# Supplementary material for: Role of restraints on hydrogen atoms in Hirshfeld atom refinement: the case of tri-aspartic acid trihydrate
Source: Acta Crystallogr B Struct Sci Cryst Eng Mater. 2025 Sep 5;81(Pt 5):484–97. doi: 10.1107/S2052520625006110 (PMC12517054; doi:10.1107/S2052520625006110)
Supplement: Supplementary file 1 [file b-81-00484-sup1.cif]

data_global
#==============================================================================

# PROCESSING SUMMARY (IUCr Office Use Only)

_journal_date_recd_electronic      2024-10-29
_journal_date_to_coeditor         ?
_journal_date_from_coeditor       ?
_journal_date_accepted     ?
_journal_date_printers_first      ?
_journal_date_printers_final      ?
_journal_date_proofs_out          ?
_journal_date_proofs_in           ?
_journal_coeditor_name            ?
_journal_coeditor_code      PL5045
_journal_coeditor_notes
; ?
;
_journal_paper_category      FA
_journal_techeditor_code      ?
_iucr_compatibility_tag          ACTA95
_journal_techeditor_notes  
;
;
_journal_coden_ASTM               ?
_journal_name_full                ?
_journal_year                     ?
_journal_volume                   ?
_journal_issue                    ?
_journal_page_first               ?
_journal_page_last                ?
_journal_suppl_publ_number        ?
_journal_suppl_publ_pages         ?

#==============================================================================

_audit_creation_date               2024-08-15
_audit_creation_method
;
Olex2 1.5
(compiled 2024.02.16 svn.r378c4104 for OlexSys, GUI svn.r6928)
;
_audit_contact_author_address      ?
_audit_contact_author_email        ?
_audit_contact_author_fax          ' '
_audit_contact_author_name         'Simon Grabowsky'
_audit_contact_author_phone        ?


data_DDD_trihydrate_8K
_chemical_formula_moiety           'C12 H17 N3 O10, 3(H2 O)'
_chemical_formula_sum              'C12 H23 N3 O13'
_chemical_formula_weight           417.329
_chemical_absolute_configuration   syn
loop_
  _atom_type_symbol
  _atom_type_scat_dispersion_real
  _atom_type_scat_dispersion_imag
  _atom_type_scat_source
  _atom_type_scat_dispersion_source
 C 0.00080 0.00080 'NoSpherA2: Chem.Sci. 2021, DOI:10.1039/D0SC05526C'
 'Brennan, Cowan, Rev. Sci. Instrum., 1992, 63, 850'
 H 0.00000 0.00000 'NoSpherA2: Chem.Sci. 2021, DOI:10.1039/D0SC05526C'
 'Brennan, Cowan, Rev. Sci. Instrum., 1992, 63, 850'
 N 0.00210 0.00160 'NoSpherA2: Chem.Sci. 2021, DOI:10.1039/D0SC05526C'
 'Brennan, Cowan, Rev. Sci. Instrum., 1992, 63, 850'
 O 0.00440 0.00300 'NoSpherA2: Chem.Sci. 2021, DOI:10.1039/D0SC05526C'
 'Brennan, Cowan, Rev. Sci. Instrum., 1992, 63, 850'

_space_group_crystal_system        'triclinic'
_space_group_IT_number             1
_space_group_name_H-M_alt          'P 1'
_space_group_name_Hall             ' P 1'
loop_
  _space_group_symop_id
  _space_group_symop_operation_xyz
 1 x,y,z

_symmetry_Int_Tables_number        1
_cell_length_a                     4.726(3)
_cell_length_b                     9.369(4)
_cell_length_c                     10.239(4)
_cell_angle_alpha                  88.796(17)
_cell_angle_beta                   85.14(5)
_cell_angle_gamma                  78.90(7)
_cell_volume                       443.3(4)
_cell_formula_units_Z              1
_cell_measurement_reflns_used      102398
_cell_measurement_temperature      8.00
_cell_measurement_theta_max        26.95
_cell_measurement_theta_min        1.45
_exptl_absorpt_coefficient_mu      0.073
_exptl_crystal_colour              colourless
_exptl_crystal_colour_primary      colourless
_exptl_crystal_density_diffrn      1.563
_exptl_crystal_description         prism
_exptl_crystal_F_000               220.073
_exptl_crystal_size_max            0.35
_exptl_crystal_size_mid            0.20
_exptl_crystal_size_min            0.05
_diffrn_reflns_av_R_equivalents    0.0623
_diffrn_reflns_av_unetI/netI       0.0419
_diffrn_reflns_Laue_measured_fraction_full  0.9614
_diffrn_reflns_Laue_measured_fraction_max  0.9267
_diffrn_reflns_limit_h_max         10
_diffrn_reflns_limit_h_min         -10
_diffrn_reflns_limit_k_max         19
_diffrn_reflns_limit_k_min         -19
_diffrn_reflns_limit_l_max         23
_diffrn_reflns_limit_l_min         -23
_diffrn_reflns_number              102398
_diffrn_reflns_point_group_measured_fraction_full  0.9611
_diffrn_reflns_point_group_measured_fraction_max  0.9263
_diffrn_reflns_theta_full          18.0568
_diffrn_reflns_theta_max           26.95
_diffrn_reflns_theta_min           1.45
_diffrn_ambient_temperature        8.00
_diffrn_measured_fraction_theta_full  0.9614
_diffrn_measured_fraction_theta_max  0.9267
_diffrn_measurement_device_type    synchrotron
_diffrn_radiation_type             synchrotron
_diffrn_radiation_wavelength       0.51660
_reflns_Friedel_coverage           0.926
_reflns_limit_h_max                8
_reflns_limit_h_min                -8
_reflns_limit_k_max                16
_reflns_limit_k_min                -16
_reflns_limit_l_max                17
_reflns_limit_l_min                -17
_reflns_number_gt                  9204
_reflns_number_total               9270
_reflns_threshold_expression       I>=2u(I)
_computing_molecular_graphics      'Olex2 1.5 (Dolomanov et al., 2009)'
_computing_publication_material    'Olex2 1.5 (Dolomanov et al., 2009)'
_computing_structure_refinement    'olex2.refine 1.5 (Bourhis et al., 2015)'
_refine_diff_density_max           0.7411
_refine_diff_density_min           -0.5657
_refine_diff_density_rms           0.0755
_refine_ls_abs_structure_details  
 'Hooft, R.W.W., Straver, L.H., Spek, A.L. (2010). J. Appl. Cryst., 43, 665-668.'
_refine_ls_abs_structure_Flack     0.53(17)
_refine_ls_d_res_high              0.5700
_refine_ls_d_res_low               10.2021
_refine_ls_goodness_of_fit_ref     1.1125
_refine_ls_hydrogen_treatment      mixed
_refine_ls_matrix_type             full
_refine_ls_number_constraints      8
_refine_ls_number_parameters       456
_refine_ls_number_reflns           9270
_refine_ls_number_restraints       178
_refine_ls_R_factor_all            0.0389
_refine_ls_R_factor_gt             0.0387
_refine_ls_restrained_S_all        1.1016
_refine_ls_shift/su_max            -0.0010
_refine_ls_shift/su_mean           0.0000
_refine_ls_structure_factor_coef   Fsqd
_refine_ls_weighting_details      
 'w=1/[\s^2^(Fo^2^)+(0.0535P)^2^+0.1284P] where P=(Fo^2^+2Fc^2^)/3'
_refine_ls_weighting_scheme        calc
_refine_ls_wR_factor_gt            0.1007
_refine_ls_wR_factor_ref           0.1009
_olex2_refinement_description
;
1. Fixed Uiso
 At 1.5 times of:
  All O(H,H) groups
2. Restrained distances
 O51-H51A = O51-H51B
 0.96 with sigma of 0.001
 O41-H41A = O41-H41B
 0.96 with sigma of 0.001
 O21-H21A = O21-H21B
 0.96 with sigma of 0.001
 O31-H31A = O31-H31B
 0.96 with sigma of 0.001
 O11-H11C = O11-H11D
 0.96 with sigma of 0.001
 H31A-H31B
 1.518 with sigma of 0.001
 H21A-H21B
 1.518 with sigma of 0.001
 H41A-H41B
 1.518 with sigma of 0.001
 H51A-H51B
 1.518 with sigma of 0.001
 H11C-H11D
 1.518 with sigma of 0.001
 N1-H1A \\sim N1-H1B \\sim N1-H1C
 with sigma of 0.02
3. Rigid bond restraints
 C3, H3A
 with sigma for 1-2 distances of 0.01 and sigma for 1-3 distances of 0.02
4. Uiso/Uaniso restraints and constraints
Uanis(H3) \\sim Ueq: with sigma of 0.1 and sigma for terminal atoms of 0.02
Uanis(H8) \\sim Ueq: with sigma of 0.1 and sigma for terminal atoms of 0.01
Uanis(H3A) \\sim Ueq: with sigma of 0.1 and sigma for terminal atoms of 0.01
Uanis(H7B) \\sim Ueq: with sigma of 0.1 and sigma for terminal atoms of 0.01
Uanis(H9B) \\sim Ueq: with sigma of 0.1 and sigma for terminal atoms of 0.01
Uanis(H11B) \\sim Ueq, Uanis(H11A) \\sim Ueq: with sigma of 0.1 and sigma for
terminal atoms of 0.02
Uanis(H9A) \\sim Ueq: with sigma of 0.1 and sigma for terminal atoms of 0.01
Uanis(H2) \\sim Ueq: with sigma of 0.1 and sigma for terminal atoms of 0.01
Uanis(H1) \\sim Ueq: with sigma of 0.1 and sigma for terminal atoms of 0.01
Uanis(H5) \\sim Ueq: with sigma of 0.1 and sigma for terminal atoms of 0.02
Uanis(H7A) \\sim Ueq: with sigma of 0.1 and sigma for terminal atoms of 0.02
Uanis(H4) \\sim Ueq: with sigma of 0.1 and sigma for terminal atoms of 0.02
Uanis(H10) \\sim Ueq: with sigma of 0.1 and sigma for terminal atoms of 0.02
Uanis(H1A) \\sim Ueq: with sigma of 0.1 and sigma for terminal atoms of 0.02
Uanis(H1B) \\sim Ueq: with sigma of 0.1 and sigma for terminal atoms of 0.02
Uanis(H1C) \\sim Ueq: with sigma of 0.1 and sigma for terminal atoms of 0.02
5. Rigid body (RIGU) restrains
 O4, H4, O8, H8, O10, H10
 with sigma for 1-2 distances of 0.008 and sigma for 1-3 distances of 0.008
 C9, H9A, H9B
 with sigma for 1-2 distances of 0.008 and sigma for 1-3 distances of 0.008
 N1, H1A, N1, H1B, N1, H1C
 with sigma for 1-2 distances of 0.008 and sigma for 1-3 distances of 0.008
 C11, H11A, H11B
 with sigma for 1-2 distances of 0.008 and sigma for 1-3 distances of 0.008
 C7, H7B
 with sigma for 1-2 distances of 0.008 and sigma for 1-3 distances of 0.008
 N2, H2
 with sigma for 1-2 distances of 0.008 and sigma for 1-3 distances of 0.008
 C3, H3A
 with sigma for 1-2 distances of 0.008 and sigma for 1-3 distances of 0.008
6. Others
 Fixed Sof: O51(0.87302) H51A(0.87302) H51B(0.87302) O31(0.75836)
 H31A(0.75836) H31B(0.75836) O41(0.11765) H41A(0.11765) H41B(0.11765)
 O21(0.25097) H21A(0.25097) H21B(0.25097)
;
_olex2_refine_details
;
Refinement using NoSpherA2, an implementation of
NOn-SPHERical Atom-form-factors in Olex2.
Please cite:
F. Kleemiss et al. Chem. Sci. DOI 10.1039/D0SC05526C - 2021
NoSpherA2 implementation of HAR makes use of
tailor-made aspherical atomic form factors calculated
on-the-fly from a Hirshfeld-partitioned electron density (ED) - not from
spherical-atom form factors.

The ED is calculated from a gaussian basis set single determinant SCF
wavefunction - either Hartree-Fock or DFT using selected funtionals
 - for a fragment of the crystal.
This fragment can be embedded in an electrostatic crystal field by employing cluster charges
or modelled using implicit solvation models, depending on the software used.
The following options were used:
   SOFTWARE:       ORCA
   PARTITIONING:   NoSpherA2
   INT ACCURACY:   Normal
   METHOD:         B3LYP
   BASIS SET:      def2-TZVPPD
   CHARGE:         0
   MULTIPLICITY:   1
   DATE:           2024-08-14_18-14-31
;
loop_
  _atom_site_label
  _atom_site_type_symbol
  _atom_site_fract_x
  _atom_site_fract_y
  _atom_site_fract_z
  _atom_site_U_iso_or_equiv
  _atom_site_adp_type
  _atom_site_occupancy
  _atom_site_refinement_flags_posn
  _atom_site_refinement_flags_adp
  _atom_site_refinement_flags_occupancy
  _atom_site_disorder_group
 O1 O 0.84758(14) -0.20882(10) -0.37832(7) 0.01394(12) Uani 1.000000 . . . .
 O2 O 0.84333(13) -0.04491(8) -0.11630(7) 0.00845(9) Uani 1.000000 . . . .
 O3 O 0.3150(2) 0.20808(10) 0.14269(9) 0.02305(18) Uani 1.000000 . . . .
 O4 O 0.57961(15) 0.36546(8) 0.05575(7) 0.01011(10) Uani 1.000000 . U . .
 O5 O 0.16843(14) -0.37146(8) -0.70082(7) 0.01008(10) Uani 1.000000 . . . .
 O6 O 0.57888(15) -0.53559(9) -0.71635(7) 0.01177(11) Uani 1.000000 . . . .
 O7 O 0.61518(14) -0.24717(8) 0.11636(7) 0.00984(10) Uani 1.000000 . . . .
 O8 O 1.03790(14) -0.39344(8) 0.05655(7) 0.00941(10) Uani 1.000000 . U . .
 O9 O 0.4235(3) 0.20184(19) -0.35648(11) 0.0428(4) Uani 1.000000 . . . .
 O10 O 0.0179(2) 0.36492(11) -0.36050(10) 0.02510(18) Uani 1.000000 . U . .
 O11 O 0.02978(18) 0.29836(10) -0.60638(9) 0.01849(14) Uani 1.000000 D . . 1
 O51 O 0.1180(2) -0.04861(12) -0.76508(11) 0.02243(18) Uani 0.873020 D . P 1
 H51A H 0.072(7) -0.008(2) -0.6789(9) 0.0336(3) Uiso 0.873020 DR . P 1
 H51B H 0.191(6) 0.0257(18) -0.8161(17) 0.0336(3) Uiso 0.873020 DR . P 1
 O31 O 0.6014(2) 0.11194(13) -0.59801(11) 0.01875(18) Uani 0.758360 D . P 1
 H31A H 0.562(5) 0.136(4) -0.5068(9) 0.0281(3) Uiso 0.758360 DR . P 1
 H31B H 0.8038(17) 0.113(4) -0.616(2) 0.0281(3) Uiso 0.758360 DR . P 1
 N1 N 0.65661(17) -0.17970(10) -0.61608(8) 0.01087(11) Uani 1.000000 D U . .
 N2 N 0.39958(14) -0.19903(8) -0.27340(7) 0.00608(9) Uani 1.000000 . U . .
 N3 N 0.37192(15) 0.06477(9) -0.09688(9) 0.01036(11) Uani 1.000000 . . . .
 C1 C 0.46632(16) -0.23025(9) -0.51003(8) 0.00677(10) Uani 1.000000 . . . .
 C2 C 0.58814(16) -0.20857(9) -0.37992(8) 0.00746(11) Uani 1.000000 . . . .
 C3 C 0.48439(15) -0.19328(9) -0.13975(7) 0.00493(10) Uani 1.000000 . U . .
 C4 C 0.58568(15) -0.05067(9) -0.11636(7) 0.00568(10) Uani 1.000000 . . . .
 C5 C 0.43494(17) 0.20917(10) -0.09006(9) 0.00891(11) Uani 1.000000 . . . .
 C6 C 0.43941(18) 0.25880(10) 0.04998(9) 0.00992(12) Uani 1.000000 . . . .
 C7 C 0.46946(19) -0.39307(10) -0.52353(8) 0.01000(12) Uani 1.000000 . U . .
 C8 C 0.39849(17) -0.43651(9) -0.65778(8) 0.00763(11) Uani 1.000000 . . . .
 C9 C 0.71276(16) -0.32452(9) -0.10624(8) 0.00684(10) Uani 1.000000 . U . .
 C10 C 0.78278(16) -0.31718(9) 0.03390(8) 0.00674(10) Uani 1.000000 . . . .
 C11 C 0.21412(19) 0.32051(10) -0.15728(9) 0.01135(12) Uani 1.000000 . U . .
 C12 C 0.2301(2) 0.28889(12) -0.30144(11) 0.01631(15) Uani 1.000000 . . . .
 H1 H 0.252(4) -0.165(2) -0.5087(18) 0.015(4) Uani 1.000000 . U . .
 H3A H 0.298(4) -0.197(2) -0.0800(17) 0.014(3) Uani 1.000000 . U . .
 H5 H 0.646(4) 0.211(2) -0.135(2) 0.021(4) Uani 1.000000 . U . .
 H7A H 0.681(4) -0.458(3) -0.502(2) 0.019(4) Uani 1.000000 . U . .
 H7B H 0.315(4) -0.431(2) -0.4470(19) 0.013(4) Uani 1.000000 . U . .
 H9A H 0.908(4) -0.330(2) -0.1657(19) 0.016(4) Uani 1.000000 . U . .
 H9B H 0.644(5) -0.427(3) -0.115(2) 0.026(4) Uani 1.000000 . U . .
 H11A H 0.265(5) 0.429(2) -0.145(2) 0.022(4) Uani 1.000000 . U . .
 H2 H 0.193(4) -0.188(2) -0.2894(18) 0.013(3) Uani 1.000000 . U . .
 H3 H 0.175(6) 0.048(3) -0.090(2) 0.033(6) Uani 1.000000 . U . .
 O41 O 0.2937(6) 0.1423(5) -0.6051(5) 0.0283(17) Uani 0.117650 D . P 2
 H41A H 0.390(8) 0.198(4) -0.552(3) 0.043(2) Uiso 0.117650 DR . P 2
 H41B H 0.289(13) 0.192(4) -0.6881(19) 0.043(2) Uiso 0.117650 DR . P 2
 O21 O 0.8819(5) 0.0428(4) -0.5127(5) 0.0475(16) Uani 0.250970 D . P 2
 H21A H 0.722(5) 0.099(5) -0.460(5) 0.071(2) Uiso 0.250970 DR . P 2
 H21B H 1.042(4) 0.089(4) -0.500(7) 0.071(2) Uiso 0.250970 DR . P 2
 H1A H 0.858(4) -0.227(3) -0.626(3) 0.037(5) Uani 1.000000 D U . .
 H1B H 0.580(6) -0.189(3) -0.704(2) 0.032(6) Uani 1.000000 D U . .
 H1C H 0.691(7) -0.088(3) -0.593(3) 0.038(5) Uani 1.000000 D U . .
 H11B H -0.004(5) 0.319(3) -0.104(2) 0.026(5) Uani 1.000000 . U . .
 H4 H 0.564(6) 0.407(3) 0.146(2) 0.021(5) Uani 1.000000 . U . .
 H8 H 1.081(5) -0.391(3) 0.147(2) 0.023(5) Uani 1.000000 . U . .
 H10 H 0.035(8) 0.322(4) -0.457(3) 0.033(7) Uani 1.000000 . U . .
 H11C H 0.203(3) 0.308(6) -0.659(4) 0.21(5) Uiso 1.000000 D . . 1
 H11D H -0.119(4) 0.369(3) -0.642(3) 0.046(8) Uiso 1.000000 D . . 1

loop_
  _atom_site_aniso_label
  _atom_site_aniso_U_11
  _atom_site_aniso_U_22
  _atom_site_aniso_U_33
  _atom_site_aniso_U_12
  _atom_site_aniso_U_13
  _atom_site_aniso_U_23
 O1 0.0068(2) 0.0279(4) 0.0081(2) -0.0052(2) -0.00082(17) -0.0056(2)
 O2 0.00525(18) 0.0069(3) 0.0137(2) -0.00147(17) -0.00263(16) -0.00031(17)
 O3 0.0382(5) 0.0183(4) 0.0171(3) -0.0190(4) 0.0047(3) -0.0027(2)
 O4 0.0113(2) 0.0075(3) 0.0129(2) -0.0044(2) -0.00284(18) -0.00070(18)
 O5 0.0100(2) 0.0119(3) 0.0083(2) -0.00060(19) -0.00409(17) -0.00090(17)
 O6 0.0135(2) 0.0112(3) 0.0103(2) 0.0002(2) -0.00425(18) -0.00315(18)
 O7 0.0097(2) 0.0123(3) 0.0066(2) 0.00087(18) -0.00218(16) -0.00023(17)
 O8 0.0085(2) 0.0094(3) 0.0098(2) 0.00129(18) -0.00429(16) -0.00039(17)
 O9 0.0313(5) 0.0670(10) 0.0174(4) 0.0237(6) -0.0041(3) -0.0073(5)
 O10 0.0335(5) 0.0168(4) 0.0228(4) 0.0071(3) -0.0166(3) -0.0010(3)
 O11 0.0181(3) 0.0146(4) 0.0226(3) -0.0009(3) -0.0055(3) -0.0001(2)
 O51 0.0262(4) 0.0157(4) 0.0233(4) -0.0029(3) 0.0067(3) 0.0024(3)
 O31 0.0243(5) 0.0140(5) 0.0184(4) -0.0053(4) -0.0007(3) -0.0009(3)
 N1 0.0126(3) 0.0136(3) 0.0073(2) -0.0050(2) -0.00038(19) -0.00079(19)
 N2 0.0053(2) 0.0071(3) 0.0059(2) -0.00074(18) -0.00182(16) -0.00127(16)
 N3 0.0057(2) 0.0048(3) 0.0206(3) -0.00035(19) -0.0013(2) -0.0041(2)
 C1 0.0074(2) 0.0072(3) 0.0062(2) -0.0018(2) -0.00207(18) -0.00095(19)
 C2 0.0057(2) 0.0109(3) 0.0063(2) -0.0020(2) -0.00135(18) -0.0029(2)
 C3 0.0044(2) 0.0043(3) 0.0062(2) -0.00023(19) -0.00187(17) -0.00071(17)
 C4 0.0050(2) 0.0050(3) 0.0072(2) -0.0007(2) -0.00172(18) -0.00123(18)
 C5 0.0066(2) 0.0050(3) 0.0154(3) -0.0011(2) -0.0016(2) -0.0024(2)
 C6 0.0109(3) 0.0057(3) 0.0136(3) -0.0025(2) -0.0009(2) -0.0010(2)
 C7 0.0151(3) 0.0074(3) 0.0081(3) -0.0015(2) -0.0058(2) -0.0007(2)
 C8 0.0093(3) 0.0063(3) 0.0078(2) -0.0015(2) -0.0035(2) -0.00081(19)
 C9 0.0072(2) 0.0049(3) 0.0082(2) 0.0004(2) -0.00274(19) -0.00089(19)
 C10 0.0071(2) 0.0058(3) 0.0075(2) -0.0008(2) -0.00254(19) 0.00057(19)
 C11 0.0116(3) 0.0076(3) 0.0157(3) -0.0021(2) -0.0047(2) 0.0001(2)
 C12 0.0186(4) 0.0142(4) 0.0167(4) -0.0030(3) -0.0055(3) 0.0017(3)
 H1 0.017(7) 0.016(7) 0.011(6) -0.001(4) -0.003(4) 0.006(4)
 H3A 0.012(5) 0.019(7) 0.012(6) -0.002(3) -0.004(3) 0.001(4)
 H5 0.018(8) 0.028(10) 0.020(9) -0.010(6) -0.011(6) 0.013(6)
 H7A 0.006(8) 0.032(11) 0.015(8) 0.003(6) 0.002(6) 0.003(6)
 H7B 0.009(6) 0.015(7) 0.015(6) -0.003(4) -0.005(3) 0.000(4)
 H9A 0.010(5) 0.020(7) 0.017(6) -0.001(3) -0.006(3) 0.003(4)
 H9B 0.036(8) 0.023(7) 0.023(8) -0.014(3) 0.006(4) -0.011(3)
 H11A 0.030(10) 0.009(7) 0.030(10) -0.007(4) -0.013(6) 0.001(4)
 H2 0.009(5) 0.018(7) 0.011(6) -0.004(3) 0.004(3) 0.002(4)
 H3 0.045(12) 0.031(12) 0.024(10) -0.009(8) -0.016(7) 0.012(7)
 O41 0.025(3) 0.035(5) 0.026(3) -0.004(3) -0.006(3) 0.003(3)
 O21 0.032(2) 0.017(2) 0.092(5) -0.0056(18) 0.012(3) 0.001(2)
 H1A 0.025(6) 0.035(10) 0.051(12) -0.005(3) -0.007(4) -0.011(6)
 H1B 0.042(11) 0.030(11) 0.024(7) -0.000(6) -0.012(4) -0.014(4)
 H1C 0.054(12) 0.030(7) 0.033(10) -0.015(4) -0.006(6) -0.007(4)
 H11B 0.021(7) 0.029(11) 0.028(10) -0.001(4) -0.008(4) 0.008(6)
 H4 0.031(12) 0.018(10) 0.018(7) -0.015(7) -0.001(4) -0.001(4)
 H8 0.015(8) 0.027(9) 0.026(6) -0.005(4) -0.001(3) -0.003(3)
 H10 0.042(14) 0.040(14) 0.022(8) -0.016(8) -0.011(5) -0.002(5)

loop_
  _geom_bond_atom_site_label_1
  _geom_bond_atom_site_label_2
  _geom_bond_distance
  _geom_bond_site_symmetry_2
  _geom_bond_publ_flag
 O1 C2 1.2271(12) . ?
 O2 C4 1.2292(12) . ?
 O3 C6 1.2111(13) . ?
 O4 C6 1.3058(13) . ?
 O4 H4 1.00(2) . ?
 O5 C8 1.2500(13) . ?
 O6 C8 1.2571(14) . ?
 O7 C10 1.2167(13) . ?
 O8 C10 1.3141(14) . ?
 O8 H8 0.96(2) . ?
 O9 C12 1.2095(18) . ?
 O10 C12 1.2992(16) . ?
 O10 H10 1.06(3) . ?
 O11 H11C 0.9601(11) . ?
 O11 H11D 0.9601(12) . ?
 O51 H51A 0.9602(11) . ?
 O51 H51B 0.9602(11) . ?
 O31 H31A 0.9600(10) . ?
 O31 H31B 0.9596(12) . ?
 N1 C1 1.4796(13) . ?
 N1 H1A 0.96(2) . ?
 N1 H1B 1.011(19) . ?
 N1 H1C 0.94(2) . ?
 N2 C2 1.3418(12) . ?
 N2 C3 1.4630(10) . ?
 N2 H2 0.988(18) . ?
 N3 C4 1.3358(15) . ?
 N3 C5 1.4445(12) . ?
 N3 H3 0.97(3) . ?
 C1 C2 1.5277(11) . ?
 C1 C7 1.5317(13) . ?
 C1 H1 1.08(2) . ?
 C3 C4 1.5333(12) . ?
 C3 C9 1.5259(16) . ?
 C3 H3A 1.033(18) . ?
 C5 C6 1.5197(13) . ?
 C5 C11 1.5243(16) . ?
 C5 H5 1.06(2) . ?
 C7 C8 1.5238(12) . ?
 C7 H7A 1.10(2) . ?
 C7 H7B 1.125(19) . ?
 C9 C10 1.5055(11) . ?
 C9 H9A 1.054(19) . ?
 C9 H9B 1.08(2) . ?
 C11 C12 1.5043(15) . ?
 C11 H11A 1.10(2) . ?
 C11 H11B 1.12(2) . ?
 O41 H41A 0.9600(11) . ?
 O41 H41B 0.9600(10) . ?
 O21 H21A 0.9600(12) . ?
 O21 H21B 0.9600(12) . ?

loop_
  _geom_angle_atom_site_label_1
  _geom_angle_atom_site_label_2
  _geom_angle_atom_site_label_3
  _geom_angle
  _geom_angle_site_symmetry_1
  _geom_angle_site_symmetry_3
  _geom_angle_publ_flag
 H4 O4 C6 112.3(14) . . ?
 H8 O8 C10 113.6(15) . . ?
 H10 O10 C12 106(2) . . ?
 H11D O11 H11C 104.47(14) . . ?
 H51B O51 H51A 104.44(14) . . ?
 H31B O31 H31A 104.53(14) . . ?
 H1A N1 C1 118.5(19) . . ?
 H1B N1 C1 110.6(17) . . ?
 H1B N1 H1A 105(2) . . ?
 H1C N1 C1 108.8(17) . . ?
 H1C N1 H1A 96(2) . . ?
 H1C N1 H1B 118(2) . . ?
 C3 N2 C2 123.21(6) . . ?
 H2 N2 C2 116.4(11) . . ?
 H2 N2 C3 120.2(11) . . ?
 C5 N3 C4 120.58(6) . . ?
 H3 N3 C4 117.6(16) . . ?
 H3 N3 C5 121.8(16) . . ?
 C2 C1 N1 107.72(6) . . ?
 C7 C1 N1 110.68(7) . . ?
 C7 C1 C2 107.47(6) . . ?
 H1 C1 N1 109.8(10) . . ?
 H1 C1 C2 108.0(10) . . ?
 H1 C1 C7 113.0(11) . . ?
 N2 C2 O1 124.87(7) . . ?
 C1 C2 O1 119.18(7) . . ?
 C1 C2 N2 115.82(6) . . ?
 C4 C3 N2 110.94(6) . . ?
 C9 C3 N2 112.49(6) . . ?
 C9 C3 C4 111.05(5) . . ?
 H3A C3 N2 104.9(10) . . ?
 H3A C3 C4 109.4(11) . . ?
 H3A C3 C9 107.8(11) . . ?
 N3 C4 O2 123.56(7) . . ?
 C3 C4 O2 121.98(7) . . ?
 C3 C4 N3 114.45(6) . . ?
 C6 C5 N3 112.65(7) . . ?
 C11 C5 N3 111.27(6) . . ?
 C11 C5 C6 108.02(7) . . ?
 H5 C5 N3 109.9(12) . . ?
 H5 C5 C6 105.4(12) . . ?
 H5 C5 C11 109.3(11) . . ?
 O4 C6 O3 125.24(8) . . ?
 C5 C6 O3 122.85(8) . . ?
 C5 C6 O4 111.84(7) . . ?
 C8 C7 C1 114.04(6) . . ?
 H7A C7 C1 110.6(13) . . ?
 H7A C7 C8 108.6(12) . . ?
 H7B C7 C1 111.1(11) . . ?
 H7B C7 C8 108.4(10) . . ?
 H7B C7 H7A 103.5(15) . . ?
 O6 C8 O5 125.38(7) . . ?
 C7 C8 O5 117.98(7) . . ?
 C7 C8 O6 116.65(7) . . ?
 C10 C9 C3 110.51(6) . . ?
 H9A C9 C3 112.1(11) . . ?
 H9A C9 C10 107.3(10) . . ?
 H9B C9 C3 113.5(14) . . ?
 H9B C9 C10 105.5(13) . . ?
 H9B C9 H9A 107.5(17) . . ?
 O8 C10 O7 124.49(7) . . ?
 C9 C10 O7 122.13(7) . . ?
 C9 C10 O8 113.38(7) . . ?
 C12 C11 C5 110.44(8) . . ?
 H11A C11 C5 108.3(12) . . ?
 H11A C11 C12 108.9(12) . . ?
 H11B C11 C5 107.1(12) . . ?
 H11B C11 C12 113.8(13) . . ?
 H11B C11 H11A 108.2(19) . . ?
 O10 C12 O9 123.65(11) . . ?
 C11 C12 O9 122.94(10) . . ?
 C11 C12 O10 113.41(10) . . ?
 H41B O41 H41A 104.48(14) . . ?
 H21B O21 H21A 104.49(14) . . ?

loop_
  _geom_hbond_atom_site_label_D
  _geom_hbond_atom_site_label_H
  _geom_hbond_atom_site_label_A
  _geom_hbond_distance_DH
  _geom_hbond_distance_HA
  _geom_hbond_distance_DA
  _geom_hbond_angle_DHA
  _geom_hbond_site_symmetry_A
 N1 H1A O5 0.96(2) 1.92(2) 2.805(3) 152(2) 1_655
 N1 H1C O31 0.94(2) 1.84(2) 2.7031(19) 151(3) .
 N1 H1C O21 0.94(2) 1.90(2) 2.782(5) 156(3) .
 O10 H10 O11 1.06(3) 1.56(3) 2.5997(16) 166(3) .

loop_
  _geom_torsion_atom_site_label_1
  _geom_torsion_atom_site_label_2
  _geom_torsion_atom_site_label_3
  _geom_torsion_atom_site_label_4
  _geom_torsion
  _geom_torsion_site_symmetry_1
  _geom_torsion_site_symmetry_2
  _geom_torsion_site_symmetry_3
  _geom_torsion_site_symmetry_4
  _geom_torsion_publ_flag
 O1 C2 N2 C3 -2.47(11) . . . . ?
 O1 C2 C1 N1 -26.34(9) . . . . ?
 O1 C2 C1 C7 92.94(9) . . . . ?
 O2 C4 N3 C5 7.62(9) . . . . ?
 O2 C4 C3 N2 -102.60(7) . . . . ?
 O2 C4 C3 C9 23.29(8) . . . . ?
 O3 C6 C5 N3 -22.75(11) . . . . ?
 O3 C6 C5 C11 100.56(10) . . . . ?
 O4 C6 C5 N3 160.34(7) . . . . ?
 O4 C6 C5 C11 -76.36(8) . . . . ?
 O5 C8 C7 C1 -54.11(8) . . . . ?
 O6 C8 C7 C1 125.74(7) . . . . ?
 O7 C10 C9 C3 22.87(8) . . . . ?
 O8 C10 C9 C3 -157.43(6) . . . . ?
 O9 C12 C11 C5 -10.97(15) . . . . ?
 O10 C12 C11 C5 169.56(9) . . . . ?
 N1 C1 C2 N2 157.45(7) . . . . ?
 N1 C1 C7 C8 -53.60(7) . . . . ?
 N2 C2 C1 C7 -83.27(8) . . . . ?
 N2 C3 C4 N3 77.17(7) . . . . ?
 N2 C3 C9 C10 -177.39(6) . . . . ?
 N3 C4 C3 C9 -156.94(7) . . . . ?
 N3 C5 C11 C12 -63.96(8) . . . . ?

# start Validation Reply Form
_vrf_PLAT417_DDD_trihydrate_8K
;
PROBLEM: Short Inter D-H..H-D       H10      ..H11D     .       2.09 Ang.  
RESPONSE: The contact is real. It is reproduced in the independent data
set at 100K.
;
# end Validation Reply Form

loop_
  _diffrn_refln_index_h
  _diffrn_refln_index_k
  _diffrn_refln_index_l
  _diffrn_refln_intensity_net
  _diffrn_refln_intensity_u
  _diffrn_refln_scale_group_code
 0 0 1 1799.78 111.06 1
 0 0 1 1834.88 114.84 1
 0 0 1 1777.88 112.9 1
 0 0 1 1715.48 114.48 1
 0 0 1 2038.58 119.4 1
 0 0 1 1690.08 100.7 1
 0 0 1 1974.48 150.13 1
 0 0 1 1667.28 134.77 1
 0 0 1 1683.88 141.09 1
 0 0 1 1909.58 140.21 1
 0 0 -1 1796.28 106.23 1
 0 0 -1 1760.28 107.64 1
 0 0 -1 1669.88 91.22 1
 0 0 -1 1846.38 99.82 1
 0 0 -1 1511.89 95.7 1
 0 0 -1 1808.58 132.92 1
 0 0 -1 1571.59 118.7 1
 0 0 -1 1744.48 141.61 1
 0 0 -1 1812.08 150.57 1
 0 0 -1 1881.48 115.27 1
 0 0 2 5327.45 326.86 1
 0 0 2 6388.84 464.7 1
 0 0 2 6044.75 368.3 1
 0 0 2 6104.45 359.08 1
 0 0 2 6459.14 384.46 1
 0 0 2 6447.74 524.23 1
 0 0 2 6576.74 532.04 1
 0 0 2 5447.75 397.45 1
 0 0 -2 6283.54 461.8 1
 0 0 -2 5790.15 429.41 1
 0 0 -2 6223.84 372.08 1
 0 0 -2 6798.04 401.84 1
 0 0 -2 6143.04 499.2 1
 0 0 -2 6344.94 515.97 1
 0 0 -2 6751.44 418.96 1
 0 0 -2 6584.64 407.02 1
 0 0 3 5370.45 335.11 1
 0 0 3 5316.85 388.76 1
 0 0 3 5395.05 334.85 1
 0 0 3 4811.16 283.93 1
 0 0 3 5052.65 305.79 1
 0 0 3 4866.46 396.92 1
 0 0 3 5316.85 436.78 1
 0 0 3 4920.96 367.07 1
 0 0 -3 5042.05 314.92 1
 0 0 -3 5206.25 379.45 1
 0 0 -3 5369.55 319.14 1
 0 0 -3 5313.35 297.01 1
 0 0 -3 5473.15 399.38 1
 0 0 -3 4898.16 404.39 1
 0 0 -3 5124.65 415.01 1
 0 0 -3 5041.25 313.43 1
 0 0 -3 4629.46 351.09 1
 0 0 -3 4645.26 284.63 1
 0 0 4 48524.56 3622.47 1
 0 0 4 40069.84 2483.78 1
 0 0 4 52571.93 3151.87 1
 0 0 4 39174.35 3287.97 1
 0 0 4 45144.39 3677.77 1
 0 0 -4 39622.04 3365.17 1
 0 0 -4 44837.1 2839.27 1
 0 0 -4 45644.89 3733.97 1
 0 0 -4 46171.58 3001.77 1
 0 0 5 32458.01 2142.18 1
 0 0 5 34758.19 2266.88 1
 0 0 5 32554.51 2015.78 1
 0 0 5 30956.72 2586.48 1
 0 0 5 32747.71 2722.58 1
 0 0 -5 23731.09 4399.46 1
 0 0 -5 36663.37 2266.88 1
 0 0 -5 34134.89 2473.18 1
 0 0 -5 32695.01 2711.08 1
 0 0 -5 34679.19 3080.77 1
 0 0 -5 35188.38 2685.68 1
 0 0 6 3625.07 216.77 1
 0 0 6 3543.47 232.66 1
 0 0 6 4048.26 201.49 1
 0 0 6 3800.67 238.36 1
 0 0 6 3380.97 262.24 1
 0 0 6 3671.57 300.44 1
 0 0 6 3581.17 292.1 1
 0 0 -6 4192.26 241.52 1
 0 0 -6 4051.76 249.51 1
 0 0 -6 4153.56 338.71 1
 0 0 -6 4091.26 300.52 1
 0 0 -6 3934.06 322.21 1
 0 0 -6 3720.77 231.78 1
 0 0 7 6498.64 402.81 1
 0 0 7 5878.75 384.63 1
 0 0 7 6527.54 398.77 1
 0 0 7 5524.05 351.18 1
 0 0 7 6658.44 504.65 1
 0 0 7 5971.85 498.24 1
 0 0 7 5887.55 493.67 1
 0 0 -7 5840.15 466.19 1
 0 0 -7 6083.35 363.47 1
 0 0 -7 5718.95 490.43 1
 0 0 -7 6353.74 466.72 1
 0 0 -7 6040.35 498.06 1
 0 0 -7 6639.94 419.75 1
 0 0 8 8604.82 566.72 1
 0 0 8 8928.82 676.02 1
 0 0 8 9675.01 613.34 1
 0 0 8 9736.51 578.48 1
 0 0 8 8858.52 737.22 1
 0 0 8 8334.42 678.39 1
 0 0 8 9639.91 537.31 1
 0 0 -8 10992 616.41 1
 0 0 -8 9060.52 554.78 1
 0 0 -8 9868.21 628.26 1
 0 0 -8 7921.83 587.53 1
 0 0 -8 8641.72 707.46 1
 0 0 -8 8946.32 739.85 1
 0 0 -8 9446.81 587.53 1
 0 0 -8 8251.93 520.19 1
 0 0 -8 8404.62 636.6 1
 0 0 9 2461.78 160.31 1
 0 0 9 2589.08 162.51 1
 0 0 9 2826.97 168.3 1
 0 0 9 2907.77 151.1 1
 0 0 9 2669.88 162.42 1
 0 0 9 2601.38 194.55 1
 0 0 9 2543.48 188.67 1
 0 0 9 2592.58 214.05 1
 0 0 9 2668.08 219.84 1
 0 0 -9 2564.48 164.53 1
 0 0 -9 2676.88 166.72 1
 0 0 -9 2884.97 172.69 1
 0 0 -9 2690.08 221.95 1
 0 0 -9 2294.98 168.74 1
 0 0 -9 2878.77 222.21 1
 0 0 -9 2919.17 238.1 1
 0 0 -9 2829.67 184.81 1
 0 0 -9 2797.17 172.25 1
 0 0 10 217.56 16.15 1
 0 0 10 199.3 13.87 1
 0 0 10 207.81 15.08 1
 0 0 10 215.63 20.15 1
 0 0 10 210.62 14.37 1
 0 0 10 248.55 20.63 1
 0 0 10 214.13 18.08 1
 0 0 10 199.38 23.94 1
 0 0 10 190.52 25.04 1
 0 0 -10 205.97 16.54 1
 0 0 -10 222.65 15.72 1
 0 0 -10 262.07 19.33 1
 0 0 -10 218.52 26.26 1
 0 0 -10 184.11 14.74 1
 0 0 -10 208.87 17.07 1
 0 0 -10 216.15 24.53 1
 0 0 -10 203.6 14.54 1
 0 0 -10 195.7 14.55 1
 0 0 11 280.33 19.44 1
 0 0 11 255.57 21.4 1
 0 0 11 227.48 15.54 1
 0 0 11 211.24 16.53 1
 0 0 11 250.22 18.11 1
 0 0 11 180.33 21.71 1
 0 0 11 301.23 32.75 1
 0 0 11 249.16 25.91 1
 0 0 11 208.08 16.51 1
 0 0 -11 222.74 15.65 1
 0 0 -11 245.91 18.94 1
 0 0 -11 267.07 18.7 1
 0 0 -11 256.36 20.82 1
 0 0 -11 290.87 29.23 1
 0 0 -11 233.8 25.62 1
 0 0 -11 249.43 17.2 1
 0 0 -11 241.96 17.01 1
 0 0 -11 285.16 23.7 1
 0 0 12 5879.65 363.39 1
 0 0 12 5916.55 360.84 1
 0 0 12 6539.04 389.28 1
 0 0 12 5907.75 317.29 1
 0 0 12 7162.34 423 1
 0 0 12 6120.24 448.46 1
 0 0 12 6939.34 509.39 1
 0 0 12 6818.24 555.39 1
 0 0 12 6245.74 512.81 1
 0 0 -12 6200.94 328.71 1
 0 0 -12 5521.45 328.97 1
 0 0 -12 5750.65 347.49 1
 0 0 -12 5744.45 470.58 1
 0 0 -12 6074.55 449.86 1
 0 0 -12 5097.35 378.75 1
 0 0 -12 4528.46 373.31 1
 0 0 -12 5989.45 366.98 1
 0 0 -12 7022.74 434.85 1
 0 0 13 69.26 7.94 1
 0 0 13 71.23 7.7 1
 0 0 13 64.34 6.87 1
 0 0 13 67.01 13.93 1
 0 0 13 64.97 9.79 1
 0 0 13 61.54 9.65 1
 0 0 13 76.82 9.05 1
 0 0 13 64.67 20.68 1
 0 0 13 36.95 14.58 1
 0 0 -13 81.15 9.74 1
 0 0 -13 47.99 12.45 1
 0 0 -13 64.37 7.19 1
 0 0 -13 39.22 6.1 1
 0 0 -13 60.38 8.51 1
 0 0 -13 68.79 8.84 1
 0 0 -13 75.25 6.72 1
 0 0 14 1199.29 74.71 1
 0 0 14 1051.79 65.49 1
 0 0 14 1096.59 66.72 1
 0 0 14 1227.39 65.81 1
 0 0 14 1148.39 68.95 1
 0 0 14 1088.69 80.28 1
 0 0 14 1275.69 109.74 1
 0 0 14 1234.39 107.29 1
 0 0 14 1110.59 83.77 1
 0 0 -14 1121.99 66.79 1
 0 0 -14 830.46 62.31 1
 0 0 -14 1064.09 79.85 1
 0 0 -14 1071.09 65.52 1
 0 0 -14 965.75 61.3 1
 0 0 -14 949.95 83.91 1
 0 0 -14 920.97 81.67 1
 0 0 -14 981.55 63.09 1
 0 0 15 123.88 10.95 1
 0 0 15 131.43 10.67 1
 0 0 15 149.6 11.58 1
 0 0 15 135.91 17.24 1
 0 0 15 144.86 13.76 1
 0 0 15 116.68 11.62 1
 0 0 15 112.99 10.71 1
 0 0 15 100.97 21.63 1
 0 0 -15 106.23 21.31 1
 0 0 -15 127.22 12.46 1
 0 0 -15 121.51 10.41 1
 0 0 16 109.74 12.15 1
 0 0 16 119.05 11.26 1
 0 0 16 94.12 19.41 1
 0 0 16 77.83 14.22 1
 0 0 16 129.5 14.03 1
 0 0 16 133.27 12.96 1
 0 0 16 159.35 28.14 1
 0 0 -16 115.8 15.03 1
 0 0 -16 123.7 23.26 1
 0 0 -16 140.21 15.34 1
 0 0 -16 104.13 11.16 1
 0 0 17 101.14 11.02 1
 0 0 17 148.37 15.66 1
 0 0 17 117.03 10.35 1
 0 0 17 120.28 17.73 1
 0 0 17 97.1 25.15 1
 0 0 17 131.43 12.21 1
 0 0 -17 129.59 14.31 1
 0 0 -17 134.41 24.4 1
 0 0 -17 103.16 12.31 1
 0 0 -17 125.46 12.36 1
 0 0 18 464.09 31.48 1
 0 0 18 534.06 33.68 1
 0 0 18 544.33 39.3 1
 0 0 18 491.22 37.8 1
 0 0 18 593.76 58.88 1
 0 0 -18 574.01 38.29 1
 0 0 -18 487 50.9 1
 0 0 -18 461.36 37.1 1
 0 0 -18 471.29 31.92 1
 0 0 19 27.78 10.27 1
 0 0 19 28.23 7.96 1
 0 0 19 38.18 14.95 1
 0 0 19 23.21 6.95 1
 0 0 19 40.03 30.1 1
 0 0 -19 17.05 11.39 1
 0 0 -19 -7.07 26.29 1
 0 0 -19 11.77 7.34 1
 0 0 -19 27.21 9.75 1
 0 0 20 166.72 14.98 1
 0 0 20 174.98 14.91 1
 0 0 20 182.53 21.97 1
 0 0 20 154.87 16.44 1
 0 0 20 91.13 29.18 1
 0 0 -20 176.73 18.57 1
 0 0 -20 76.29 25.29 1
 0 0 -20 103.95 13.5 1
 0 0 -20 137.93 14.52 1
 0 0 21 256.1 24.28 1
 0 0 22 87.11 17.84 1
 0 0 23 9.89 21.71 1
 0 -1 23 28.52 15.73 1
 0 -1 22 423.17 30.92 1
 0 -1 21 147.67 20.68 1
 0 1 -20 226.07 23.28 1
 0 1 -20 261.54 21.01 1
 0 1 -20 276.64 42.93 1
 0 1 -20 237.49 25.19 1
 0 -1 20 244.42 25.39 1
 0 -1 20 291.74 21.23 1
 0 -1 20 237.49 47.04 1
 0 -1 20 234.68 20.93 1
 0 -1 20 309.22 26.11 1
 0 1 -19 70.98 13.21 1
 0 1 -19 71.37 10.3 1
 0 1 -19 73.05 29.07 1
 0 1 -19 83.7 13.2 1
 0 -1 19 75.93 21.07 1
 0 -1 19 67.2 9.21 1
 0 -1 19 71.17 27.73 1
 0 -1 19 59.63 10.56 1
 0 -1 19 49.76 10.69 1
 0 1 -18 90.08 11.98 1
 0 1 -18 105.71 12.04 1
 0 1 -18 81.16 23.1 1
 0 1 -18 113.34 14.62 1
 0 -1 18 102.55 16.44 1
 0 -1 18 120.45 11.86 1
 0 -1 18 115.63 29.03 1
 0 -1 18 103.42 12.55 1
 0 -1 18 92.1 11.56 1
 0 1 -17 570.14 44.65 1
 0 1 -17 436.52 28.81 1
 0 1 -17 528.27 49.92 1
 0 1 -17 415.27 29.33 1
 0 -1 17 429.5 37.97 1
 0 -1 17 501.84 32.48 1
 0 -1 17 503.68 47.04 1
 0 -1 17 448.37 34.78 1
 0 -1 17 484.72 32.53 1
 0 1 -16 1870.88 117.56 1
 0 1 -16 1657.59 102.19 1
 0 1 -16 1382.79 104.21 1
 0 1 -16 1927.98 164.62 1
 0 -1 16 1847.18 110.27 1
 0 -1 16 1746.28 149.34 1
 0 -1 16 1726.98 108.95 1
 0 -1 16 1553.99 114.57 1
 0 -1 16 1619.79 137.58 1
 0 -1 16 1930.58 119.4 1
 0 1 -15 229.15 16.66 1
 0 1 -15 236.08 19.62 1
 0 1 -15 184.46 18.33 1
 0 1 -15 234.68 32.3 1
 0 -1 15 220.19 15.72 1
 0 -1 15 253.11 35.17 1
 0 -1 15 247.06 18.21 1
 0 -1 15 223.79 17.79 1
 0 -1 15 211.06 15.94 1
 0 -1 15 258.21 31.14 1
 0 1 -14 657.59 41.85 1
 0 1 -14 531.69 41.14 1
 0 1 -14 659.17 42.5 1
 0 1 -14 731.6 44.54 1
 0 1 -14 775.32 49.16 1
 0 1 -14 679.45 61.84 1
 0 1 -14 568.39 53.25 1
 0 1 -14 473.48 37.83 1
 0 -1 14 725.45 56.88 1
 0 -1 14 694.11 42.55 1
 0 -1 14 617.9 40.2 1
 0 -1 14 642.49 41.11 1
 0 -1 14 678.83 63.9 1
 0 -1 14 613.87 57.27 1
 0 -1 14 662.5 51.43 1
 0 -1 14 643.98 42.31 1
 0 -1 14 638.36 47.28 1
 0 1 -13 226.34 17.88 1
 0 1 -13 193.76 19.24 1
 0 1 -13 251.8 17.51 1
 0 1 -13 229.67 17.49 1
 0 1 -13 201.14 27.95 1
 0 1 -13 186.57 24.96 1
 0 1 -13 261.19 17.3 1
 0 1 -13 298.59 22 1
 0 -1 13 271.81 22.11 1
 0 -1 13 291.83 20.21 1
 0 -1 13 260.31 18.17 1
 0 -1 13 215.63 15.58 1
 0 -1 13 200.44 26.26 1
 0 -1 13 195.87 23.86 1
 0 -1 13 212.29 17.78 1
 0 -1 13 225.9 16.95 1
 0 -1 13 257.5 20.63 1
 0 1 -12 1585.59 120.1 1
 0 1 -12 1530.29 117.21 1
 0 1 -12 1654.99 102.81 1
 0 1 -12 1567.19 100.88 1
 0 1 -12 1718.18 145.04 1
 0 1 -12 1647.09 138.19 1
 0 1 -12 1753.28 111.15 1
 0 1 -12 1506.59 97.28 1
 0 -1 12 1452.99 122.83 1
 0 -1 12 1632.09 97.8 1
 0 -1 12 1655.79 106.94 1
 0 -1 12 1494.29 97.98 1
 0 -1 12 1734.88 146.18 1
 0 -1 12 1852.48 153.64 1
 0 -1 12 1697.98 127.13 1
 0 -1 12 1871.78 117.65 1
 0 -1 12 1711.08 132.22 1
 0 1 -11 312.64 21.8 1
 0 1 -11 353.38 28.14 1
 0 1 -11 312.38 21.38 1
 0 1 -11 382.44 24.87 1
 0 1 -11 329.94 21.35 1
 0 1 -11 296.92 19.9 1
 0 1 -11 310.53 32.17 1
 0 1 -11 286.21 29.02 1
 0 1 -11 334.94 25.7 1
 0 -1 11 351.44 22.91 1
 0 -1 11 331.08 22.5 1
 0 -1 11 375.33 23.03 1
 0 -1 11 315.89 25.05 1
 0 -1 11 310.01 33.57 1
 0 -1 11 310.53 32.03 1
 0 -1 11 378.93 24.4 1
 0 -1 11 337.75 22.31 1
 0 -1 11 395.26 30.85 1
 0 1 -10 1601.39 100.09 1
 0 1 -10 1458.29 93.59 1
 0 1 -10 1565.39 96.57 1
 0 1 -10 1554.89 92.54 1
 0 1 -10 1459.19 92.27 1
 0 1 -10 1490.79 111.5 1
 0 1 -10 1545.19 116.24 1
 0 1 -10 1342.39 113.78 1
 0 1 -10 1613.69 133.98 1
 0 -1 10 1173.79 89.38 1
 0 -1 10 1511.89 91.66 1
 0 -1 10 1395.99 84.06 1
 0 -1 10 1784.88 152.06 1
 0 -1 10 1356.49 101.32 1
 0 -1 10 1517.99 113.78 1
 0 -1 10 1595.29 136.43 1
 0 -1 10 1323.99 82.4 1
 0 -1 10 1402.99 87.72 1
 0 1 -9 1454.79 90.43 1
 0 1 -9 1503.09 95.08 1
 0 1 -9 1729.58 104.13 1
 0 1 -9 1308.19 69.43 1
 0 1 -9 1554.89 93.59 1
 0 1 -9 1511.89 111.5 1
 0 1 -9 1633.89 120.81 1
 0 1 -9 1323.99 109.22 1
 0 1 -9 1546.99 129.15 1
 0 -1 9 1553.99 76.07 1
 0 -1 9 1823.48 108.34 1
 0 -1 9 1762.88 108.25 1
 0 -1 9 1517.09 114.84 1
 0 -1 9 1268.69 94.2 1
 0 -1 9 1445.99 119.4 1
 0 -1 9 1427.59 120.19 1
 0 1 -8 17164.05 1099.19 1
 0 1 -8 15969.96 1252.89 1
 0 1 -8 15451.96 1035.99 1
 0 1 -8 17278.14 1166.79 1
 0 1 -8 16944.55 1026.29 1
 0 1 -8 16742.55 1327.49 1
 0 1 -8 17418.64 1437.19 1
 0 1 -8 18489.73 1557.49 1
 0 1 -8 17190.35 1275.69 1
 0 -1 8 16496.75 1024.59 1
 0 -1 8 14582.87 916.58 1
 0 -1 8 16804.05 1258.09 1
 0 -1 8 17164.05 1281.79 1
 0 -1 8 17155.25 1413.49 1
 0 -1 8 16075.36 1334.49 1
 0 -1 8 19385.23 1236.19 1
 0 -1 8 16189.45 1186.99 1
 0 -1 8 17041.05 1284.49 1
 0 1 -7 2022.78 151.01 1
 0 1 -7 2265.08 141 1
 0 1 -7 1913.98 114.84 1
 0 1 -7 2279.18 161.19 1
 0 1 -7 2157.18 181.56 1
 0 1 -7 2163.28 178.05 1
 0 -1 7 2059.68 133.19 1
 0 -1 7 1990.28 130.81 1
 0 -1 7 2480.18 209.04 1
 0 -1 7 2280.08 187 1
 0 -1 7 2322.18 155.4 1
 0 -1 7 2056.18 164.35 1
 0 1 -6 3063.17 224.32 1
 0 1 -6 2574.18 151.8 1
 0 1 -6 2586.48 158.91 1
 0 1 -6 2673.38 140.82 1
 0 1 -6 2793.67 231.08 1
 0 1 -6 2922.67 238.63 1
 0 1 -6 2385.38 161.63 1
 0 -1 6 2843.67 143.37 1
 0 -1 6 2525.88 152.15 1
 0 -1 6 3068.47 251.62 1
 0 -1 6 2863.87 234.85 1
 0 -1 6 2547.78 155.84 1
 0 -1 6 2479.38 183.4 1
 0 1 -5 6452.94 404.03 1
 0 1 -5 5697.05 381.21 1
 0 1 -5 7123.74 458.12 1
 0 1 -5 7355.53 509.48 1
 0 1 -5 7675.03 460.49 1
 0 1 -5 6294.04 527.12 1
 0 1 -5 7255.43 594.64 1
 0 1 -5 7164.94 543.37 1
 0 -1 5 7663.63 519.49 1
 0 -1 5 6626.84 401.84 1
 0 -1 5 7329.13 477.61 1
 0 -1 5 6299.34 517.2 1
 0 -1 5 7051.74 543.45 1
 0 -1 5 7488.03 624.49 1
 0 -1 5 7553.93 476.99 1
 0 1 -4 26961.96 1938.48 1
 0 1 -4 27629.25 2165.08 1
 0 1 -4 25381.67 1715.48 1
 0 1 -4 26004.97 1728.68 1
 0 1 -4 24688.08 1603.99 1
 0 1 -4 27286.85 2411.78 1
 0 1 -4 26918.06 2300.28 1
 0 1 -4 27945.25 2193.98 1
 0 -1 4 28296.45 2200.18 1
 0 -1 4 22616.1 2049.18 1
 0 -1 4 28138.45 1751.48 1
 0 -1 4 24424.68 2084.28 1
 0 -1 4 29938.23 2519.78 1
 0 -1 4 27286.85 1891.98 1
 0 -1 4 26443.96 1759.38 1
 0 1 -3 17453.74 1114.09 1
 0 1 -3 17093.75 1300.29 1
 0 1 -3 17559.04 1167.69 1
 0 1 -3 17822.44 1134.29 1
 0 1 -3 17444.94 1088.69 1
 0 1 -3 16329.95 1364.39 1
 0 1 -3 16128.05 1366.99 1
 0 1 -3 17523.94 1380.99 1
 0 -1 3 16057.76 1208.09 1
 0 -1 3 18182.44 1110.59 1
 0 -1 3 13379.98 951.7 1
 0 -1 3 17831.24 1474.99 1
 0 -1 3 17910.24 1494.29 1
 0 -1 3 16707.45 1259.89 1
 0 -1 3 17892.74 1192.29 1
 0 -1 3 18735.53 1240.59 1
 0 1 -2 4245.76 258.29 1
 0 1 -2 3321.27 205.35 1
 0 1 -2 4007.86 249.08 1
 0 1 -2 4135.16 206.06 1
 0 1 -2 4121.96 238.1 1
 0 1 -2 3828.77 229.76 1
 0 1 -2 4119.36 306.49 1
 0 1 -2 3881.47 319.84 1
 0 1 -2 3534.67 288.5 1
 0 1 -2 3793.67 292.53 1
 0 -1 2 3707.57 226.69 1
 0 -1 2 4128.16 246.18 1
 0 -1 2 3812.97 201.14 1
 0 -1 2 4143.06 194.55 1
 0 -1 2 3575.87 223.53 1
 0 -1 2 4281.76 313.17 1
 0 -1 2 4357.26 327.83 1
 0 -1 2 3308.97 271.46 1
 0 -1 2 4093.06 333.53 1
 0 -1 2 4172.06 261.98 1
 0 1 -1 13696.08 1084.29 1
 0 1 -1 11606.6 868.47 1
 0 1 -1 12695.19 766.45 1
 0 1 -1 14732.07 946.43 1
 0 1 -1 15434.46 1270.39 1
 0 1 -1 14354.57 1201.89 1
 0 -1 1 8344.12 4011.36 1
 0 -1 1 7448.53 3171.17 1
 0 -1 1 14222.87 1165.09 1
 0 -1 1 15416.86 1298.49 1
 0 1 0 4189.56 278.49 1
 0 1 0 4006.06 416.77 1
 0 1 0 4618.96 315.36 1
 0 1 0 3742.77 277.26 1
 0 1 0 4044.76 361.19 1
 0 1 0 3690.97 325.9 1
 0 1 0 3692.67 348.81 1
 0 1 0 4289.66 345.12 1
 0 1 1 5633.85 359.79 1
 0 1 1 6073.65 459.35 1
 0 1 1 5664.55 365.32 1
 0 1 1 6308.94 396.57 1
 0 1 1 5628.55 362.95 1
 0 1 1 5967.45 495.61 1
 0 1 1 5756.75 479.28 1
 0 1 1 5795.35 450.3 1
 0 -1 -1 5893.75 451.09 1
 0 -1 -1 5496.85 462.15 1
 0 -1 -1 5781.35 354.96 1
 0 -1 -1 5949.95 497.62 1
 0 -1 -1 5796.25 390.43 1
 0 -1 -1 5717.25 377.78 1
 0 1 2 7033.34 455.31 1
 0 1 2 7442.43 467.33 1
 0 1 2 7529.33 469.35 1
 0 1 2 7141.24 386.04 1
 0 1 2 7848.03 497.1 1
 0 1 2 7348.43 569.44 1
 0 1 2 7402.03 562.77 1
 0 1 2 7314.23 602.19 1
 0 1 2 7396.73 611.85 1
 0 -1 -2 7133.34 590.51 1
 0 -1 -2 7904.23 500.43 1
 0 -1 -2 7596.03 476.03 1
 0 -1 -2 7343.23 573.13 1
 0 -1 -2 7200.94 543.02 1
 0 -1 -2 8191.33 684.19 1
 0 -1 -2 7639.03 491.57 1
 0 -1 -2 7177.24 460.4 1
 0 1 3 16979.65 1331.89 1
 0 1 3 17646.84 1108.89 1
 0 1 3 18542.43 1190.49 1
 0 1 3 16145.55 1339.79 1
 0 1 3 19156.93 1603.99 1
 0 -1 -3 19174.53 1232.69 1
 0 -1 -3 16092.86 1117.59 1
 0 -1 -3 16119.25 745.56 1
 0 -1 -3 19710.12 1207.19 1
 0 -1 -3 15504.66 1303.79 1
 0 -1 -3 18305.34 1597.89 1
 0 -1 -3 18902.33 1464.39 1
 0 -1 -3 15311.56 995.6 1
 0 -1 -3 17409.84 1337.99 1
 0 1 4 27787.25 2125.48 1
 0 1 4 28946.14 1898.98 1
 0 1 4 31263.92 1977.98 1
 0 1 4 33739.8 2830.57 1
 0 1 4 29165.64 2460.08 1
 0 -1 -4 30263.13 1942.88 1
 0 -1 -4 22642.4 5033.35 1
 0 -1 -4 19754.02 4222.06 1
 0 -1 -4 28155.95 2355.58 1
 0 -1 -4 32299.91 2768.18 1
 0 -1 -4 31395.62 2422.28 1
 0 1 5 556.18 35.92 1
 0 1 5 620.71 38.8 1
 0 1 5 511.23 32.26 1
 0 1 5 604.65 29.16 1
 0 1 5 574.01 34.28 1
 0 1 5 653.9 48.41 1
 0 1 5 645.74 55.51 1
 0 1 5 632.3 54.49 1
 0 1 5 632.22 50.18 1
 0 -1 -5 700.96 39.72 1
 0 -1 -5 511.58 31.83 1
 0 -1 -5 760.4 65.99 1
 0 -1 -5 644.68 49.15 1
 0 -1 -5 616.76 52.44 1
 0 -1 -5 640.29 41.35 1
 0 1 6 6456.44 399.82 1
 0 1 6 6348.44 416.94 1
 0 1 6 6323.94 374.36 1
 0 1 6 7006.04 697.01 1
 0 1 6 7084.24 465.75 1
 0 1 6 6656.64 541.87 1
 0 1 6 6887.54 591.3 1
 0 1 6 5616.25 417.03 1
 0 -1 -6 7222.93 640.29 1
 0 -1 -6 7409.03 435.9 1
 0 -1 -6 7117.54 574.62 1
 0 -1 -6 6354.64 461.98 1
 0 -1 -6 6134.24 563.21 1
 0 -1 -6 6867.34 420.72 1
 0 1 7 2570.68 158.3 1
 0 1 7 2937.67 185.42 1
 0 1 7 3088.67 188.06 1
 0 1 7 2939.37 131.96 1
 0 1 7 2854.27 170.76 1
 0 1 7 3871.77 314.4 1
 0 1 7 3718.17 307.2 1
 0 1 7 2986.77 225.37 1
 0 -1 -7 3471.47 199.12 1
 0 -1 -7 3266.87 194.38 1
 0 -1 -7 3303.77 275.15 1
 0 -1 -7 3589.97 262.86 1
 0 -1 -7 3654.07 296.49 1
 0 -1 -7 3605.77 220.28 1
 0 1 8 2706.78 181.91 1
 0 1 8 2363.48 182.18 1
 0 1 8 2723.38 177 1
 0 1 8 2625.98 166.46 1
 0 1 8 2405.58 158.38 1
 0 1 8 2429.28 182.35 1
 0 1 8 2644.38 222.12 1
 0 1 8 2370.48 206.58 1
 0 1 8 2392.38 204.83 1
 0 -1 -8 2473.18 148.46 1
 0 -1 -8 2605.78 171.46 1
 0 -1 -8 2624.18 192.27 1
 0 -1 -8 2740.08 211.32 1
 0 -1 -8 2639.18 223 1
 0 -1 -8 2647.08 219.31 1
 0 -1 -8 2592.58 175.15 1
 0 -1 -8 2745.38 169.62 1
 0 -1 -8 2644.38 194.03 1
 0 1 9 1050.89 65.36 1
 0 1 9 982.43 61.28 1
 0 1 9 991.21 58.97 1
 0 1 9 871.63 53.92 1
 0 1 9 935.02 60.13 1
 0 1 9 1180.89 86.94 1
 0 1 9 1026.29 86.83 1
 0 1 9 1264.29 106.5 1
 0 1 9 1071.99 79.03 1
 0 -1 -9 905.17 54.85 1
 0 -1 -9 908.68 68.12 1
 0 -1 -9 1150.09 85.57 1
 0 -1 -9 976.29 59.1 1
 0 -1 -9 844.94 53.01 1
 0 -1 -9 1001.79 86.22 1
 0 -1 -9 1212.49 101.49 1
 0 -1 -9 880.59 56.52 1
 0 1 10 1258.09 80.22 1
 0 1 10 1069.39 79.36 1
 0 1 10 1147.49 71.55 1
 0 1 10 1127.29 70.38 1
 0 1 10 1229.09 73.54 1
 0 1 10 1273.89 66.22 1
 0 1 10 1108.89 95.52 1
 0 1 10 1267.79 107.37 1
 0 1 10 1338.89 100.79 1
 0 -1 -10 1289.69 79.99 1
 0 -1 -10 1124.69 69.67 1
 0 -1 -10 1091.29 65.75 1
 0 -1 -10 1160.69 86.22 1
 0 -1 -10 1123.79 93.68 1
 0 -1 -10 1198.39 100.35 1
 0 -1 -10 1192.29 73.27 1
 0 -1 -10 1159.79 74.46 1
 0 -1 -10 1057.09 78.41 1
 0 1 11 370.67 25.65 1
 0 1 11 420.1 32.66 1
 0 1 11 403.16 26.5 1
 0 1 11 354.52 23.16 1
 0 1 11 393.5 30.31 1
 0 1 11 371.29 37.1 1
 0 1 11 361.28 36.31 1
 0 1 11 396.66 26.03 1
 0 1 11 384.81 23.98 1
 0 -1 -11 404.3 26.29 1
 0 -1 -11 350.39 23.12 1
 0 -1 -11 394.2 25.46 1
 0 -1 -11 371.9 27.76 1
 0 -1 -11 378.84 35.43 1
 0 -1 -11 368.92 35.65 1
 0 -1 -11 379.19 25.01 1
 0 -1 -11 389.37 25.36 1
 0 -1 -11 367.42 28.4 1
 0 1 12 555.39 36.33 1
 0 1 12 579.36 44.85 1
 0 1 12 504.3 33.11 1
 0 1 12 543.45 35.53 1
 0 1 12 600.52 47.02 1
 0 1 12 638.27 56.63 1
 0 1 12 680.33 61.59 1
 0 1 12 454.52 40.37 1
 0 1 12 519.49 32.95 1
 0 -1 -12 689.55 48.42 1
 0 -1 -12 482.96 32.47 1
 0 -1 -12 502.98 33.98 1
 0 -1 -12 567.6 43.2 1
 0 -1 -12 757.5 70.16 1
 0 -1 -12 582.17 53.41 1
 0 -1 -12 497.27 32.77 1
 0 -1 -12 559.96 36.68 1
 0 -1 -12 537.57 42.48 1
 0 1 13 1329.19 81.49 1
 0 1 13 1207.19 92.27 1
 0 1 13 1214.19 77.17 1
 0 1 13 1240.59 73.48 1
 0 1 13 1336.29 82.75 1
 0 1 13 1148.39 96.84 1
 0 1 13 1199.29 74.01 1
 0 1 13 1236.99 90.87 1
 0 1 13 1270.39 108.16 1
 0 -1 -13 1232.69 73.97 1
 0 -1 -13 1151.89 69.63 1
 0 -1 -13 1093.09 67.87 1
 0 -1 -13 1173.79 102.63 1
 0 -1 -13 1176.49 101.32 1
 0 -1 -13 1208.09 89.73 1
 0 -1 -13 1204.59 75.57 1
 0 -1 -13 1229.09 90.52 1
 0 1 14 1416.19 92.71 1
 0 1 14 1405.59 88.5 1
 0 1 14 1459.19 91.4 1
 0 1 14 1469.69 123.62 1
 0 1 14 1611.09 97.89 1
 0 1 14 1558.39 116.42 1
 0 1 14 1538.19 130.55 1
 0 1 14 1370.49 121.68 1
 0 1 14 1457.39 112.47 1
 0 -1 -14 1509.19 92.89 1
 0 -1 -14 1423.19 87.58 1
 0 -1 -14 1615.49 137.31 1
 0 -1 -14 1368.69 116.77 1
 0 1 15 209.22 16.36 1
 0 1 15 189.99 16.03 1
 0 1 15 194.82 22.83 1
 0 1 15 184.11 17.2 1
 0 1 15 204.21 19.51 1
 0 1 15 210.09 17.7 1
 0 1 15 205 15.73 1
 0 -1 -15 250.3 23.62 1
 0 -1 -15 201.4 16.1 1
 0 1 16 237.4 17.58 1
 0 1 16 260.93 18.87 1
 0 1 16 237.75 20.36 1
 0 1 16 278.14 19.08 1
 0 1 16 239.51 23.67 1
 0 1 16 279.54 33.18 1
 0 1 16 251.18 19.75 1
 0 -1 -16 259.26 19.13 1
 0 -1 -16 315.1 33.09 1
 0 -1 -16 287.79 25.01 1
 0 -1 -16 231.6 17.19 1
 0 1 17 164.79 17.22 1
 0 1 17 160.49 13.92 1
 0 1 17 196.84 20.64 1
 0 1 17 184.9 15.04 1
 0 1 17 197.36 18.34 1
 0 1 17 198.07 40.47 1
 0 -1 -17 203.07 18.76 1
 0 -1 -17 223.26 35.31 1
 0 -1 -17 186.48 20.92 1
 0 -1 -17 186.74 15.61 1
 0 1 18 334.5 23.65 1
 0 1 18 308.78 20.67 1
 0 1 18 275.15 27.99 1
 0 1 18 349.69 42.74 1
 0 1 18 314.92 26.04 1
 0 -1 -18 345.3 26.02 1
 0 -1 -18 333.1 27.93 1
 0 -1 -18 326.86 23 1
 0 -1 -18 315.45 38.73 1
 0 1 19 129.59 12.97 1
 0 1 19 152.85 13.85 1
 0 1 19 131.96 13.66 1
 0 1 19 83.62 30.48 1
 0 1 19 136.61 21.11 1
 0 -1 -19 130.46 18.12 1
 0 -1 -19 154.08 31.19 1
 0 -1 -19 167.43 17.84 1
 0 -1 -19 158.47 14.18 1
 0 1 20 300.09 21.49 1
 0 1 20 372.69 24.87 1
 0 1 20 391.57 34.82 1
 0 1 20 469.09 36.47 1
 0 1 20 440.47 50.54 1
 0 -1 -20 387 29.91 1
 0 -1 -20 509.74 53.61 1
 0 -1 -20 502.54 41.25 1
 0 -1 -20 421.07 28.97 1
 0 1 21 52.29 14.29 1
 0 1 22 139.33 19.31 1
 0 1 23 103.77 23.25 1
 0 -2 23 46.21 16.61 1
 0 -2 22 170.15 20.74 1
 0 -2 21 56.23 15.41 1
 0 2 -20 262.95 24.07 1
 0 2 -20 234.24 19.3 1
 0 2 -20 228.53 33 1
 0 2 -20 200.17 21.04 1
 0 -2 20 192.54 19.9 1
 0 -2 20 202.81 16.15 1
 0 -2 20 213.78 39.98 1
 0 -2 20 223 19.44 1
 0 -2 20 165.49 15.27 1
 0 2 -19 120.98 15.06 1
 0 2 -19 77.69 10.72 1
 0 2 -19 96.4 33.37 1
 0 2 -19 104.56 13.91 1
 0 -2 19 90.96 18.59 1
 0 -2 19 83.93 11.6 1
 0 -2 19 115.45 32.4 1
 0 -2 19 111.68 12.75 1
 0 -2 19 99.21 12.98 1
 0 2 -18 177.17 16.89 1
 0 2 -18 150.83 13.2 1
 0 2 -18 151.89 28.22 1
 0 2 -18 176.38 16.79 1
 0 -2 18 159.44 24.79 1
 0 -2 18 178.31 16.25 1
 0 -2 18 191.22 32.1 1
 0 -2 18 165.41 15.75 1
 0 -2 18 175.15 16.2 1
 0 2 -17 912.19 57.45 1
 0 2 -17 757.85 46.74 1
 0 2 -17 890.25 67.59 1
 0 2 -17 800.43 73.6 1
 0 -2 17 854.78 51.52 1
 0 -2 17 875.85 50.05 1
 0 -2 17 897.27 66.87 1
 0 -2 17 926.24 85.21 1
 0 -2 17 949.95 59.8 1
 0 2 -16 870.67 55.86 1
 0 2 -16 823.35 53.57 1
 0 2 -16 876.29 65.38 1
 0 2 -16 838.1 74.56 1
 0 -2 16 897.27 57.74 1
 0 -2 16 947.31 57.58 1
 0 -2 16 992.09 78.31 1
 0 -2 16 979.8 89.11 1
 0 -2 16 971.02 71.94 1
 0 -2 16 965.75 60.13 1
 0 2 -15 606.23 47.45 1
 0 2 -15 755.39 49.68 1
 0 2 -15 791.74 73.36 1
 0 2 -15 817.73 50.76 1
 0 -2 15 781.38 49 1
 0 -2 15 682.78 50.22 1
 0 -2 15 721.85 47.19 1
 0 -2 15 611.67 45.47 1
 0 -2 15 727.56 69.25 1
 0 -2 15 758.47 50.03 1
 0 -2 15 884.98 55.33 1
 0 2 -14 830.46 52.92 1
 0 2 -14 803.77 51.38 1
 0 2 -14 867.86 53.07 1
 0 2 -14 885.86 56.5 1
 0 -2 14 931.51 56.01 1
 0 -2 14 854.95 72.31 1
 0 -2 14 894.64 57.51 1
 0 -2 14 881.47 66.36 1
 0 -2 14 949.07 73.34 1
 0 -2 14 822.03 53.34 1
 0 -2 14 920.97 57.89 1
 0 2 -13 644.77 42.02 1
 0 2 -13 666.54 50.39 1
 0 2 -13 607.11 39.99 1
 0 2 -13 714.83 47.68 1
 0 2 -13 704.21 43.8 1
 0 2 -13 594.02 52.69 1
 0 2 -13 621.15 57.46 1
 0 2 -13 630.55 50.03 1
 0 -2 13 670.76 40.97 1
 0 -2 13 681.91 50.1 1
 0 -2 13 678.92 45.13 1
 0 -2 13 683.57 43.39 1
 0 -2 13 649.25 49.44 1
 0 -2 13 606.14 46.42 1
 0 -2 13 555.48 49.89 1
 0 -2 13 646.35 41.36 1
 0 -2 13 621.59 57.53 1
 0 2 -12 199.3 13.7 1
 0 2 -12 184.99 16.73 1
 0 2 -12 163.12 13.97 1
 0 2 -12 193.06 23.76 1
 0 2 -12 210.18 26.53 1
 0 2 -12 216.24 15.08 1
 0 -2 12 167.16 12.18 1
 0 -2 12 179.1 20.04 1
 0 -2 12 172.69 14.48 1
 0 -2 12 181.39 13.54 1
 0 -2 12 179.45 13.34 1
 0 -2 12 170.67 21.43 1
 0 -2 12 220.98 29.12 1
 0 -2 12 172.61 14.92 1
 0 -2 12 187 17.19 1
 0 2 -11 503.33 32.49 1
 0 2 -11 523.96 41.14 1
 0 2 -11 494.73 32.11 1
 0 2 -11 461.89 28.8 1
 0 2 -11 487.97 31.51 1
 0 2 -11 459.7 43.2 1
 0 2 -11 457.59 42.97 1
 0 2 -11 500.61 37.9 1
 0 -2 11 509.04 39.49 1
 0 -2 11 494.11 31.32 1
 0 -2 11 466.9 29.69 1
 0 -2 11 470.76 29.25 1
 0 -2 11 464.17 44.74 1
 0 -2 11 424.93 32.2 1
 0 -2 11 347.58 35.71 1
 0 -2 11 496.04 31.76 1
 0 -2 11 545.12 34.81 1
 0 2 -10 2353.78 147.58 1
 0 2 -10 1950.78 120.54 1
 0 2 -10 2220.38 136.43 1
 0 2 -10 2047.38 105.62 1
 0 2 -10 2326.58 137.93 1
 0 2 -10 1982.38 146.27 1
 0 2 -10 1805.08 133.36 1
 0 2 -10 1997.38 168.13 1
 0 2 -10 2044.78 169.36 1
 0 -2 10 2303.78 115.36 1
 0 -2 10 2253.68 132.48 1
 0 -2 10 2460.88 146.71 1
 0 -2 10 2188.78 180.33 1
 0 -2 10 2276.58 167.6 1
 0 -2 10 1746.28 128.18 1
 0 -2 10 2363.48 194.29 1
 0 -2 10 2152.78 133.54 1
 0 -2 10 2138.68 130.64 1
 0 2 -9 5868.25 374.71 1
 0 2 -9 6227.34 469.27 1
 0 2 -9 6517.04 413.96 1
 0 2 -9 5720.75 347.14 1
 0 2 -9 5996.45 375.41 1
 0 2 -9 6160.64 393.5 1
 0 2 -9 6474.94 539.33 1
 0 2 -9 6272.94 511.41 1
 0 2 -9 6497.74 481.38 1
 0 -2 9 6277.34 379.1 1
 0 -2 9 6553.94 398.42 1
 0 -2 9 6131.64 400.7 1
 0 -2 9 6018.35 451.71 1
 0 -2 9 6529.34 538.01 1
 0 -2 9 6651.34 543.72 1
 0 -2 9 5705.85 355.4 1
 0 -2 9 5900.75 366.72 1
 0 -2 9 6574.14 491.39 1
 0 2 -8 1783.08 114.84 1
 0 2 -8 1565.39 98.51 1
 0 2 -8 1601.39 100.53 1
 0 2 -8 1781.38 102.72 1
 0 2 -8 1731.28 105.71 1
 0 2 -8 1634.79 123.18 1
 0 2 -8 1644.39 140.47 1
 0 2 -8 1713.78 145.92 1
 0 2 -8 1510.09 115.1 1
 0 -2 8 1885.88 114.57 1
 0 -2 8 1740.08 106.67 1
 0 -2 8 1781.38 107.73 1
 0 -2 8 1614.59 102.9 1
 0 -2 8 1699.68 141.53 1
 0 -2 8 1704.98 139.77 1
 0 -2 8 1927.98 120.89 1
 0 2 -7 1638.29 99.47 1
 0 2 -7 1520.59 93.41 1
 0 2 -7 1455.69 88.76 1
 0 2 -7 1474.09 87.01 1
 0 2 -7 1513.59 111.32 1
 0 2 -7 1353.79 112.2 1
 0 2 -7 1438.99 118.96 1
 0 -2 7 1587.39 88.76 1
 0 -2 7 1586.49 93.77 1
 0 -2 7 1375.79 115.27 1
 0 -2 7 1599.59 117.03 1
 0 -2 7 1531.19 127.3 1
 0 -2 7 1433.69 88.94 1
 0 2 -6 2713.78 171.2 1
 0 2 -6 2774.38 207.55 1
 0 2 -6 2875.27 173.13 1
 0 2 -6 2803.27 171.38 1
 0 2 -6 2647.88 219.84 1
 0 2 -6 2577.68 212.55 1
 0 2 -6 2747.08 145.92 1
 0 -2 6 2933.27 187.36 1
 0 -2 6 2696.18 141.26 1
 0 -2 6 2733.08 223.88 1
 0 -2 6 2845.47 237.93 1
 0 -2 6 2752.38 173.22 1
 0 -2 6 2909.57 217.12 1
 0 2 -5 6542.54 413.69 1
 0 2 -5 7640.83 601.75 1
 0 2 -5 7478.43 480.33 1
 0 2 -5 6922.64 473.92 1
 0 2 -5 6752.34 567.6 1
 0 2 -5 7916.53 644.51 1
 0 2 -5 7375.73 410 1
 0 2 -5 7160.64 445.56 1
 0 -2 5 7273.83 441.96 1
 0 -2 5 7319.53 497.19 1
 0 -2 5 6702.34 582.17 1
 0 -2 5 7255.43 598.76 1
 0 -2 5 7200.94 472.87 1
 0 -2 5 7754.93 650.74 1
 0 2 -4 11940.19 763.56 1
 0 2 -4 11948.99 949.95 1
 0 2 -4 12264.99 868.47 1
 0 2 -4 12405.49 798.06 1
 0 2 -4 12826.88 788.05 1
 0 2 -4 12484.49 1050.89 1
 0 2 -4 11773.39 976.29 1
 0 2 -4 11940.19 918.34 1
 0 -2 4 12598.69 1008.79 1
 0 -2 4 12221.09 772.6 1
 0 -2 4 11878.69 846.96 1
 0 -2 4 12142.09 746.26 1
 0 -2 4 13309.78 1091.29 1
 0 -2 4 12115.79 980.68 1
 0 -2 4 11790.89 965.75 1
 0 -2 4 14108.77 942.92 1
 0 -2 4 12440.59 871.55 1
 0 2 -3 11123.7 708.25 1
 0 2 -3 10184.31 815.53 1
 0 2 -3 11264.2 731.42 1
 0 2 -3 10403.81 664.61 1
 0 2 -3 10184.31 649.69 1
 0 2 -3 10658.4 887.61 1
 0 2 -3 11202.7 941.17 1
 0 2 -3 10517.91 802.01 1
 0 -2 3 9771.61 622.73 1
 0 -2 3 9789.21 614.83 1
 0 -2 3 11246.6 591.65 1
 0 -2 3 11000.8 916.58 1
 0 -2 3 10430.11 820.8 1
 0 -2 3 10263.31 859.25 1
 0 -2 3 10684.7 822.82 1
 0 -2 3 10948.1 908.68 1
 0 -2 3 10254.51 670.67 1
 0 -2 3 11141.2 739.5 1
 0 2 -2 36663.37 3752.37 1
 0 2 -2 32308.71 5522.35 1
 0 2 -2 30350.93 4680.36 1
 0 2 -2 50807.24 4251.96 1
 0 2 -2 50798.44 4310.76 1
 0 -2 2 56101.3 4569.76 1
 0 -2 2 55943.3 4763.76 1
 0 2 -1 17673.24 1131.69 1
 0 2 -1 16329.95 1222.99 1
 0 2 -1 14451.17 880.59 1
 0 2 -1 19639.82 1619.79 1
 0 2 -1 19745.22 1703.18 1
 0 -2 1 9148.32 4438.06 1
 0 -2 1 11088.6 4065.76 1
 0 -2 1 17146.45 1438.09 1
 0 -2 1 20921.61 1736.58 1
 0 2 0 3648.77 1327.49 1
 0 2 0 2470.58 1187.89 1
 0 2 0 4228.26 1502.19 1
 0 2 0 5751.45 2139.58 1
 0 2 0 2529.38 1148.39 1
 0 -2 0 1407.39 1706.78 1
 0 -2 0 0.02 0.13 1
 0 2 1 16602.15 1147.49 1
 0 2 1 13897.97 1899.88 1
 0 2 1 14591.57 1611.09 1
 0 2 1 12502.09 1747.08 1
 0 2 1 15065.66 1388.09 1
 0 2 1 18208.74 1513.59 1
 0 2 1 18314.14 1589.99 1
 0 -2 -1 10921.8 2609.28 1
 0 -2 -1 13704.88 2847.17 1
 0 -2 -1 17602.94 1460.89 1
 0 -2 -1 19437.93 1724.28 1
 0 2 2 4843.66 312.03 1
 0 2 2 4782.26 305.79 1
 0 2 2 4794.56 331.08 1
 0 2 2 4589.06 236.26 1
 0 2 2 5227.35 347.76 1
 0 2 2 5033.35 310.97 1
 0 2 2 4768.16 364.88 1
 0 2 2 4961.36 416.33 1
 0 2 2 4779.56 393.76 1
 0 2 2 5020.15 374.1 1
 0 -2 -2 4893.76 333.01 1
 0 -2 -2 4668.96 382.44 1
 0 -2 -2 5049.15 291.92 1
 0 -2 -2 4661.06 328.27 1
 0 -2 -2 5186.95 365.05 1
 0 -2 -2 4607.46 354.52 1
 0 -2 -2 5267.75 446.7 1
 0 -2 -2 4488.96 375.41 1
 0 -2 -2 4477.56 378.66 1
 0 -2 -2 4870.86 313.78 1
 0 2 3 19982.22 1593.49 1
 0 2 3 18867.23 1269.49 1
 0 2 3 21114.81 1351.19 1
 0 2 3 19683.72 1657.59 1
 0 2 3 20280.72 1710.28 1
 0 -2 -3 21588.91 1373.99 1
 0 -2 -3 22106.9 1502.19 1
 0 -2 -3 21694.2 1443.39 1
 0 -2 -3 19604.72 1711.08 1
 0 -2 -3 18876.03 1591.69 1
 0 -2 -3 19192.13 1505.69 1
 0 2 4 12642.59 691.13 1
 0 2 4 12853.28 985.07 1
 0 2 4 13099.08 878.83 1
 0 2 4 12958.58 844.68 1
 0 2 4 12782.98 959.6 1
 0 2 4 13933.17 1169.39 1
 0 2 4 12537.19 1041.29 1
 0 2 4 12686.49 795.78 1
 0 2 4 13687.28 847.67 1
 0 -2 -4 10860.3 948.19 1
 0 -2 -4 11852.39 1009.69 1
 0 -2 -4 14038.47 1011.39 1
 0 -2 -4 13977.07 886.73 1
 0 -2 -4 12958.58 1011.39 1
 0 -2 -4 11720.69 967.51 1
 0 -2 -4 13318.58 1116.79 1
 0 -2 -4 12668.89 804.21 1
 0 -2 -4 13336.08 867.59 1
 0 -2 -4 12774.29 982.43 1
 0 2 5 2436.28 147.58 1
 0 2 5 1902.48 140.74 1
 0 2 5 2262.48 141.17 1
 0 2 5 2369.58 148.9 1
 0 2 5 1790.98 135.82 1
 0 2 5 2431.08 197.8 1
 0 2 5 2156.28 178.66 1
 0 2 5 2638.28 134.41 1
 0 2 5 2154.48 131.69 1
 0 -2 -5 2380.98 132.13 1
 0 -2 -5 2334.48 140.3 1
 0 -2 -5 2174.68 178.84 1
 0 -2 -5 2082.48 172.87 1
 0 -2 -5 2214.18 137.22 1
 0 -2 -5 2253.68 166.99 1
 0 2 6 1128.19 69.45 1
 0 2 6 1243.19 77.25 1
 0 2 6 1225.59 72.68 1
 0 2 6 1089.59 54.2 1
 0 2 6 1240.59 72.6 1
 0 2 6 943.8 69.47 1
 0 2 6 1158.89 96.57 1
 0 2 6 1216.89 102.46 1
 0 2 6 1124.69 83.41 1
 0 -2 -6 1041.29 47.72 1
 0 -2 -6 1184.39 71.02 1
 0 -2 -6 1057.09 89.38 1
 0 -2 -6 1066.69 80.36 1
 0 -2 -6 1097.49 89.99 1
 0 -2 -6 1111.49 69.24 1
 0 2 7 624.05 39.99 1
 0 2 7 711.49 53.75 1
 0 2 7 628.7 40.77 1
 0 2 7 660.13 40.83 1
 0 2 7 569.27 38.62 1
 0 2 7 645.56 57.29 1
 0 2 7 593.06 52.98 1
 0 2 7 612.81 46.78 1
 0 2 7 734.76 47.73 1
 0 -2 -7 648.37 38.91 1
 0 -2 -7 656.89 58.5 1
 0 -2 -7 600.35 51.26 1
 0 -2 -7 688.84 43.05 1
 0 -2 -7 645.03 49.17 1
 0 2 8 5647.05 363.21 1
 0 2 8 5701.45 378.75 1
 0 2 8 5626.85 350.92 1
 0 2 8 6311.64 444.51 1
 0 2 8 5709.35 369.44 1
 0 2 8 5324.75 407.46 1
 0 2 8 6273.84 492.53 1
 0 2 8 5753.25 479.8 1
 0 2 8 5751.45 482.96 1
 0 -2 -8 5920.95 428.35 1
 0 -2 -8 5015.75 296.4 1
 0 -2 -8 5378.35 349.78 1
 0 -2 -8 5650.55 462.59 1
 0 -2 -8 5870.05 466.37 1
 0 -2 -8 5988.55 447.93 1
 0 -2 -8 5905.15 492.09 1
 0 -2 -8 6280.04 385.77 1
 0 -2 -8 6261.54 408.95 1
 0 2 9 971.02 60.11 1
 0 2 9 1043.89 64.06 1
 0 2 9 932.39 55.37 1
 0 2 9 1026.29 48.01 1
 0 2 9 1038.59 62.76 1
 0 2 9 974.53 72.26 1
 0 2 9 952.58 70.72 1
 0 2 9 928 77.43 1
 0 2 9 799.9 70.97 1
 0 -2 -9 881.47 41.6 1
 0 -2 -9 951.7 57.92 1
 0 -2 -9 963.99 57.35 1
 0 -2 -9 950.82 80.39 1
 0 -2 -9 1007.89 74.19 1
 0 -2 -9 872.95 65.03 1
 0 -2 -9 909.56 76.1 1
 0 -2 -9 965.75 60.28 1
 0 -2 -9 1005.29 63.11 1
 0 2 10 869.7 57.04 1
 0 2 10 841.96 64.29 1
 0 2 10 898.15 56.54 1
 0 2 10 854.34 51.06 1
 0 2 10 825.19 53.79 1
 0 2 10 889.37 49.27 1
 0 2 10 795.25 67.87 1
 0 2 10 775.59 65.89 1
 0 2 10 783.75 57.69 1
 0 -2 -10 814.3 50.19 1
 0 -2 -10 905.17 55.36 1
 0 -2 -10 750.3 43.67 1
 0 -2 -10 762.5 58.11 1
 0 -2 -10 784.28 69.15 1
 0 -2 -10 691.39 58.96 1
 0 -2 -10 840.03 53.63 1
 0 -2 -10 849.51 52.86 1
 0 -2 -10 757.76 56.88 1
 0 2 11 664.17 40.51 1
 0 2 11 593.76 44.71 1
 0 2 11 717.46 44.68 1
 0 2 11 687.09 43.9 1
 0 2 11 543.81 40.99 1
 0 2 11 592.88 53.05 1
 0 2 11 616.15 56.24 1
 0 2 11 624.93 30.31 1
 0 2 11 627.65 37.85 1
 0 -2 -11 583.58 36.11 1
 0 -2 -11 682.26 41.07 1
 0 -2 -11 626.95 38.21 1
 0 -2 -11 672.6 49.85 1
 0 -2 -11 503.77 46.93 1
 0 -2 -11 642.14 56.29 1
 0 -2 -11 598.59 38.53 1
 0 -2 -11 652.85 41.34 1
 0 -2 -11 565.93 42.85 1
 0 2 12 1916.58 115.19 1
 0 2 12 1858.58 136.61 1
 0 2 12 1650.59 105.18 1
 0 2 12 1807.68 112.55 1
 0 2 12 1505.69 112.47 1
 0 2 12 1609.29 133.62 1
 0 2 12 1514.49 127.83 1
 0 2 12 1530.29 103.95 1
 0 2 12 1705.88 105.53 1
 0 -2 -12 1732.18 105.44 1
 0 -2 -12 1775.18 108.08 1
 0 -2 -12 1822.58 108.78 1
 0 -2 -12 1625.99 118.79 1
 0 -2 -12 1474.09 123.97 1
 0 -2 -12 1726.98 142.84 1
 0 -2 -12 1875.28 118.44 1
 0 -2 -12 1690.98 104.04 1
 0 -2 -12 1724.28 127.83 1
 0 2 13 440.03 27.47 1
 0 2 13 410.27 31.19 1
 0 2 13 435.47 29.28 1
 0 2 13 469.88 29.82 1
 0 2 13 485.07 37.85 1
 0 2 13 458.38 44.8 1
 0 2 13 472.69 45.51 1
 0 2 13 452.15 30.33 1
 0 2 13 480.33 33.22 1
 0 -2 -13 482 35 1
 0 -2 -13 411.67 27.59 1
 0 -2 -13 438.89 27.36 1
 0 -2 -13 403.42 31.86 1
 0 -2 -13 573.22 53.34 1
 0 -2 -13 474.71 46.39 1
 0 -2 -13 495.61 33.04 1
 0 -2 -13 469 30.12 1
 0 -2 -13 372.08 28.7 1
 0 2 14 301.05 20.58 1
 0 2 14 280.95 18.63 1
 0 2 14 277.78 19.35 1
 0 2 14 257.15 23.09 1
 0 2 14 255.48 17.25 1
 0 2 14 261.02 20.54 1
 0 2 14 292.27 31.52 1
 0 2 14 255.57 30.25 1
 0 2 14 292.53 23.75 1
 0 -2 -14 204.3 23.38 1
 0 -2 -14 278.66 18.74 1
 0 -2 -14 242.93 30.49 1
 0 2 15 292.71 19.86 1
 0 2 15 319.05 21.77 1
 0 2 15 292.89 18.89 1
 0 2 15 287.09 26.72 1
 0 2 15 332.48 23.09 1
 0 2 15 338.71 37.05 1
 0 2 15 330.37 27.71 1
 0 2 15 346.62 37.66 1
 0 2 15 316.24 24.96 1
 0 -2 -15 327.13 23.05 1
 0 -2 -15 315.27 25.25 1
 0 -2 -15 310.62 21.73 1
 0 2 16 146.97 12.7 1
 0 2 16 164.09 13.44 1
 0 2 16 132.22 13.87 1
 0 2 16 145.92 11.85 1
 0 2 16 153.12 18.7 1
 0 2 16 98.33 25.24 1
 0 2 16 162.77 14.7 1
 0 -2 -16 174.27 17.12 1
 0 -2 -16 133.98 22.98 1
 0 -2 -16 182.7 16.89 1
 0 -2 -16 147.85 12.78 1
 0 2 17 340.56 23.16 1
 0 2 17 376.12 25.55 1
 0 2 17 379.98 35.28 1
 0 2 17 325.98 25.55 1
 0 2 17 382.7 29.17 1
 0 2 17 401.58 42.59 1
 0 -2 -17 404.03 30.02 1
 0 -2 -17 340.56 38.47 1
 0 -2 -17 397.54 31.96 1
 0 -2 -17 366.63 25.27 1
 0 2 18 220.98 22.24 1
 0 2 18 219.4 17.75 1
 0 2 18 213.08 23.38 1
 0 2 18 233.54 16.06 1
 0 2 18 233.97 18.52 1
 0 2 18 231.69 34.76 1
 0 -2 -18 261.89 21.19 1
 0 -2 -18 201.75 32.65 1
 0 -2 -18 199.91 18.4 1
 0 -2 -18 222.12 16.43 1
 0 2 19 50.53 9.42 1
 0 2 19 62.59 9.5 1
 0 2 19 38.64 15.49 1
 0 2 19 32.99 7.74 1
 0 2 19 37.31 25.99 1
 0 -2 -19 49.82 13.7 1
 0 -2 -19 17.97 25.27 1
 0 -2 -19 57.61 10.11 1
 0 -2 -19 10.3 9.15 1
 0 2 20 35.64 9.05 1
 0 2 20 41.54 9.05 1
 0 2 20 39.17 14.21 1
 0 2 20 43.76 8.95 1
 0 2 20 50.81 26.72 1
 0 -2 -20 51.26 19.44 1
 0 -2 -20 -5.6 23.73 1
 0 -2 -20 19.86 12.28 1
 0 -2 -20 48.79 11.77 1
 0 2 21 76.22 17.54 1
 0 2 22 71.38 15.5 1
 0 2 23 65.12 22.87 1
 0 -3 23 102.28 20.42 1
 0 -3 22 328.97 27.12 1
 0 -3 21 145.74 20.24 1
 0 3 -20 326.34 26.56 1
 0 3 -20 272.34 19.18 1
 0 3 -20 265.67 37.83 1
 0 3 -20 315.01 24.31 1
 0 -3 20 344.07 23.84 1
 0 -3 20 317.12 22.94 1
 0 -3 20 242.4 38.58 1
 0 -3 20 276.73 22.51 1
 0 -3 20 286.04 22.8 1
 0 3 -19 252.24 23.67 1
 0 3 -19 302.72 21.39 1
 0 3 -19 295.08 39.05 1
 0 3 -19 268.74 23.88 1
 0 -3 19 307.02 24.13 1
 0 -3 19 282.61 20.65 1
 0 -3 19 312.46 46.21 1
 0 -3 19 300.35 25.92 1
 0 -3 19 286.74 21.38 1
 0 3 -18 149.69 16.23 1
 0 3 -18 152.5 14.06 1
 0 3 -18 121.33 24.68 1
 0 3 -18 167.34 14.72 1
 0 -3 18 174.19 25.8 1
 0 -3 18 183.58 15.41 1
 0 -3 18 165.58 33.57 1
 0 -3 18 172.43 15.93 1
 0 -3 18 190.87 16.51 1
 0 3 -17 1337.99 101.32 1
 0 3 -17 1222.99 76.34 1
 0 3 -17 1329.19 114.4 1
 0 3 -17 1099.19 67.51 1
 0 -3 17 1373.99 109.92 1
 0 -3 17 1437.19 86.92 1
 0 -3 17 1426.69 120.54 1
 0 -3 17 1396.79 103.07 1
 0 -3 17 1302.89 80.67 1
 0 3 -16 98.86 9.33 1
 0 3 -16 101.05 10.84 1
 0 3 -16 89.02 11.06 1
 0 3 -16 127.65 23.79 1
 0 -3 16 91.75 10.61 1
 0 -3 16 101.84 17.52 1
 0 -3 16 95.08 9.76 1
 0 -3 16 73.55 22.4 1
 0 -3 16 86.07 10.53 1
 0 3 -15 608.86 40.44 1
 0 3 -15 605.88 39.6 1
 0 3 -15 717.73 45.58 1
 0 3 -15 626.6 39.79 1
 0 3 -15 509.56 39.87 1
 0 3 -15 508.6 51.4 1
 0 -3 15 648.9 40 1
 0 -3 15 718.69 46.51 1
 0 -3 15 671.72 44.56 1
 0 -3 15 539.42 40.46 1
 0 -3 15 617.82 40.25 1
 0 -3 15 533.8 48.81 1
 0 3 -14 720.01 45.6 1
 0 3 -14 788.14 47.27 1
 0 3 -14 892 54.83 1
 0 3 -14 743.63 47.67 1
 0 3 -14 657.94 50.63 1
 0 3 -14 679.27 51.29 1
 0 -3 14 802.19 49.09 1
 0 -3 14 702.01 49.28 1
 0 -3 14 745.73 47.63 1
 0 -3 14 791.12 59.08 1
 0 -3 14 598.15 38.51 1
 0 -3 14 769.79 49.9 1
 0 3 -13 63.56 8.61 1
 0 3 -13 38.87 7.93 1
 0 3 -13 36.79 8.59 1
 0 3 -13 42.51 9.73 1
 0 3 -13 32.06 6.62 1
 0 3 -13 20.03 11.69 1
 0 3 -13 27.16 9.71 1
 0 3 -13 37.01 7.96 1
 0 -3 13 54.05 8.1 1
 0 -3 13 48.77 14.78 1
 0 -3 13 41.21 9.4 1
 0 -3 13 43.79 9.1 1
 0 -3 13 46.66 8.41 1
 0 -3 13 70.46 20.2 1
 0 -3 13 48.78 19.9 1
 0 3 -12 339.24 23.61 1
 0 3 -12 324.23 25.06 1
 0 3 -12 292.01 19.57 1
 0 3 -12 346.18 24.72 1
 0 3 -12 324.58 21.35 1
 0 3 -12 402.19 39.52 1
 0 3 -12 347.14 34.38 1
 0 3 -12 340.38 27.52 1
 0 -3 12 365.23 28.41 1
 0 -3 12 353.29 22.84 1
 0 -3 12 347.23 28.34 1
 0 -3 12 326.34 22.18 1
 0 -3 12 345.47 34.62 1
 0 -3 12 384.02 30.14 1
 0 -3 12 369.44 36.8 1
 0 -3 12 394.55 26.66 1
 0 -3 12 342.4 23.85 1
 0 3 -11 708.77 45.9 1
 0 3 -11 711.14 55 1
 0 3 -11 715.62 45.42 1
 0 3 -11 615.09 39 1
 0 3 -11 669.35 43.21 1
 0 3 -11 743.1 66.91 1
 0 3 -11 744.24 65.92 1
 0 3 -11 710.53 53.62 1
 0 -3 11 748.28 56.02 1
 0 -3 11 747.23 45.78 1
 0 -3 11 700.34 35.8 1
 0 -3 11 671.99 41.38 1
 0 -3 11 791.83 68.72 1
 0 -3 11 765.14 56.86 1
 0 -3 11 736.16 64.95 1
 0 -3 11 754.6 47.49 1
 0 -3 11 666.19 42.36 1
 0 3 -10 1733.98 111.24 1
 0 3 -10 1589.99 118.17 1
 0 3 -10 1738.38 108.6 1
 0 3 -10 1682.18 102.9 1
 0 3 -10 1650.59 99.82 1
 0 3 -10 1979.78 164.53 1
 0 3 -10 1729.58 143.81 1
 0 3 -10 1915.68 143.11 1
 0 -3 10 1843.68 136.26 1
 0 -3 10 1795.38 108.25 1
 0 -3 10 1711.08 97.54 1
 0 -3 10 1677.78 100.7 1
 0 -3 10 1698.88 141 1
 0 -3 10 1603.19 117.82 1
 0 -3 10 1703.18 140.82 1
 0 -3 10 1727.78 108.34 1
 0 -3 10 1704.08 105.71 1
 0 3 -9 904.29 57.98 1
 0 3 -9 1133.39 86.62 1
 0 3 -9 1053.59 67.1 1
 0 3 -9 1135.19 72.65 1
 0 3 -9 1044.79 63.71 1
 0 3 -9 922.73 79.67 1
 0 3 -9 1068.49 91.75 1
 0 3 -9 959.6 72.77 1
 0 -3 9 1030.69 77.21 1
 0 -3 9 1066.69 63.68 1
 0 -3 9 1101.79 62.27 1
 0 -3 9 1123.79 68.19 1
 0 -3 9 1012.29 84.65 1
 0 -3 9 1213.29 88.94 1
 0 -3 9 1112.39 93.85 1
 0 -3 9 1255.49 78.01 1
 0 -3 9 1168.59 73.34 1
 0 3 -8 2057.08 128.36 1
 0 3 -8 2154.48 136.61 1
 0 3 -8 1963.98 121.51 1
 0 3 -8 1538.19 114.92 1
 0 3 -8 2042.08 123.7 1
 0 3 -8 2206.28 166.72 1
 0 3 -8 2020.18 168.48 1
 0 3 -8 2114.08 173.48 1
 0 3 -8 2254.58 168.83 1
 0 -3 8 2149.28 128.62 1
 0 -3 8 1933.28 120.1 1
 0 -3 8 1870.08 115.8 1
 0 -3 8 1917.48 141.17 1
 0 -3 8 2045.68 151.36 1
 0 -3 8 2035.98 128.44 1
 0 -3 8 1750.68 142.84 1
 0 -3 8 2042.08 170.94 1
 0 -3 8 2116.78 133.36 1
 0 3 -7 1458.29 75.28 1
 0 3 -7 1301.09 97.37 1
 0 3 -7 1557.49 94.38 1
 0 3 -7 1281.79 108.16 1
 0 3 -7 1126.39 94.91 1
 0 3 -7 1450.39 85.51 1
 0 -3 7 1685.68 99.38 1
 0 -3 7 1523.29 75.66 1
 0 -3 7 1448.59 88.94 1
 0 -3 7 1654.09 122.74 1
 0 -3 7 1329.19 110.97 1
 0 -3 7 1492.49 123.09 1
 0 -3 7 1575.89 97.45 1
 0 -3 7 1501.29 91.66 1
 0 -3 7 1509.19 111.41 1
 0 3 -6 9877.01 625.45 1
 0 3 -6 8214.13 520.63 1
 0 3 -6 8481.92 508.77 1
 0 3 -6 10614.5 574.01 1
 0 3 -6 8718.12 527.91 1
 0 3 -6 8876.12 726.68 1
 0 3 -6 8038.53 660.4 1
 0 3 -6 10316.01 772.42 1
 0 -3 6 9771.61 577.78 1
 0 -3 6 8692.62 521.24 1
 0 -3 6 9560.91 781.03 1
 0 -3 6 9639.91 716.5 1
 0 -3 6 10640.8 865.14 1
 0 -3 6 9455.61 586.39 1
 0 3 -5 4254.56 317.29 1
 0 3 -5 4505.66 293.06 1
 0 3 -5 4872.66 294.47 1
 0 3 -5 5554.85 370.32 1
 0 3 -5 4927.06 404.21 1
 0 3 -5 3895.46 323.18 1
 0 -3 5 4822.56 300.61 1
 0 -3 5 5411.75 319.31 1
 0 -3 5 5116.75 418.08 1
 0 -3 5 5683.85 463.56 1
 0 -3 5 5673.35 353.2 1
 0 -3 5 5628.55 418.61 1
 0 3 -4 3046.47 190.25 1
 0 3 -4 2851.57 213.96 1
 0 3 -4 3012.27 189.55 1
 0 3 -4 2522.38 155.49 1
 0 3 -4 3030.67 183.67 1
 0 3 -4 3293.17 268.92 1
 0 3 -4 2917.47 241.17 1
 0 3 -4 2234.38 128.44 1
 0 3 -4 2728.68 201.93 1
 0 -3 4 3467.07 208.08 1
 0 -3 4 3037.67 201.75 1
 0 -3 4 3219.47 262.86 1
 0 -3 4 3157.97 258.73 1
 0 -3 4 3035.97 188.5 1
 0 -3 4 3084.27 230.37 1
 0 3 -3 133.98 9.13 1
 0 3 -3 123 11.4 1
 0 3 -3 157.07 10.18 1
 0 3 -3 141.7 9.38 1
 0 3 -3 148.2 9.68 1
 0 3 -3 166.02 13.99 1
 0 3 -3 152.5 14.7 1
 0 3 -3 148.55 15.41 1
 0 3 -3 137.05 11.1 1
 0 -3 3 159.09 10.09 1
 0 -3 3 135.56 8.91 1
 0 -3 3 164.44 9.3 1
 0 -3 3 163.21 8.76 1
 0 -3 3 165.58 12.73 1
 0 -3 3 159.52 15.26 1
 0 -3 3 144.77 15.07 1
 0 -3 3 149.52 10.55 1
 0 -3 3 154.96 10.25 1
 0 -3 3 148.37 11.76 1
 0 3 -2 11931.39 935.02 1
 0 3 -2 10465.21 796.39 1
 0 3 -2 12932.28 812.37 1
 0 3 -2 13028.88 846.52 1
 0 3 -2 10500.31 867.68 1
 0 3 -2 12993.68 1094.79 1
 0 3 -2 13309.78 852.58 1
 0 3 -2 11887.49 747.05 1
 0 -3 2 13169.28 842.49 1
 0 -3 2 10535.41 774.88 1
 0 -3 2 10816.4 822.2 1
 0 -3 2 10772.5 668.47 1
 0 -3 2 12563.49 1077.29 1
 0 -3 2 10921.8 902.54 1
 0 -3 2 11474.9 858.99 1
 0 -3 2 12651.29 794.55 1
 0 -3 2 13265.88 879.71 1
 0 3 -1 5422.25 321.68 1
 0 3 -1 6090.35 449.16 1
 0 3 -1 5873.55 362.86 1
 0 3 -1 6037.65 387.53 1
 0 3 -1 5685.65 420.1 1
 0 3 -1 6445.94 524.84 1
 0 3 -1 5879.65 477.78 1
 0 3 -1 6150.94 368.21 1
 0 3 -1 5839.25 311.5 1
 0 -3 1 5727.75 354.34 1
 0 -3 1 6927.94 436.08 1
 0 -3 1 5106.15 421.59 1
 0 -3 1 5835.75 480.07 1
 0 -3 1 7138.64 529.76 1
 0 -3 1 5875.25 436.96 1
 0 3 0 2187.88 149.25 1
 0 3 0 2271.28 150.66 1
 0 3 0 2342.38 200 1
 0 3 0 2516.18 166.9 1
 0 3 0 2243.18 410.53 1
 0 3 0 2795.37 193.41 1
 0 3 0 2035.98 203.95 1
 0 3 0 1978.88 204.21 1
 0 3 0 2190.48 177.43 1
 0 3 0 1943.78 184.9 1
 0 -3 0 2563.58 177.08 1
 0 -3 0 2156.28 202.98 1
 0 -3 0 2519.78 155.49 1
 0 -3 0 2538.18 197.72 1
 0 -3 0 2585.58 203.95 1
 0 -3 0 2057.88 170.85 1
 0 -3 0 2157.98 187.88 1
 0 3 1 20333.42 1526.79 1
 0 3 1 26075.27 2159.78 1
 0 3 1 24266.68 3086.87 1
 0 -3 -1 8693.52 5809.45 1
 0 -3 -1 15697.86 3321.27 1
 0 -3 -1 25785.57 2913.97 1
 0 -3 -1 26882.96 2247.58 1
 0 3 2 744.68 46.5 1
 0 3 2 797.71 34.28 1
 0 3 2 843.19 48.69 1
 0 3 2 795.87 47.01 1
 0 3 2 802.54 48.18 1
 0 3 2 766.02 47.61 1
 0 3 2 664.96 54.79 1
 0 3 2 701.22 57.7 1
 0 3 2 765.31 57.79 1
 0 3 2 791.65 57.84 1
 0 -3 -2 723.35 36.4 1
 0 -3 -2 679.19 33.6 1
 0 -3 -2 786.38 59.38 1
 0 -3 -2 778.13 63.58 1
 0 -3 -2 659.96 55.05 1
 0 -3 -2 802.63 59.93 1
 0 -3 -2 860.75 54.71 1
 0 -3 -2 691.92 52.12 1
 0 3 3 357.77 18.96 1
 0 3 3 442.58 33.99 1
 0 3 3 410.27 26.33 1
 0 3 3 440.21 27.64 1
 0 3 3 420.1 27.17 1
 0 3 3 429.76 37.22 1
 0 3 3 492.88 42.62 1
 0 3 3 380.33 24.15 1
 0 3 3 390.51 29.53 1
 0 3 3 405.79 24.92 1
 0 -3 -3 419.57 38.86 1
 0 -3 -3 392.36 25.92 1
 0 -3 -3 358.73 19.46 1
 0 -3 -3 378.13 24.03 1
 0 -3 -3 378.75 30.32 1
 0 -3 -3 496.13 42.48 1
 0 -3 -3 420.63 36.51 1
 0 -3 -3 406.49 26.83 1
 0 -3 -3 437.66 27.36 1
 0 -3 -3 429.85 32.12 1
 0 3 4 1790.18 106.76 1
 0 3 4 1858.58 123.53 1
 0 3 4 1647.09 101.93 1
 0 3 4 1932.38 172.87 1
 0 3 4 1809.48 95.61 1
 0 3 4 1722.58 117.12 1
 0 3 4 1611.09 118.7 1
 0 3 4 1471.49 122.04 1
 0 3 4 1589.09 133.19 1
 0 3 4 1746.28 136.79 1
 0 -3 -4 1563.69 116.77 1
 0 -3 -4 1733.98 140.47 1
 0 -3 -4 1952.58 97.54 1
 0 -3 -4 1833.18 182 1
 0 -3 -4 1817.38 109.13 1
 0 -3 -4 1486.39 96.22 1
 0 -3 -4 1749.78 108.95 1
 0 -3 -4 1563.69 129.15 1
 0 -3 -4 1394.19 123.97 1
 0 3 5 8751.42 661.98 1
 0 3 5 8893.72 661.28 1
 0 3 5 8378.32 534.06 1
 0 3 5 8981.52 1060.59 1
 0 3 5 9157.02 535.99 1
 0 3 5 8186.03 508.16 1
 0 3 5 9253.62 800.78 1
 0 3 5 8876.12 734.85 1
 0 3 5 8393.22 631.86 1
 0 3 5 7734.73 698.68 1
 0 -3 -5 8773.42 943.8 1
 0 -3 -5 7798.03 460.49 1
 0 -3 -5 7901.63 504.82 1
 0 -3 -5 8366.92 544.77 1
 0 -3 -5 8574.12 637.66 1
 0 -3 -5 8776.92 715.62 1
 0 -3 -5 8337.92 723.35 1
 0 3 6 3518.87 255.92 1
 0 3 6 3728.67 297.01 1
 0 3 6 4132.56 255.57 1
 0 3 6 3638.27 215.36 1
 0 3 6 3601.37 258.56 1
 0 3 6 3518.87 286.65 1
 0 3 6 4041.26 350.39 1
 0 3 6 4565.36 425.19 1
 0 3 6 3523.27 259.44 1
 0 -3 -6 4082.46 242.93 1
 0 -3 -6 3794.57 318.52 1
 0 -3 -6 3590.87 291.31 1
 0 -3 -6 3599.57 311.94 1
 0 -3 -6 3990.26 244.16 1
 0 -3 -6 3783.97 277.08 1
 0 3 7 910.44 58.74 1
 0 3 7 854.86 65.14 1
 0 3 7 756.27 47.21 1
 0 3 7 851.7 53.54 1
 0 3 7 849.68 50.63 1
 0 3 7 801.22 59.22 1
 0 3 7 852.41 74.56 1
 0 3 7 819.66 60.25 1
 0 3 7 966.63 83.52 1
 0 -3 -7 776.38 47.31 1
 0 -3 -7 812.9 51.62 1
 0 -3 -7 899.9 50.17 1
 0 -3 -7 815.71 69.96 1
 0 -3 -7 778.04 72.55 1
 0 -3 -7 868.12 64.37 1
 0 -3 -7 800.43 51.8 1
 0 -3 -7 748.81 46.43 1
 0 3 8 3204.57 238.19 1
 0 3 8 2995.57 219.75 1
 0 3 8 2854.27 173.04 1
 0 3 8 3186.07 196.31 1
 0 3 8 3369.57 276.73 1
 0 3 8 3134.27 256.98 1
 0 3 8 3103.57 183.14 1
 0 -3 -8 3254.57 203.42 1
 0 -3 -8 3001.77 167.07 1
 0 -3 -8 3309.87 192.89 1
 0 -3 -8 3483.77 261.63 1
 0 -3 -8 3174.67 266.63 1
 0 -3 -8 3206.27 260.93 1
 0 -3 -8 3327.47 213.69 1
 0 -3 -8 2977.17 181.56 1
 0 -3 -8 3233.47 236.78 1
 0 3 9 2004.38 125.81 1
 0 3 9 1879.68 120.63 1
 0 3 9 2193.08 131.17 1
 0 3 9 2039.48 122.56 1
 0 3 9 1908.68 113.96 1
 0 3 9 1798.88 132.66 1
 0 3 9 2076.38 157.86 1
 0 3 9 2021.08 172.17 1
 0 3 9 1897.28 156.71 1
 0 -3 -9 1996.48 125.02 1
 0 -3 -9 2060.58 120.98 1
 0 -3 -9 1936.78 119.58 1
 0 -3 -9 2210.68 183.49 1
 0 -3 -9 1762.08 129.76 1
 0 -3 -9 1947.28 149.43 1
 0 -3 -9 1756.78 152.32 1
 0 -3 -9 2067.58 135.2 1
 0 -3 -9 1984.18 122.12 1
 0 3 10 648.11 41.35 1
 0 3 10 648.11 48.33 1
 0 3 10 622.65 39.04 1
 0 3 10 566.54 34.79 1
 0 3 10 593.58 36.65 1
 0 3 10 568.21 32.85 1
 0 3 10 689.28 61.2 1
 0 3 10 701.05 61.99 1
 0 3 10 612.46 46.27 1
 0 -3 -10 577.08 35.15 1
 0 -3 -10 612.11 38.76 1
 0 -3 -10 670.67 36.7 1
 0 -3 -10 676.64 57.83 1
 0 -3 -10 615.27 54.86 1
 0 -3 -10 626.33 46.82 1
 0 -3 -10 552.58 41.83 1
 0 3 11 1833.18 112.73 1
 0 3 11 2272.98 142.76 1
 0 3 11 2149.28 128.88 1
 0 3 11 1985.08 156.89 1
 0 3 11 2165.08 132.13 1
 0 3 11 2151.88 158.56 1
 0 3 11 2264.28 187.97 1
 0 3 11 2193.08 186.13 1
 0 3 11 2254.58 169.45 1
 0 -3 -11 2165.08 130.55 1
 0 -3 -11 1896.38 113.34 1
 0 -3 -11 2249.28 149.6 1
 0 -3 -11 2129.88 162.42 1
 0 -3 -11 2066.68 152.15 1
 0 -3 -11 1990.28 125.72 1
 0 -3 -11 2264.28 189.64 1
 0 -3 -11 2386.28 196.75 1
 0 -3 -11 2096.58 128.97 1
 0 3 12 803.59 48.23 1
 0 3 12 935.9 68.86 1
 0 3 12 978.04 57.94 1
 0 3 12 1010.49 61.58 1
 0 3 12 1063.19 79.31 1
 0 3 12 903.41 79.53 1
 0 3 12 935.9 81.04 1
 0 -3 -12 823.35 50.02 1
 0 -3 -12 971.02 60.1 1
 0 -3 -12 942.92 57.72 1
 0 -3 -12 902.54 77.22 1
 0 -3 -12 913.07 67.36 1
 0 -3 -12 815.27 69.34 1
 0 -3 -12 913.07 68.99 1
 0 -3 -12 892.88 54.61 1
 0 -3 -12 907.8 56.71 1
 0 3 13 769.35 49.77 1
 0 3 13 677.17 43.6 1
 0 3 13 801.4 49.95 1
 0 3 13 772.69 42.79 1
 0 3 13 703.24 43.48 1
 0 3 13 746.52 56.87 1
 0 3 13 763.38 57.63 1
 0 3 13 770.14 69.17 1
 0 3 13 613.69 58.97 1
 0 -3 -13 673.04 33.7 1
 0 -3 -13 757.67 46.07 1
 0 -3 -13 644.33 39.39 1
 0 -3 -13 663.03 61.18 1
 0 -3 -13 726.24 54.12 1
 0 -3 -13 705.61 53.33 1
 0 -3 -13 687 64.35 1
 0 -3 -13 830.37 52.25 1
 0 -3 -13 662.07 42.15 1
 0 3 14 225.98 16.78 1
 0 3 14 209.92 15.14 1
 0 3 14 225.72 19.12 1
 0 3 14 214.05 25.97 1
 0 3 14 232.39 15.57 1
 0 3 14 199.73 16.49 1
 0 3 14 213.34 18.38 1
 0 3 14 193.94 25.8 1
 0 3 14 213.61 27.17 1
 0 -3 -14 99.82 19.17 1
 0 -3 -14 222.21 17.46 1
 0 -3 -14 193.59 25.59 1
 0 -3 -14 167.95 16.84 1
 0 -3 -14 130.2 12.91 1
 0 -3 -14 194.91 14.61 1
 0 -3 -14 158.56 24.68 1
 0 3 15 256.54 18.65 1
 0 3 15 275.77 19.14 1
 0 3 15 281.21 22.31 1
 0 3 15 307.02 21.69 1
 0 3 15 297.98 18.66 1
 0 3 15 245.12 20.9 1
 0 3 15 176.82 23.73 1
 0 3 15 223 28.94 1
 0 3 15 266.46 20.48 1
 0 -3 -15 274.71 20.84 1
 0 -3 -15 254.61 21.29 1
 0 -3 -15 198.24 27.2 1
 0 -3 -15 288.14 19.94 1
 0 -3 -15 248.64 30.21 1
 0 3 16 239.86 18.57 1
 0 3 16 298.68 24.45 1
 0 3 16 269.18 17.53 1
 0 3 16 284.98 19.31 1
 0 3 16 257.86 32.13 1
 0 3 16 274.27 21.54 1
 0 -3 -16 292.89 23.05 1
 0 -3 -16 272.78 37.28 1
 0 -3 -16 276.82 24.06 1
 0 -3 -16 284.28 19.86 1
 0 3 17 765.14 46.47 1
 0 3 17 871.55 55.01 1
 0 3 17 862.59 58.23 1
 0 3 17 771.9 52.8 1
 0 3 17 892 58.04 1
 0 3 17 873.74 65.04 1
 0 3 17 825.72 76.86 1
 0 -3 -17 771.2 50.74 1
 0 -3 -17 788.58 69.17 1
 0 -3 -17 903.41 67.58 1
 0 -3 -17 860.92 54.78 1
 0 3 18 113.52 10.92 1
 0 3 18 95.35 10.32 1
 0 3 18 111.41 17.82 1
 0 3 18 113.26 17.66 1
 0 3 18 141.17 13.31 1
 0 3 18 154.87 28.31 1
 0 -3 -18 116.94 16.52 1
 0 -3 -18 171.73 33.81 1
 0 -3 -18 131.52 16.85 1
 0 -3 -18 120.02 12.66 1
 0 3 19 87.55 9.98 1
 0 3 19 86.03 9.92 1
 0 3 19 79.45 15.01 1
 0 3 19 42.97 29.03 1
 0 3 19 88.06 10.14 1
 0 -3 -19 68.66 14.59 1
 0 -3 -19 84.85 12.68 1
 0 -3 -19 69.6 11.26 1
 0 -3 -19 67.24 23.65 1
 0 3 20 229.23 18.06 1
 0 3 20 247.93 17.13 1
 0 3 20 218 18.81 1
 0 3 20 212.11 37.88 1
 0 3 20 246.44 22.69 1
 0 -3 -20 216.86 24.02 1
 0 -3 -20 199.91 34.08 1
 0 -3 -20 263.21 25.3 1
 0 -3 -20 231.78 19.51 1
 0 3 21 264.7 21.87 1
 0 3 22 72.77 16.29 1
 0 3 23 40.72 40.25 1
 0 -4 23 51.9 26.48 1
 0 -4 22 1.11 14.19 1
 0 -4 21 298.42 27.59 1
 0 4 -20 11.56 7.53 1
 0 4 -20 22.11 14.6 1
 0 4 -20 13.22 10.82 1
 0 4 -20 49.65 30.63 1
 0 -4 20 3.88 10.48 1
 0 -4 20 3.1 14.21 1
 0 -4 20 18.47 8.94 1
 0 -4 20 -14.04 26.46 1
 0 -4 20 -3.19 12.23 1
 0 4 -19 -0.74 9.1 1
 0 4 -19 12.61 6.61 1
 0 4 -19 14.6 27.76 1
 0 4 -19 17.61 10.32 1
 0 -4 19 19.17 19.41 1
 0 -4 19 11.5 10.23 1
 0 -4 19 10.99 30.54 1
 0 -4 19 3.99 8.57 1
 0 -4 19 24.86 10.46 1
 0 4 -18 438.54 34.23 1
 0 4 -18 369 25.09 1
 0 4 -18 433.45 48.52 1
 0 4 -18 375.24 26.65 1
 0 -4 18 400.35 33.69 1
 0 -4 18 431.16 28.63 1
 0 -4 18 408.42 46.39 1
 0 -4 18 399.21 31.12 1
 0 -4 18 434.59 30.18 1
 0 4 -17 392.62 31.94 1
 0 4 -17 462.42 30.82 1
 0 4 -17 389.55 44.9 1
 0 4 -17 444.42 29.57 1
 0 -4 17 470.58 30.27 1
 0 -4 17 462.95 30.81 1
 0 -4 17 397.1 42.41 1
 0 -4 17 394.46 31.04 1
 0 -4 17 471.37 31.93 1
 0 4 -16 111.06 13.15 1
 0 4 -16 120.63 10.3 1
 0 4 -16 146.27 14.59 1
 0 4 -16 174.89 25.25 1
 0 4 -16 145.92 15.65 1
 0 -4 16 126.86 20.02 1
 0 -4 16 140.3 15.03 1
 0 -4 16 143.63 22.75 1
 0 -4 16 148.02 13.27 1
 0 -4 16 151.89 14.35 1
 0 4 -15 555.92 36.65 1
 0 4 -15 457.24 32.26 1
 0 4 -15 545.21 35.14 1
 0 4 -15 535.64 35.07 1
 0 4 -15 535.99 49.52 1
 0 4 -15 518.08 40.18 1
 0 -4 15 558.55 35 1
 0 -4 15 560.57 40.16 1
 0 -4 15 547.58 41.21 1
 0 -4 15 595.52 38.7 1
 0 -4 15 618.61 58.23 1
 0 4 -14 744.42 47.44 1
 0 4 -14 720.45 45.3 1
 0 4 -14 740.82 46.64 1
 0 4 -14 776.73 50.61 1
 0 4 -14 925.36 69.1 1
 0 4 -14 723.87 54.83 1
 0 -4 14 718.52 46.65 1
 0 -4 14 762.33 58.62 1
 0 -4 14 840.38 62.87 1
 0 -4 14 776.02 47.8 1
 0 4 -13 486.83 30.75 1
 0 4 -13 513.95 38.76 1
 0 4 -13 533.36 34.35 1
 0 4 -13 490.69 31.05 1
 0 4 -13 407.55 26 1
 0 4 -13 450.92 42.64 1
 0 4 -13 518.43 47.92 1
 0 4 -13 525.02 40.54 1
 0 -4 13 485.6 36.51 1
 0 -4 13 486.21 31.89 1
 0 -4 13 509.83 32.16 1
 0 -4 13 460.57 29.04 1
 0 -4 13 572.6 51.79 1
 0 -4 13 509.21 39.12 1
 0 -4 13 559.96 54.64 1
 0 -4 13 467.42 30.11 1
 0 -4 13 538.98 34.72 1
 0 4 -12 300.79 21.63 1
 0 4 -12 294.82 23.69 1
 0 4 -12 282.7 20.85 1
 0 4 -12 260.31 20.1 1
 0 4 -12 279.54 21.26 1
 0 4 -12 369.97 40.87 1
 0 4 -12 324.76 37.16 1
 0 4 -12 328.79 26.38 1
 0 -4 12 346 27.62 1
 0 -4 12 332.39 26.58 1
 0 -4 12 287.09 28.81 1
 0 -4 12 317.03 21.07 1
 0 -4 12 334.76 34.78 1
 0 -4 12 404.21 40.93 1
 0 -4 12 310.71 20.68 1
 0 4 -11 250.39 16.96 1
 0 4 -11 204.3 17.88 1
 0 4 -11 258.82 18.21 1
 0 4 -11 209.3 15.34 1
 0 4 -11 229.41 15.88 1
 0 4 -11 243.54 27.37 1
 0 4 -11 285.51 29.39 1
 0 4 -11 223.26 17.61 1
 0 -4 11 238.72 19.04 1
 0 -4 11 253.99 18.67 1
 0 -4 11 262.51 18.36 1
 0 -4 11 222.82 15.42 1
 0 -4 11 294.82 32.44 1
 0 -4 11 249.51 30.7 1
 0 -4 11 251.71 19.98 1
 0 -4 11 257.33 17.62 1
 0 -4 11 292.62 22.9 1
 0 4 -10 834.5 53.42 1
 0 4 -10 875.85 66.1 1
 0 4 -10 846.96 53.77 1
 0 4 -10 840.73 52.42 1
 0 4 -10 835.11 53.26 1
 0 4 -10 944.68 81.83 1
 0 4 -10 855.39 72.33 1
 0 4 -10 1014.89 76.1 1
 0 -4 10 928 68.91 1
 0 -4 10 924.49 56.05 1
 0 -4 10 964.87 54.8 1
 0 -4 10 897.27 53.99 1
 0 -4 10 772.86 67.33 1
 0 -4 10 971.9 71.12 1
 0 -4 10 942.05 82.27 1
 0 -4 10 884.98 55.31 1
 0 -4 10 1055.29 64.91 1
 0 4 -9 5373.95 332.04 1
 0 4 -9 5643.45 418.78 1
 0 4 -9 4905.16 327.83 1
 0 4 -9 5466.15 329.23 1
 0 4 -9 5524.05 341.26 1
 0 4 -9 5412.55 441.26 1
 0 4 -9 5653.15 466.98 1
 0 4 -9 5126.35 391.83 1
 0 -4 9 5330.05 320.8 1
 0 -4 9 5330.05 330.73 1
 0 -4 9 5601.35 338.71 1
 0 -4 9 5007.85 310.36 1
 0 -4 9 5208.95 386.91 1
 0 -4 9 5500.35 408.16 1
 0 -4 9 5390.65 440.47 1
 0 -4 9 5028.95 315.36 1
 0 -4 9 5498.65 448.55 1
 0 4 -8 340.82 26.36 1
 0 4 -8 348.11 27.93 1
 0 4 -8 309.22 19.94 1
 0 4 -8 303.51 19.39 1
 0 4 -8 381.38 34.14 1
 0 4 -8 385.25 35.89 1
 0 4 -8 324.4 21.31 1
 0 4 -8 330.81 21.98 1
 0 -4 8 364.44 25.73 1
 0 -4 8 328.62 20.7 1
 0 -4 8 337.57 21.74 1
 0 -4 8 349.6 23.55 1
 0 -4 8 406.49 39.84 1
 0 -4 8 378.4 36.26 1
 0 -4 8 353.55 26.9 1
 0 -4 8 362.95 22.95 1
 0 -4 8 378.31 28.67 1
 0 4 -7 174.71 14.78 1
 0 4 -7 189.37 16.09 1
 0 4 -7 175.24 12.41 1
 0 4 -7 178.14 12.79 1
 0 4 -7 171.73 19.61 1
 0 4 -7 194.82 22.07 1
 0 4 -7 181.91 15.5 1
 0 4 -7 194.12 13.92 1
 0 -4 7 188.85 15.67 1
 0 -4 7 204.91 14.39 1
 0 -4 7 198.68 13.63 1
 0 -4 7 195.35 12.93 1
 0 -4 7 187.71 20.57 1
 0 -4 7 199.73 20.73 1
 0 -4 7 186.74 15.34 1
 0 -4 7 189.99 13.28 1
 0 -4 7 174.98 13.86 1
 0 4 -6 1314.29 98.77 1
 0 4 -6 1006.99 75.38 1
 0 4 -6 1201.09 76.48 1
 0 4 -6 1356.49 86.44 1
 0 4 -6 1008.79 84.41 1
 0 4 -6 1049.99 88.41 1
 0 4 -6 1197.49 75.26 1
 0 4 -6 1300.29 81 1
 0 -4 6 1423.19 78.33 1
 0 -4 6 1174.69 73.65 1
 0 -4 6 1381.89 82.46 1
 0 -4 6 1150.09 94.99 1
 0 -4 6 1068.49 91.48 1
 0 -4 6 1212.49 77.68 1
 0 -4 6 1122.89 83.68 1
 0 4 -5 5546.95 419.22 1
 0 4 -5 5069.35 375.94 1
 0 4 -5 5026.25 320.8 1
 0 4 -5 5137.75 313.43 1
 0 4 -5 5207.15 426.95 1
 0 4 -5 5586.45 459.96 1
 0 4 -5 5536.35 341.7 1
 0 4 -5 4838.36 290.43 1
 0 -4 5 6277.34 384.9 1
 0 -4 5 5779.55 341.96 1
 0 -4 5 5085.15 413.52 1
 0 -4 5 5049.15 414.39 1
 0 -4 5 5227.35 320.01 1
 0 -4 5 5563.55 407.46 1
 0 4 -4 247.14 19.81 1
 0 4 -4 279.1 22.13 1
 0 4 -4 292.36 18.93 1
 0 4 -4 284.81 18.27 1
 0 4 -4 249.08 24.7 1
 0 4 -4 242.75 23.16 1
 0 4 -4 277.78 17.68 1
 0 4 -4 253.73 16.88 1
 0 -4 4 342.49 19.47 1
 0 -4 4 290.87 17.94 1
 0 -4 4 264.35 23.06 1
 0 -4 4 276.73 25.92 1
 0 -4 4 295.26 18.56 1
 0 -4 4 285.86 21.92 1
 0 4 -3 8375.72 487 1
 0 4 -3 8212.43 612.37 1
 0 4 -3 7435.43 470.58 1
 0 4 -3 8200.93 522.12 1
 0 4 -3 7352.03 557.85 1
 0 4 -3 8990.22 735.81 1
 0 4 -3 8655.72 704.73 1
 0 4 -3 8130.73 496.75 1
 0 4 -3 9341.42 556.8 1
 0 -4 3 9481.91 734.76 1
 0 -4 3 9683.81 420.72 1
 0 -4 3 9236.12 556.45 1
 0 -4 3 8179.93 683.57 1
 0 -4 3 9244.82 757.67 1
 0 -4 3 8059.63 620.19 1
 0 -4 3 9130.72 562.77 1
 0 -4 3 9306.32 682.7 1
 0 4 -2 2049.18 131.25 1
 0 4 -2 2327.48 143.81 1
 0 4 -2 2062.28 130.99 1
 0 4 -2 2190.48 115.45 1
 0 4 -2 2239.68 135.03 1
 0 4 -2 2201.88 161.81 1
 0 4 -2 2097.48 173.13 1
 0 4 -2 2373.98 192.62 1
 0 4 -2 2058.78 153.29 1
 0 -4 2 2409.98 145.21 1
 0 -4 2 2242.28 112.38 1
 0 -4 2 2277.38 113.87 1
 0 -4 2 2121.98 128.53 1
 0 -4 2 2275.68 189.64 1
 0 -4 2 2220.38 166.28 1
 0 -4 2 2476.68 184.63 1
 0 -4 2 2150.08 176.38 1
 0 -4 2 2402.08 148.11 1
 0 -4 2 2321.28 145.83 1
 0 4 -1 9394.12 603.86 1
 0 4 -1 9367.82 717.29 1
 0 4 -1 8535.42 529.23 1
 0 4 -1 8504.72 501.84 1
 0 4 -1 8666.32 528.09 1
 0 4 -1 8805.92 716.5 1
 0 4 -1 8558.32 713.07 1
 0 4 -1 9139.52 676.02 1
 0 -4 1 10298.41 759.87 1
 0 -4 1 10043.81 757.67 1
 0 -4 1 9367.82 479.1 1
 0 -4 1 8563.52 469.09 1
 0 -4 1 8955.12 730.81 1
 0 -4 1 8327.43 685.68 1
 0 -4 1 8999.02 558.03 1
 0 -4 1 10298.41 666.63 1
 0 4 0 6549.54 589.28 1
 0 4 0 6064.05 651.88 1
 0 4 0 6593.44 451.53 1
 0 4 0 6311.64 428.88 1
 0 4 0 5990.25 556.97 1
 0 4 0 6352.84 1139.59 1
 0 4 0 5702.35 579.71 1
 0 4 0 6132.54 574.01 1
 0 4 0 6798.84 523.09 1
 0 -4 0 7064.94 496.66 1
 0 -4 0 6831.34 447.58 1
 0 -4 0 6893.74 512.2 1
 0 -4 0 6958.64 574.09 1
 0 -4 0 6947.24 576.73 1
 0 -4 0 6984.14 550.92 1
 0 -4 0 7495.13 571.9 1
 0 4 1 22932.19 1751.48 1
 0 4 1 21650.41 1368.69 1
 0 4 1 21764.5 1357.29 1
 0 4 1 20904.11 1740.08 1
 0 4 1 20877.71 2603.98 1
 0 -4 -1 22475.6 1959.58 1
 0 -4 -1 24442.28 2021.88 1
 0 4 2 3875.27 261.45 1
 0 4 2 4215.96 269.18 1
 0 4 2 4033.36 261.72 1
 0 4 2 4150.96 326.16 1
 0 4 2 3752.37 248.99 1
 0 4 2 4087.76 263.65 1
 0 4 2 3847.17 296.49 1
 0 4 2 3766.47 320.72 1
 0 4 2 3620.67 301.67 1
 0 4 2 3877.97 295.78 1
 0 -4 -2 4171.16 265.93 1
 0 -4 -2 3495.17 711.85 1
 0 -4 -2 4246.66 258.03 1
 0 -4 -2 3539.07 448.02 1
 0 -4 -2 3750.67 293.06 1
 0 -4 -2 3572.37 345.39 1
 0 -4 -2 3584.67 381.73 1
 0 -4 -2 3826.17 318.79 1
 0 4 3 17611.74 1184.39 1
 0 4 3 17725.94 1349.39 1
 0 4 3 17559.04 1141.39 1
 0 4 3 17488.84 1158.89 1
 0 4 3 16891.85 1396.79 1
 0 4 3 15715.36 1344.19 1
 0 -4 -3 15952.46 1035.09 1
 0 -4 -3 14530.17 1409.09 1
 0 -4 -3 16321.15 1762.08 1
 0 -4 -3 17076.25 1603.19 1
 0 -4 -3 16768.95 1385.39 1
 0 -4 -3 16935.75 1598.79 1
 0 -4 -3 17041.05 1290.59 1
 0 -4 -3 16874.25 1314.29 1
 0 4 4 4026.26 243.98 1
 0 4 4 4540.76 336.52 1
 0 4 4 4070.16 261.63 1
 0 4 4 4488.96 268.48 1
 0 4 4 4353.76 268.04 1
 0 4 4 4600.46 212.47 1
 0 4 4 4516.16 372.25 1
 0 4 4 4708.46 384.02 1
 0 4 4 4625.96 347.93 1
 0 4 4 4491.66 270.76 1
 0 -4 -4 4359.06 271.64 1
 0 -4 -4 4865.66 401.23 1
 0 -4 -4 4590.86 378.4 1
 0 -4 -4 4530.26 338.8 1
 0 -4 -4 4465.26 278.4 1
 0 -4 -4 4533.76 337.66 1
 0 4 5 177.43 13.27 1
 0 4 5 154.43 12.48 1
 0 4 5 180.68 13.56 1
 0 4 5 168.74 10.97 1
 0 4 5 165.93 11.36 1
 0 4 5 136.08 14.01 1
 0 4 5 136.43 14.14 1
 0 4 5 163.48 10.34 1
 0 4 5 169.62 13.42 1
 0 4 5 160.31 11.61 1
 0 -4 -5 159 11.2 1
 0 -4 -5 152.68 13 1
 0 -4 -5 165.14 11.94 1
 0 -4 -5 147.94 14.04 1
 0 -4 -5 144.6 14.68 1
 0 -4 -5 168.22 13.12 1
 0 -4 -5 165.06 11.11 1
 0 -4 -5 158.91 12.62 1
 0 4 6 1106.19 73.84 1
 0 4 6 1020.19 60.63 1
 0 4 6 946.43 62.77 1
 0 4 6 1005.29 86.54 1
 0 4 6 1069.39 92.8 1
 0 4 6 944.68 79.33 1
 0 -4 -6 1021.09 73.56 1
 0 -4 -6 1012.29 46.47 1
 0 -4 -6 1062.29 64.95 1
 0 -4 -6 1102.69 80.75 1
 0 -4 -6 969.26 57.08 1
 0 4 7 2152.78 134.77 1
 0 4 7 2266.88 167.43 1
 0 4 7 2271.28 140.65 1
 0 4 7 2429.28 147.85 1
 0 4 7 2042.08 127.22 1
 0 4 7 2256.38 186.65 1
 0 4 7 2019.28 141.7 1
 0 4 7 2356.48 176.12 1
 0 4 7 2096.58 175.33 1
 0 -4 -7 2336.28 139.51 1
 0 -4 -7 2299.38 138.37 1
 0 -4 -7 2249.28 139.68 1
 0 -4 -7 2067.58 169.45 1
 0 -4 -7 2076.38 170.41 1
 0 -4 -7 2088.68 153.99 1
 0 -4 -7 2356.48 145.21 1
 0 -4 -7 2150.98 158.12 1
 0 4 8 9157.02 584.63 1
 0 4 8 10245.71 651.27 1
 0 4 8 9789.21 622.82 1
 0 4 8 9912.11 611.93 1
 0 4 8 10061.31 616.15 1
 0 4 8 10421.31 790.25 1
 0 4 8 9587.21 712.55 1
 0 4 8 9332.62 779.36 1
 0 4 8 9499.51 780.24 1
 0 -4 -8 9262.42 605 1
 0 -4 -8 10438.91 625.63 1
 0 -4 -8 10482.81 675.06 1
 0 -4 -8 10403.81 859.96 1
 0 -4 -8 10342.31 766.19 1
 0 -4 -8 9622.41 741.43 1
 0 -4 -8 10184.31 833.44 1
 0 -4 -8 9025.42 581.29 1
 0 -4 -8 9789.21 612.37 1
 0 4 9 2638.28 166.64 1
 0 4 9 2361.68 177.35 1
 0 4 9 2439.88 151.97 1
 0 4 9 2618.98 156.63 1
 0 4 9 2342.38 143.9 1
 0 4 9 2541.68 164.35 1
 0 4 9 2523.28 211.15 1
 0 4 9 2539.88 210.71 1
 0 4 9 2661.08 197.98 1
 0 -4 -9 2617.18 165.41 1
 0 -4 -9 2630.38 154.17 1
 0 -4 -9 2487.28 150.48 1
 0 -4 -9 2697.08 203.16 1
 0 -4 -9 2421.38 201.4 1
 0 -4 -9 2589.08 212.2 1
 0 -4 -9 2418.78 148.73 1
 0 -4 -9 2692.68 172.17 1
 0 -4 -9 2596.08 190.69 1
 0 4 10 295.43 19.3 1
 0 4 10 306.23 23.86 1
 0 4 10 316.68 21.24 1
 0 4 10 321.51 22.64 1
 0 4 10 353.73 27.61 1
 0 4 10 335.29 33.63 1
 0 4 10 340.29 31.82 1
 0 4 10 278.22 19.47 1
 0 4 10 340.21 22.87 1
 0 -4 -10 312.46 23.87 1
 0 -4 -10 315.1 21.73 1
 0 -4 -10 314.13 20.98 1
 0 -4 -10 288.06 28.32 1
 0 -4 -10 326.25 31.07 1
 0 -4 -10 292.53 22.79 1
 0 -4 -10 290.16 23.13 1
 0 4 11 92.19 10.51 1
 0 4 11 94.64 9.12 1
 0 4 11 100 9.28 1
 0 4 11 101.76 8.14 1
 0 4 11 91.75 11.34 1
 0 4 11 90.87 14.31 1
 0 4 11 90.87 20.88 1
 0 4 11 65.86 13.3 1
 0 4 11 84.07 10.58 1
 0 -4 -11 105.97 11.71 1
 0 -4 -11 100.09 9.1 1
 0 -4 -11 65.39 11.19 1
 0 -4 -11 72.82 9.87 1
 0 -4 -11 65.37 16.44 1
 0 -4 -11 37.94 15.43 1
 0 -4 -11 99.47 9.78 1
 0 -4 -11 83.77 8.47 1
 0 -4 -11 90.52 9.12 1
 0 4 12 697.97 52.12 1
 0 4 12 804.47 60.57 1
 0 4 12 624.14 38.93 1
 0 4 12 703.07 46.32 1
 0 4 12 651.97 59.99 1
 0 4 12 748.81 68.06 1
 0 4 12 711.06 59.33 1
 0 -4 -12 743.54 48.11 1
 0 -4 -12 680.5 44.52 1
 0 -4 -12 617.64 38.29 1
 0 -4 -12 720.1 53.43 1
 0 -4 -12 613.25 59.36 1
 0 -4 -12 659.96 58.04 1
 0 -4 -12 690.95 44.49 1
 0 -4 -12 698.06 44.55 1
 0 -4 -12 710.26 54.06 1
 0 4 13 2148.38 133.54 1
 0 4 13 1821.78 111.94 1
 0 4 13 1868.28 111.41 1
 0 4 13 1967.48 99.82 1
 0 4 13 2222.98 132.75 1
 0 4 13 2164.18 160.23 1
 0 4 13 1841.98 153.82 1
 0 4 13 2258.98 187.27 1
 0 4 13 1917.48 140.38 1
 0 -4 -13 2055.28 151.1 1
 0 -4 -13 2234.38 164.7 1
 0 -4 -13 2058.78 96.57 1
 0 -4 -13 1689.18 144.86 1
 0 -4 -13 1929.78 161.28 1
 0 -4 -13 2519.78 154.78 1
 0 -4 -13 2075.48 127.04 1
 0 4 14 831.69 52.8 1
 0 4 14 859.96 55.29 1
 0 4 14 797.71 48.84 1
 0 4 14 757.67 60.93 1
 0 4 14 899.02 59.24 1
 0 4 14 872.25 66.53 1
 0 4 14 1053.59 94.47 1
 0 4 14 882.34 78.16 1
 0 4 14 978.92 74.77 1
 0 -4 -14 683.49 53.2 1
 0 -4 -14 807.81 50.79 1
 0 -4 -14 905.17 68.66 1
 0 -4 -14 950.82 83.59 1
 0 -4 -14 878.83 54.86 1
 0 -4 -14 909.56 79.04 1
 0 4 15 751.44 47.59 1
 0 4 15 725.19 46.12 1
 0 4 15 775.85 49.62 1
 0 4 15 671.81 45.22 1
 0 4 15 695.43 42.09 1
 0 4 15 726.95 54.47 1
 0 4 15 851.44 77.42 1
 0 4 15 793.41 60.81 1
 0 4 15 715.27 64.4 1
 0 -4 -15 805.26 50.97 1
 0 -4 -15 741.52 67.58 1
 0 -4 -15 650.92 49.91 1
 0 -4 -15 763.03 68.2 1
 0 -4 -15 711.76 45.87 1
 0 4 16 476.64 32.08 1
 0 4 16 520.8 33.39 1
 0 4 16 506.32 36.04 1
 0 4 16 507.9 39.38 1
 0 4 16 460.14 28.89 1
 0 4 16 506.58 38.59 1
 0 4 16 529.93 41.4 1
 0 4 16 444.33 46.72 1
 0 -4 -16 547.14 38.41 1
 0 -4 -16 427.3 42.91 1
 0 -4 -16 515.45 40.14 1
 0 -4 -16 502.98 34.39 1
 0 4 17 502.89 31.9 1
 0 4 17 483.4 31.94 1
 0 4 17 489.99 38.48 1
 0 4 17 505.97 36.65 1
 0 4 17 497.89 32.91 1
 0 4 17 531.51 40.06 1
 0 4 17 591.3 59.16 1
 0 -4 -17 523.35 37.54 1
 0 -4 -17 545.03 59.02 1
 0 -4 -17 558.47 45.59 1
 0 -4 -17 454.87 31.47 1
 0 4 18 73.84 9.6 1
 0 4 18 69.9 21.62 1
 0 4 18 66.53 8.5 1
 0 4 18 95.87 23.22 1
 0 4 18 53.54 21.62 1
 0 4 18 70.34 9.45 1
 0 -4 -18 97.45 14.24 1
 0 -4 -18 58.61 27.94 1
 0 -4 -18 68.11 14.31 1
 0 -4 -18 65.88 9.79 1
 0 4 19 167.95 13.31 1
 0 4 19 179.98 15.3 1
 0 4 19 172.61 19.7 1
 0 4 19 208.51 23.74 1
 0 4 19 183.49 15.74 1
 0 4 19 206.14 37.35 1
 0 -4 -19 183.93 21.72 1
 0 -4 -19 182.79 30.93 1
 0 -4 -19 188.67 18.76 1
 0 -4 -19 183.05 16.19 1
 0 4 20 273.22 20.27 1
 0 4 20 336.87 22.06 1
 0 4 20 337.05 26.88 1
 0 4 20 339.07 27.03 1
 0 4 20 357.06 45.57 1
 0 -4 -20 318.43 30.24 1
 0 -4 -20 368.57 47.27 1
 0 -4 -20 300.09 29.31 1
 0 -4 -20 352.32 27.69 1
 0 4 21 349.78 24.49 1
 0 4 22 89.99 19.96 1
 0 -5 22 16.24 18.05 1
 0 -5 21 73.04 14.65 1
 0 5 -20 48.14 11.15 1
 0 5 -20 59.81 39.26 1
 0 -5 20 39.27 13.04 1
 0 -5 20 36.07 18.49 1
 0 -5 20 14.15 39.26 1
 0 5 -19 26.65 9.67 1
 0 5 -19 19.46 10.5 1
 0 5 -19 20.15 10.38 1
 0 5 -19 -15.39 23.64 1
 0 -5 19 8.2 10.98 1
 0 -5 19 23.95 15.37 1
 0 -5 19 22.53 8.67 1
 0 -5 19 -16.51 28.08 1
 0 -5 19 13.84 11.36 1
 0 5 -18 178.58 14.21 1
 0 5 -18 161.46 14.87 1
 0 5 -18 106.94 12.98 1
 0 5 -18 138.89 25.2 1
 0 -5 18 168.83 14.54 1
 0 -5 18 171.55 22.32 1
 0 -5 18 147.14 15.6 1
 0 -5 18 109.04 32.55 1
 0 -5 18 183.4 15.57 1
 0 5 -17 353.29 24.74 1
 0 5 -17 340.12 25.37 1
 0 5 -17 385.69 30.9 1
 0 5 -17 435.55 47 1
 0 -5 17 366.72 24.94 1
 0 -5 17 357.24 26.21 1
 0 -5 17 352.06 28.68 1
 0 -5 17 369.79 43.37 1
 0 -5 17 325.63 23.98 1
 0 5 -16 203.69 17.18 1
 0 5 -16 192.01 15.65 1
 0 5 -16 195.43 17.38 1
 0 5 -16 227.13 36.66 1
 0 5 -16 247.23 22.21 1
 0 -5 16 246.35 19.89 1
 0 -5 16 222.12 24.57 1
 0 -5 16 318.79 43.41 1
 0 -5 16 246.97 22.08 1
 0 -5 16 239.24 20.77 1
 0 5 -15 67.68 8.76 1
 0 5 -15 53.64 8.38 1
 0 5 -15 64.72 9.53 1
 0 5 -15 47.66 10.08 1
 0 5 -15 31.33 12.75 1
 0 5 -15 57.61 9.62 1
 0 -5 15 61.13 14.19 1
 0 -5 15 71.26 9.34 1
 0 -5 15 51.95 8.15 1
 0 -5 15 70.44 9.75 1
 0 -5 15 52.9 23.92 1
 0 5 -14 770.14 47.34 1
 0 5 -14 751.44 47.4 1
 0 5 -14 808.68 50.45 1
 0 5 -14 795.6 59.89 1
 0 5 -14 704.03 61.57 1
 0 5 -14 737.22 46.87 1
 0 5 -14 659.78 49.24 1
 0 -5 14 761.45 46.79 1
 0 -5 14 932.39 47.05 1
 0 -5 14 688.05 43.97 1
 0 -5 14 712.55 65.45 1
 0 -5 14 688.93 51.24 1
 0 -5 14 771.02 48.84 1
 0 5 -13 359.43 24.88 1
 0 5 -13 330.9 26.95 1
 0 5 -13 310.27 21.35 1
 0 5 -13 329.58 21.64 1
 0 5 -13 338.45 22.19 1
 0 5 -13 333.27 36.84 1
 0 5 -13 335.2 35.91 1
 0 5 -13 394.2 30.61 1
 0 -5 13 348.99 22.45 1
 0 -5 13 353.46 32.86 1
 0 -5 13 313.52 21.89 1
 0 -5 13 338.36 26.68 1
 0 -5 13 361.63 38.68 1
 0 -5 13 368.04 37.95 1
 0 5 -12 375.59 26.15 1
 0 5 -12 358.64 28.66 1
 0 5 -12 409.74 26.91 1
 0 5 -12 402.28 26.86 1
 0 5 -12 394.29 25.9 1
 0 5 -12 365.67 36.32 1
 0 5 -12 385.86 41.44 1
 0 5 -12 443.54 35.25 1
 0 -5 12 422.38 29.51 1
 0 -5 12 458.29 28.58 1
 0 -5 12 383.14 25.25 1
 0 -5 12 427.56 28.11 1
 0 -5 12 407.72 40.82 1
 0 -5 12 419.4 41.04 1
 0 -5 12 430.55 33.53 1
 0 -5 12 429.67 28.35 1
 0 -5 12 480.15 37.25 1
 0 5 -11 974.53 61.95 1
 0 5 -11 833 61.92 1
 0 5 -11 973.65 60.3 1
 0 5 -11 895.51 55.89 1
 0 5 -11 928 57.02 1
 0 5 -11 1082.49 92.19 1
 0 5 -11 950.82 85.07 1
 0 5 -11 1001.79 75.71 1
 0 -5 11 958.73 70.39 1
 0 -5 11 963.99 57.49 1
 0 -5 11 921.85 54.07 1
 0 -5 11 1003.49 61.07 1
 0 -5 11 981.55 84.32 1
 0 -5 11 1003.49 75.02 1
 0 -5 11 967.51 84.13 1
 0 -5 11 1102.69 68.58 1
 0 -5 11 1013.99 62.88 1
 0 5 -10 1187.89 75.71 1
 0 5 -10 1183.49 87.88 1
 0 5 -10 1350.29 85.18 1
 0 5 -10 1382.79 84.85 1
 0 5 -10 1395.09 86.03 1
 0 5 -10 1101.79 92.1 1
 0 5 -10 1229.99 104.56 1
 0 5 -10 1230.89 91.48 1
 0 -5 10 1246.69 91.75 1
 0 -5 10 1299.39 77.62 1
 0 -5 10 1319.59 76.75 1
 0 -5 10 1277.39 79.88 1
 0 -5 10 1307.29 108.78 1
 0 -5 10 1308.19 97.98 1
 0 -5 10 1341.49 111.68 1
 0 -5 10 1355.59 84.41 1
 0 -5 10 1278.29 78.51 1
 0 5 -9 453.64 31.5 1
 0 5 -9 467.77 36.3 1
 0 5 -9 442.67 29.7 1
 0 5 -9 471.99 31.74 1
 0 5 -9 423.88 28.16 1
 0 5 -9 516.24 48.42 1
 0 5 -9 498.94 46.86 1
 0 5 -9 529.76 41.54 1
 0 -5 9 478.13 36.27 1
 0 -5 9 455.66 28.57 1
 0 -5 9 402.89 30.32 1
 0 -5 9 450.13 29.1 1
 0 -5 9 477.43 43.93 1
 0 -5 9 557.5 44.08 1
 0 -5 9 544.42 49.46 1
 0 -5 9 496.66 31.89 1
 0 -5 9 429.58 28.43 1
 0 5 -8 4260.76 264.26 1
 0 5 -8 4668.06 350.3 1
 0 5 -8 4459.96 284.81 1
 0 5 -8 4558.36 282.35 1
 0 5 -8 4455.66 267.16 1
 0 5 -8 4093.86 333.97 1
 0 5 -8 4093.86 339.77 1
 0 5 -8 4226.46 314.57 1
 0 -5 8 4602.26 338.89 1
 0 -5 8 4085.16 245.65 1
 0 -5 8 3778.67 220.54 1
 0 -5 8 4457.36 263.47 1
 0 -5 8 4461.76 364 1
 0 -5 8 4746.26 345.65 1
 0 -5 8 4088.66 336.08 1
 0 -5 8 4247.56 265.05 1
 0 -5 8 4695.26 287.88 1
 0 5 -7 897.27 57.04 1
 0 5 -7 1014.89 76.3 1
 0 5 -7 927.12 58.16 1
 0 5 -7 1029.79 62.33 1
 0 5 -7 988.58 61.11 1
 0 5 -7 888.49 76.2 1
 0 5 -7 935.02 79.53 1
 0 5 -7 940.29 70.73 1
 0 -5 7 942.92 69.46 1
 0 -5 7 949.95 56.22 1
 0 -5 7 958.73 47.51 1
 0 -5 7 1000.89 59.6 1
 0 -5 7 939.41 79.95 1
 0 -5 7 1003.49 73.56 1
 0 -5 7 893.76 75.97 1
 0 -5 7 1060.59 65.68 1
 0 -5 7 1033.39 65.5 1
 0 5 -6 1385.39 87.88 1
 0 5 -6 1264.29 95.96 1
 0 5 -6 1402.99 87.18 1
 0 5 -6 1209.79 72.71 1
 0 5 -6 1278.29 78.73 1
 0 5 -6 1373.99 116.5 1
 0 5 -6 1352.89 111.24 1
 0 5 -6 1175.59 91.48 1
 0 -5 6 1497.79 89.81 1
 0 -5 6 1380.19 102.19 1
 0 -5 6 1402.99 72.3 1
 0 -5 6 1251.99 74.79 1
 0 -5 6 1510.09 111.41 1
 0 -5 6 1351.19 112.29 1
 0 -5 6 1428.39 117.73 1
 0 -5 6 1284.49 79.22 1
 0 -5 6 1352.89 83.71 1
 0 5 -5 2379.28 175.5 1
 0 5 -5 2675.98 200.26 1
 0 5 -5 2683.88 164.97 1
 0 5 -5 2841.07 174.89 1
 0 5 -5 2704.08 221.16 1
 0 5 -5 3389.77 278.14 1
 0 -5 5 2901.67 178.31 1
 0 -5 5 2766.48 122.83 1
 0 -5 5 3064.07 179.72 1
 0 -5 5 3170.27 259.26 1
 0 -5 5 2682.18 217.91 1
 0 -5 5 3009.67 219.66 1
 0 5 -4 1645.29 103.25 1
 0 5 -4 1743.58 93.15 1
 0 5 -4 1831.38 113.08 1
 0 5 -4 1705.88 101.93 1
 0 5 -4 1797.18 106.85 1
 0 5 -4 1587.39 117.65 1
 0 5 -4 1671.58 136.61 1
 0 5 -4 1690.08 138.63 1
 0 5 -4 1666.39 122.39 1
 0 -5 4 1970.98 115.8 1
 0 -5 4 1898.18 93.59 1
 0 -5 4 1676.88 104.39 1
 0 -5 4 1741.88 141.79 1
 0 -5 4 1820.88 149.52 1
 0 -5 4 1775.18 108.6 1
 0 -5 4 1818.28 132.57 1
 0 5 -3 2270.38 140.03 1
 0 5 -3 2216.88 136.79 1
 0 5 -3 2029.78 123.09 1
 0 5 -3 1973.68 103.69 1
 0 5 -3 2008.78 120.37 1
 0 5 -3 2013.98 146.62 1
 0 5 -3 2541.68 208.43 1
 0 5 -3 2328.38 191.31 1
 0 5 -3 2338.88 173.4 1
 0 -5 3 2463.58 182.09 1
 0 -5 3 2214.18 130.46 1
 0 -5 3 2098.28 153.38 1
 0 -5 3 2502.18 204.39 1
 0 -5 3 2514.48 155.13 1
 0 -5 3 2515.38 205.09 1
 0 5 -2 8053.43 571.64 1
 0 5 -2 8511.72 717.29 1
 0 5 -2 8730.42 591.92 1
 0 5 -2 8327.43 495.69 1
 0 5 -2 8366.02 517.2 1
 0 5 -2 7613.63 560.49 1
 0 5 -2 8597.82 700.26 1
 0 5 -2 8069.33 718.34 1
 0 5 -2 9438.02 753.11 1
 0 -5 2 8911.22 685.59 1
 0 -5 2 7970.03 412.73 1
 0 -5 2 9596.01 600.7 1
 0 -5 2 9236.12 791.21 1
 0 -5 2 8675.92 706.75 1
 0 -5 2 8419.62 709.3 1
 0 -5 2 9218.52 626.77 1
 0 -5 2 8539.82 628.88 1
 0 5 -1 928.88 56.37 1
 0 5 -1 957.85 69.74 1
 0 5 -1 949.95 58.95 1
 0 5 -1 894.64 52.31 1
 0 5 -1 921.85 57.47 1
 0 5 -1 1021.89 86.57 1
 0 5 -1 857.67 47.96 1
 0 5 -1 969.26 72.98 1
 0 5 -1 994.72 81.24 1
 0 -5 1 903.41 54.91 1
 0 -5 1 963.99 59.39 1
 0 -5 1 1012.29 62.84 1
 0 -5 1 1129.09 92.98 1
 0 -5 1 1078.99 88.15 1
 0 -5 1 941.17 68.69 1
 0 -5 1 996.48 86.4 1
 0 -5 1 952.58 70.41 1
 0 5 0 13379.98 1212.49 1
 0 5 0 14503.77 1203.69 1
 0 5 0 14477.47 970.14 1
 0 5 0 13125.38 1308.99 1
 0 5 0 15662.66 1071.99 1
 0 5 0 15320.26 1274.79 1
 0 5 0 12739.09 1415.29 1
 0 5 0 14732.07 1284.49 1
 0 -5 0 11352 2033.38 1
 0 -5 0 14837.47 1001.79 1
 0 -5 0 15127.16 1282.69 1
 0 -5 0 15065.66 1264.29 1
 0 5 1 1302.89 78.71 1
 0 5 1 1290.59 133.8 1
 0 5 1 1161.49 76.21 1
 0 5 1 1236.99 78.41 1
 0 5 1 1165.89 222.91 1
 0 5 1 1356.49 118.44 1
 0 5 1 1268.69 137.4 1
 0 5 1 1181.69 99.03 1
 0 5 1 1259.89 141.09 1
 0 5 1 1203.69 92.19 1
 0 -5 -1 1420.49 95.43 1
 0 -5 -1 1272.99 81.02 1
 0 -5 -1 1275.69 91.57 1
 0 -5 -1 1317.79 84.02 1
 0 -5 -1 1269.49 104.21 1
 0 -5 -1 1185.19 98.51 1
 0 -5 -1 1320.49 87.25 1
 0 5 2 7234.33 439.42 1
 0 5 2 7217.64 458.29 1
 0 5 2 6722.54 469.97 1
 0 5 2 6769.94 440.12 1
 0 5 2 6394.14 368.39 1
 0 5 2 7266.83 462.86 1
 0 5 2 6739.14 502.01 1
 0 5 2 6527.54 538.1 1
 0 5 2 6290.54 519.75 1
 0 5 2 6064.05 486.83 1
 0 -5 -2 6436.24 444.33 1
 0 -5 -2 7173.74 437.92 1
 0 -5 -2 6277.34 455.83 1
 0 -5 -2 7059.64 375.68 1
 0 -5 -2 6215.94 413.78 1
 0 -5 -2 7578.53 568.48 1
 0 -5 -2 6327.44 487.62 1
 0 -5 -2 6255.44 516.68 1
 0 -5 -2 6773.44 561.1 1
 0 -5 -2 7121.94 450.21 1
 0 5 3 620.89 36.72 1
 0 5 3 652.32 40.43 1
 0 5 3 602.45 36.94 1
 0 5 3 614.39 25.92 1
 0 5 3 592.18 33.16 1
 0 5 3 636.69 37.61 1
 0 5 3 663.47 49.5 1
 0 5 3 701.84 59.06 1
 0 5 3 644.77 53.44 1
 0 5 3 676.55 49.61 1
 0 -5 -3 678.39 49.95 1
 0 -5 -3 639.85 47.25 1
 0 -5 -3 584.63 24.91 1
 0 -5 -3 569.7 25.94 1
 0 -5 -3 647.32 53.99 1
 0 -5 -3 670.67 54.93 1
 0 -5 -3 570.58 34.31 1
 0 -5 -3 628.35 37.49 1
 0 5 4 4553.06 276.29 1
 0 5 4 4726.86 304.21 1
 0 5 4 4944.66 304.3 1
 0 5 4 5191.35 305.44 1
 0 5 4 4713.76 191.31 1
 0 5 4 4733.06 289.99 1
 0 5 4 5137.75 389.02 1
 0 5 4 5049.95 374.18 1
 0 5 4 4904.26 404.3 1
 0 5 4 4925.36 404.12 1
 0 -5 -4 5475.85 449.95 1
 0 -5 -4 4748.86 426.95 1
 0 -5 -4 5005.25 376.2 1
 0 -5 -4 5293.15 398.15 1
 0 -5 -4 5112.35 322.82 1
 0 -5 -4 5152.75 337.13 1
 0 5 5 162.6 10.78 1
 0 5 5 166.64 12.81 1
 0 5 5 172.61 11.04 1
 0 5 5 148.64 11.08 1
 0 5 5 169.45 10.91 1
 0 5 5 146.09 10.17 1
 0 5 5 155.75 16.17 1
 0 5 5 145.21 16.25 1
 0 5 5 153.2 12.02 1
 0 5 5 169.01 13.29 1
 0 -5 -5 160.4 13.7 1
 0 -5 -5 158.03 9.85 1
 0 -5 -5 153.2 10.11 1
 0 -5 -5 141.09 15.25 1
 0 -5 -5 138.98 13.71 1
 0 -5 -5 155.57 12.44 1
 0 -5 -5 171.9 11.98 1
 0 -5 -5 172.61 15.68 1
 0 5 6 3125.47 205.97 1
 0 5 6 3317.77 146.88 1
 0 5 6 3208.97 282.09 1
 0 5 6 3129.07 186.48 1
 0 5 6 3350.27 221.51 1
 0 5 6 3167.67 195.52 1
 0 5 6 3317.77 287.27 1
 0 5 6 3305.47 269.18 1
 0 5 6 2979.77 233.27 1
 0 5 6 3070.17 225.81 1
 0 -5 -6 3144.87 190.17 1
 0 -5 -6 3460.87 225.11 1
 0 -5 -6 3051.77 150.13 1
 0 -5 -6 3129.87 200.61 1
 0 -5 -6 3350.27 256.19 1
 0 -5 -6 3223.87 269.97 1
 0 -5 -6 3443.37 281.12 1
 0 -5 -6 3222.97 206.32 1
 0 -5 -6 3293.17 201.49 1
 0 -5 -6 3367.87 247.5 1
 0 5 7 6813.84 445.91 1
 0 5 7 7754.93 513.08 1
 0 5 7 7969.23 501.58 1
 0 5 7 7584.63 370.67 1
 0 5 7 7313.33 550.39 1
 0 5 7 7698.83 463.3 1
 0 5 7 6853.34 514.83 1
 0 5 7 7474.03 630.9 1
 0 5 7 7430.13 609.83 1
 0 5 7 6938.44 549.25 1
 0 -5 -7 8400.22 505.44 1
 0 -5 -7 7251.03 461.19 1
 0 -5 -7 7745.33 547.93 1
 0 -5 -7 7631.13 488.05 1
 0 -5 -7 7555.63 467.33 1
 0 -5 -7 7369.53 548.72 1
 0 -5 -7 7110.54 555.66 1
 0 -5 -7 8287.93 679.62 1
 0 -5 -7 7945.53 659.7 1
 0 -5 -7 7131.64 480.33 1
 0 5 8 3160.67 189.9 1
 0 5 8 3395.07 212.03 1
 0 5 8 2994.67 187.62 1
 0 5 8 3265.07 164.09 1
 0 5 8 3123.77 183.32 1
 0 5 8 3236.97 194.03 1
 0 5 8 3514.47 260.14 1
 0 5 8 3685.67 301.84 1
 0 5 8 3870.07 318.17 1
 0 5 8 3672.47 270.32 1
 0 -5 -8 3186.07 203.25 1
 0 -5 -8 3464.37 202.54 1
 0 -5 -8 3474.97 208.87 1
 0 -5 -8 3109.67 159.09 1
 0 -5 -8 3435.47 210.71 1
 0 -5 -8 3421.37 259.87 1
 0 -5 -8 3816.47 277.17 1
 0 -5 -8 3483.77 284.9 1
 0 -5 -8 3488.07 291.57 1
 0 -5 -8 3431.07 215.89 1
 0 5 9 2613.68 159.44 1
 0 5 9 2353.78 144.86 1
 0 5 9 2371.38 140.03 1
 0 5 9 2376.58 130.2 1
 0 5 9 2565.38 153.29 1
 0 5 9 2796.27 209.04 1
 0 5 9 2086.88 171.9 1
 0 5 9 2231.78 184.55 1
 0 5 9 2230.88 162.51 1
 0 -5 -9 2336.28 137.14 1
 0 -5 -9 2347.68 108.16 1
 0 -5 -9 2500.38 148.37 1
 0 -5 -9 2371.38 147.76 1
 0 -5 -9 2474.08 204.39 1
 0 -5 -9 2260.78 164.53 1
 0 -5 -9 2572.38 193.41 1
 0 -5 -9 2193.08 183.32 1
 0 -5 -9 2170.28 140.03 1
 0 -5 -9 2607.48 158.91 1
 0 5 10 953.46 59.48 1
 0 5 10 1028.09 62.97 1
 0 5 10 890.25 53.15 1
 0 5 10 853.37 50.56 1
 0 5 10 982.43 61.47 1
 0 5 10 946.43 70.41 1
 0 5 10 763.03 56.88 1
 0 5 10 831.16 69.78 1
 0 5 10 714.74 63.43 1
 0 -5 -10 762.77 47.22 1
 0 -5 -10 918.34 56.91 1
 0 -5 -10 882.34 53.59 1
 0 -5 -10 828.88 71.83 1
 0 -5 -10 820.36 61.11 1
 0 -5 -10 868.91 64.47 1
 0 -5 -10 786.47 67.71 1
 0 -5 -10 918.34 57.49 1
 0 -5 -10 884.1 57.29 1
 0 5 11 152.76 12.39 1
 0 5 11 138.37 10.65 1
 0 5 11 134.24 13.13 1
 0 5 11 134.5 18.88 1
 0 5 11 143.98 11.91 1
 0 5 11 120.89 12.37 1
 0 5 11 116.33 11.38 1
 0 5 11 97.19 20.47 1
 0 5 11 140.3 18.85 1
 0 -5 -11 112.03 14.33 1
 0 -5 -11 167.69 14.38 1
 0 -5 -11 146.27 11.14 1
 0 -5 -11 116.94 20.3 1
 0 -5 -11 115.27 13.67 1
 0 -5 -11 155.22 13.13 1
 0 -5 -11 106.5 18.86 1
 0 -5 -11 157.15 12.19 1
 0 -5 -11 132.75 11.4 1
 0 5 12 1257.19 78.06 1
 0 5 12 1294.99 80.03 1
 0 5 12 1169.39 70.27 1
 0 5 12 1216.89 75.21 1
 0 5 12 1244.99 75.19 1
 0 5 12 1081.59 80.4 1
 0 5 12 1253.69 92.45 1
 0 5 12 1142.19 98.24 1
 0 5 12 1309.89 111.85 1
 0 -5 -12 1268.69 69.97 1
 0 -5 -12 1324.79 79.32 1
 0 -5 -12 1292.39 79.39 1
 0 -5 -12 1154.49 99.12 1
 0 -5 -12 1349.39 100.09 1
 0 -5 -12 1186.09 88.41 1
 0 -5 -12 1155.39 100.44 1
 0 -5 -12 1284.49 79.02 1
 0 -5 -12 1252.89 78.69 1
 0 5 13 1664.59 103.25 1
 0 5 13 1428.39 89.99 1
 0 5 13 1466.19 87.34 1
 0 5 13 1603.99 80.58 1
 0 5 13 1603.99 97.63 1
 0 5 13 1621.59 120.02 1
 0 5 13 1575.09 116.5 1
 0 5 13 1518.89 127.48 1
 0 5 13 1582.09 133.71 1
 0 -5 -13 1602.29 135.73 1
 0 -5 -13 1333.59 84.8 1
 0 -5 -13 1564.49 94.73 1
 0 -5 -13 1424.89 106.23 1
 0 -5 -13 1505.69 112.11 1
 0 -5 -13 1552.19 129.41 1
 0 -5 -13 1532.89 94.38 1
 0 -5 -13 1310.79 83.39 1
 0 5 14 184.11 15.43 1
 0 5 14 173.92 17.14 1
 0 5 14 137.66 11.21 1
 0 5 14 191.48 18.59 1
 0 5 14 191.22 15.46 1
 0 5 14 205.88 27.4 1
 0 5 14 209.04 27.81 1
 0 5 14 177 18.7 1
 0 5 14 181.3 13.16 1
 0 -5 -14 72.17 18.37 1
 0 -5 -14 191.04 16.87 1
 0 -5 -14 208.69 25.63 1
 0 -5 -14 182.97 27.16 1
 0 -5 -14 186.92 15.92 1
 0 -5 -14 182.26 14.27 1
 0 -5 -14 199.56 17.71 1
 0 5 15 374.62 24.14 1
 0 5 15 377.52 31.86 1
 0 5 15 412.64 27.58 1
 0 5 15 385.07 29.6 1
 0 5 15 400.17 26.26 1
 0 5 15 408.42 42.48 1
 0 5 15 441.35 46.08 1
 0 5 15 413.87 31.55 1
 0 5 15 410.27 32.55 1
 0 -5 -15 409.57 28.38 1
 0 -5 -15 427.04 43.27 1
 0 -5 -15 451.53 48.16 1
 0 -5 -15 379.89 26.62 1
 0 -5 -15 439.07 36.07 1
 0 5 16 1409.99 86.66 1
 0 5 16 1444.19 91.13 1
 0 5 16 1437.19 85.13 1
 0 5 16 1506.59 78 1
 0 5 16 1406.49 87.88 1
 0 5 16 1475.89 109.31 1
 0 5 16 1307.29 96.66 1
 0 5 16 1371.39 117.03 1
 0 -5 -16 1488.99 89.38 1
 0 -5 -16 1503.89 128.71 1
 0 -5 -16 1558.39 115.54 1
 0 -5 -16 1331.89 82.52 1
 0 5 17 178.75 14.12 1
 0 5 17 155.4 15.9 1
 0 5 17 174.36 12.16 1
 0 5 17 178.58 19.32 1
 0 5 17 171.82 19.57 1
 0 5 17 173.4 31.95 1
 0 5 17 148.81 13.13 1
 0 -5 -17 202.54 20.47 1
 0 -5 -17 187.36 32.88 1
 0 -5 -17 154.7 17.71 1
 0 -5 -17 158.91 14.24 1
 0 5 18 64.55 8.82 1
 0 5 18 73.6 10.51 1
 0 5 18 78.44 16.02 1
 0 5 18 68.1 14.86 1
 0 5 18 113.34 12.8 1
 0 5 18 128.09 31.16 1
 0 -5 -18 63.85 15.4 1
 0 -5 -18 167.86 30.49 1
 0 -5 -18 83.67 14.93 1
 0 -5 -18 85.73 13.6 1
 0 5 19 18.66 7.35 1
 0 5 19 16.21 8.21 1
 0 5 19 -9.2 14.57 1
 0 5 19 8.29 10.07 1
 0 5 19 3.77 25.05 1
 0 5 19 19.58 7.38 1
 0 -5 -19 17.99 15.65 1
 0 -5 -19 46.73 29.5 1
 0 -5 -19 0.39 11.36 1
 0 -5 -19 14.44 12.12 1
 0 5 20 134.33 11.62 1
 0 5 20 210.89 23.2 1
 0 5 20 187.62 24.44 1
 0 5 20 180.42 63.99 1
 0 -5 -20 194.29 65.3 1
 0 5 21 1075.49 59.67 1
 0 5 22 53.43 18.82 1
 0 -6 22 76.02 19.46 1
 0 -6 21 32.05 18.64 1
 0 -6 20 160.31 19.1 1
 0 6 -19 42.43 7.8 1
 0 6 -19 64.13 12.89 1
 0 6 -19 61.25 11.91 1
 0 6 -19 22.42 25.51 1
 0 -6 19 57.51 11.77 1
 0 -6 19 42.48 21.07 1
 0 -6 19 39.66 9.68 1
 0 -6 19 76.47 31.64 1
 0 -6 19 51.21 12.69 1
 0 6 -18 245.3 20.86 1
 0 6 -18 225.19 17.66 1
 0 6 -18 248.29 31.86 1
 0 6 -18 233.71 18.03 1
 0 -6 18 251.36 25.46 1
 0 -6 18 253.73 19.06 1
 0 -6 18 271.9 41.98 1
 0 -6 18 239.42 20.17 1
 0 -6 18 261.02 20.23 1
 0 6 -17 270.76 19.78 1
 0 6 -17 268.74 20.7 1
 0 6 -17 303.51 25.64 1
 0 6 -17 313.52 37.18 1
 0 -6 17 263.91 19.83 1
 0 -6 17 283.75 28.54 1
 0 -6 17 295.78 24.72 1
 0 -6 17 309.74 37.37 1
 0 -6 17 310.53 24.7 1
 0 6 -16 588.4 38.13 1
 0 6 -16 616.32 40.78 1
 0 6 -16 633.44 40.65 1
 0 6 -16 674.01 66.4 1
 0 6 -16 700.17 54.3 1
 0 -6 16 733 54.12 1
 0 -6 16 684.8 43.8 1
 0 -6 16 695.52 53.19 1
 0 -6 16 688.05 45.54 1
 0 -6 16 590.16 63.98 1
 0 6 -15 391.74 27.1 1
 0 6 -15 429.5 30.47 1
 0 6 -15 440.82 29.98 1
 0 6 -15 393.41 26.34 1
 0 6 -15 419.84 41.73 1
 0 6 -15 427.56 33.78 1
 0 -6 15 460.31 29.66 1
 0 -6 15 412.46 33.42 1
 0 -6 15 476.03 47.93 1
 0 -6 15 429.93 33.56 1
 0 -6 15 446 29.79 1
 0 6 -14 194.12 14.91 1
 0 6 -14 193.68 15.8 1
 0 6 -14 206.06 16.14 1
 0 6 -14 185.07 14.11 1
 0 6 -14 183.32 15.79 1
 0 6 -14 154.43 30.47 1
 0 6 -14 200.88 17.46 1
 0 -6 14 215.54 16.89 1
 0 -6 14 222.65 25.83 1
 0 -6 14 244.42 30.96 1
 0 -6 14 239.33 19.85 1
 0 -6 14 220.45 17.94 1
 0 6 -13 219.23 16.31 1
 0 6 -13 246.62 20.55 1
 0 6 -13 218.52 15.87 1
 0 6 -13 229.67 17.38 1
 0 6 -13 220.89 17.16 1
 0 6 -13 233.8 29.19 1
 0 6 -13 256.27 32.75 1
 0 6 -13 210.09 17.64 1
 0 -6 13 240.73 19.85 1
 0 -6 13 235.55 23.2 1
 0 -6 13 280.42 31.54 1
 0 -6 13 300.96 33.7 1
 0 -6 13 270.23 19.26 1
 0 6 -12 756.88 48.92 1
 0 6 -12 700.61 51.71 1
 0 6 -12 719.31 46.79 1
 0 6 -12 708.51 44.64 1
 0 6 -12 776.73 47.19 1
 0 6 -12 815.09 70.82 1
 0 6 -12 724.31 67.76 1
 0 6 -12 746.26 56 1
 0 -6 12 834.14 50.79 1
 0 -6 12 818.43 53.66 1
 0 -6 12 789.72 49.69 1
 0 -6 12 828.96 53.08 1
 0 -6 12 772.16 57.08 1
 0 -6 12 829.05 62.88 1
 0 -6 12 803.42 70.41 1
 0 -6 12 721.85 46.59 1
 0 -6 12 877.95 77.01 1
 0 6 -11 50.13 6.95 1
 0 6 -11 63.34 8.96 1
 0 6 -11 35.52 9.32 1
 0 6 -11 53.78 9.03 1
 0 6 -11 111.32 21.02 1
 0 6 -11 74.42 16.82 1
 0 6 -11 58.34 8.14 1
 0 6 -11 43.05 7.45 1
 0 -6 11 46.43 11.24 1
 0 -6 11 59.09 10.35 1
 0 -6 11 45.18 7.31 1
 0 -6 11 60.1 8.86 1
 0 -6 11 132.75 21.53 1
 0 -6 11 82.19 18.89 1
 0 -6 11 83.77 11.15 1
 0 -6 11 58.59 6.8 1
 0 -6 11 70.81 8.65 1
 0 6 -10 1514.49 112.2 1
 0 6 -10 1472.29 109.13 1
 0 6 -10 1431.99 86.49 1
 0 6 -10 1409.99 87.97 1
 0 6 -10 1452.09 124.76 1
 0 6 -10 1596.99 134.06 1
 0 6 -10 1283.59 80.23 1
 0 6 -10 1470.59 87.88 1
 0 -6 10 1376.59 68.68 1
 0 -6 10 1421.39 86.2 1
 0 -6 10 1469.69 87.12 1
 0 -6 10 1374.89 86.56 1
 0 -6 10 1442.49 121.77 1
 0 -6 10 1562.79 131.34 1
 0 -6 10 1559.29 113.78 1
 0 -6 10 1465.29 90.6 1
 0 -6 10 1579.49 116.86 1
 0 6 -9 2548.68 159.79 1
 0 6 -9 3002.57 183.23 1
 0 6 -9 3360.77 197.1 1
 0 6 -9 3094.77 185.25 1
 0 6 -9 3035.97 225.63 1
 0 6 -9 3056.17 251.36 1
 0 6 -9 3084.27 253.47 1
 0 6 -9 3018.37 219.93 1
 0 -6 9 3271.27 191.75 1
 0 -6 9 2920.07 172.34 1
 0 -6 9 3012.27 145.92 1
 0 -6 9 3203.67 233.36 1
 0 -6 9 3310.77 201.4 1
 0 -6 9 2980.67 183.23 1
 0 -6 9 3004.37 220.1 1
 0 6 -8 2359.98 147.23 1
 0 6 -8 2202.78 164.09 1
 0 6 -8 2054.38 128.01 1
 0 6 -8 2258.08 135.82 1
 0 6 -8 2184.38 131.25 1
 0 6 -8 2213.28 183.32 1
 0 6 -8 2305.48 193.94 1
 0 6 -8 2397.68 180.6 1
 0 -6 8 2116.78 154.87 1
 0 -6 8 2143.08 128.97 1
 0 -6 8 2148.38 118.35 1
 0 -6 8 2222.98 132.66 1
 0 -6 8 2316.08 193.15 1
 0 -6 8 2396.78 176.82 1
 0 -6 8 2278.28 187.09 1
 0 -6 8 2352.08 144.86 1
 0 -6 8 2062.28 128.27 1
 0 6 -7 2110.58 131.43 1
 0 6 -7 2000.88 147.41 1
 0 6 -7 1999.98 125.72 1
 0 6 -7 1764.68 107.73 1
 0 6 -7 1984.18 118.96 1
 0 6 -7 2028.08 165.85 1
 0 6 -7 2027.18 169.18 1
 0 6 -7 2205.38 164.09 1
 0 -6 7 1947.28 144.07 1
 0 -6 7 1942.08 115.1 1
 0 -6 7 1798.88 86.71 1
 0 -6 7 1844.58 109.92 1
 0 -6 7 1851.58 151.62 1
 0 -6 7 1898.18 140.21 1
 0 -6 7 1815.58 151.45 1
 0 -6 7 2072.88 127.92 1
 0 -6 7 1726.98 107.11 1
 0 6 -6 257.86 17.6 1
 0 6 -6 238.45 19.75 1
 0 6 -6 240.3 16.14 1
 0 6 -6 226.6 15.14 1
 0 6 -6 260.93 17.65 1
 0 6 -6 227.39 23.22 1
 0 6 -6 241.26 23.27 1
 0 6 -6 246.18 19.54 1
 0 -6 6 243.9 18.97 1
 0 -6 6 257.77 17.32 1
 0 -6 6 248.55 15.1 1
 0 -6 6 239.07 16.52 1
 0 -6 6 252.06 24.92 1
 0 -6 6 241.26 19.09 1
 0 -6 6 255.13 23.29 1
 0 -6 6 278.57 18.67 1
 0 -6 6 258.47 16.79 1
 0 6 -5 104.56 8.72 1
 0 6 -5 96.66 9.3 1
 0 6 -5 99.21 8.12 1
 0 6 -5 98.42 7.91 1
 0 6 -5 91.13 7.42 1
 0 6 -5 101.4 8.67 1
 0 6 -5 110.62 15.71 1
 0 6 -5 122.39 14.71 1
 0 6 -5 110.36 10.18 1
 0 -6 5 114.31 7.94 1
 0 -6 5 102.81 7.64 1
 0 -6 5 108.08 9.46 1
 0 -6 5 131.34 18.04 1
 0 -6 5 139.07 11.29 1
 0 -6 5 120.19 13.62 1
 0 -6 5 106.94 14.48 1
 0 -6 5 107.46 7.5 1
 0 -6 5 116.77 8.96 1
 0 -6 5 116.5 9.66 1
 0 6 -4 307.64 20.98 1
 0 6 -4 295.17 22.98 1
 0 6 -4 320.8 20.75 1
 0 6 -4 327.83 20.96 1
 0 6 -4 341.96 25.7 1
 0 6 -4 345.47 31.96 1
 0 6 -4 354.87 34.49 1
 0 6 -4 288.85 18.2 1
 0 6 -4 311.94 20.51 1
 0 -6 4 325.63 19.59 1
 0 -6 4 327.21 17.88 1
 0 -6 4 363.21 21.83 1
 0 -6 4 291.39 17.87 1
 0 -6 4 387.35 34.16 1
 0 -6 4 372.08 32.08 1
 0 -6 4 359.79 26.94 1
 0 -6 4 313.17 21.11 1
 0 -6 4 342.93 26.4 1
 0 6 -3 793.14 49.12 1
 0 6 -3 797.71 50.15 1
 0 6 -3 824.14 48.78 1
 0 6 -3 823.87 42.03 1
 0 6 -3 821.15 50.66 1
 0 6 -3 786.82 61.03 1
 0 6 -3 777.17 64.66 1
 0 6 -3 815.88 67.88 1
 0 6 -3 866.72 63.43 1
 0 -6 3 782.7 36.89 1
 0 -6 3 862.85 50.85 1
 0 -6 3 858.99 40.79 1
 0 -6 3 844.94 62.65 1
 0 -6 3 795.08 59.02 1
 0 -6 3 806.31 66.79 1
 0 -6 3 857.15 72.12 1
 0 -6 3 829.05 51.49 1
 0 6 -2 5184.35 334.94 1
 0 6 -2 4385.36 275.06 1
 0 6 -2 4781.36 305.97 1
 0 6 -2 4978.86 284.9 1
 0 6 -2 5215.95 314.48 1
 0 6 -2 4682.16 354.96 1
 0 6 -2 4450.36 337.57 1
 0 6 -2 4439.86 370.94 1
 0 6 -2 4508.26 372.6 1
 0 -6 2 5415.25 335.29 1
 0 -6 2 4811.16 392.88 1
 0 -6 2 4959.56 363.65 1
 0 -6 2 5317.75 396.66 1
 0 -6 2 5122.85 320.28 1
 0 -6 2 4604.86 373.48 1
 0 6 -1 7382.73 493.67 1
 0 6 -1 7971.83 525.54 1
 0 6 -1 7983.23 528.44 1
 0 6 -1 7175.54 471.99 1
 0 6 -1 7212.44 489.99 1
 0 6 -1 8140.43 646.61 1
 0 6 -1 8620.62 715.71 1
 0 6 -1 7270.33 736.16 1
 0 6 -1 7261.53 571.11 1
 0 -6 1 8381.82 513.43 1
 0 -6 1 8233.43 546.35 1
 0 -6 1 8069.33 509.04 1
 0 -6 1 8893.72 746.52 1
 0 -6 1 8777.82 714.04 1
 0 -6 1 8086.83 510.62 1
 0 6 0 9648.71 800.96 1
 0 6 0 10447.71 691.39 1
 0 6 0 11290.5 706.75 1
 0 6 0 9411.72 1599.59 1
 0 6 0 9464.31 604.03 1
 0 6 0 9174.62 1066.69 1
 0 6 0 8955.12 913.95 1
 0 6 0 10737.4 913.95 1
 0 6 0 11009.5 822.99 1
 0 -6 0 10140.41 778.74 1
 0 -6 0 10877.9 837.13 1
 0 -6 0 8893.72 638.89 1
 0 -6 0 11667.99 962.24 1
 0 -6 0 10201.81 856.62 1
 0 -6 0 10096.51 656.71 1
 0 -6 0 10921.8 710.35 1
 0 6 1 569.79 35.93 1
 0 6 1 613.08 38.37 1
 0 6 1 590.07 32.88 1
 0 6 1 599.2 37.06 1
 0 6 1 577.43 34.86 1
 0 6 1 594.99 46.11 1
 0 6 1 566.72 47.07 1
 0 6 1 549.07 45.03 1
 0 6 1 602.45 45.28 1
 0 6 1 585.42 29.71 1
 0 -6 -1 640.73 26.4 1
 0 -6 -1 597.01 35.31 1
 0 -6 -1 573.13 34.7 1
 0 -6 -1 588.76 48.25 1
 0 -6 -1 587.79 47.95 1
 0 -6 -1 574.01 35.25 1
 0 -6 -1 638.36 39.61 1
 0 6 2 8085.13 528.35 1
 0 6 2 8420.42 633.18 1
 0 6 2 7758.53 464 1
 0 6 2 8805.92 577.96 1
 0 6 2 8805.92 668.39 1
 0 6 2 8685.62 719.13 1
 0 6 2 8264.23 677.69 1
 0 6 2 8108.83 522.91 1
 0 6 2 8316.83 523.09 1
 0 -6 -2 7971.83 503.07 1
 0 -6 -2 8337.02 536.43 1
 0 -6 -2 8136.93 431.16 1
 0 -6 -2 8108.83 544.6 1
 0 -6 -2 8417.82 688.32 1
 0 -6 -2 8137.73 674.62 1
 0 -6 -2 8675.92 555.74 1
 0 -6 -2 8021.03 511.41 1
 0 6 3 780.85 47.01 1
 0 6 3 780.94 48.66 1
 0 6 3 805.79 54.37 1
 0 6 3 740.55 56.99 1
 0 6 3 760.48 35.67 1
 0 6 3 722.73 47 1
 0 6 3 809.56 60.05 1
 0 6 3 733.27 63.14 1
 0 6 3 758.29 62.92 1
 0 6 3 767.86 58.48 1
 0 -6 -3 810.26 61.24 1
 0 -6 -3 679.27 70.27 1
 0 -6 -3 739.76 39.28 1
 0 -6 -3 685.51 136.35 1
 0 -6 -3 840.29 69.46 1
 0 -6 -3 713.07 66.16 1
 0 -6 -3 785.94 48.83 1
 0 -6 -3 660.57 71.82 1
 0 6 4 132.31 8.87 1
 0 6 4 139.86 9.53 1
 0 6 4 136.61 10.02 1
 0 6 4 124.14 8.95 1
 0 6 4 133.45 8.9 1
 0 6 4 134.06 9.19 1
 0 6 4 142.76 13.92 1
 0 6 4 128.01 12.7 1
 0 6 4 140.12 11.37 1
 0 6 4 148.2 11.43 1
 0 -6 -4 123.18 7.63 1
 0 -6 -4 139.33 9.66 1
 0 -6 -4 122.04 8.52 1
 0 -6 -4 123.62 8.24 1
 0 -6 -4 128.62 10.34 1
 0 -6 -4 122.39 14.28 1
 0 -6 -4 129.67 13.46 1
 0 -6 -4 138.45 9.64 1
 0 -6 -4 136.7 17.32 1
 0 -6 -4 148.11 11.62 1
 0 6 5 4774.36 283.49 1
 0 6 5 4027.16 311.94 1
 0 6 5 4224.76 271.2 1
 0 6 5 4463.56 275.94 1
 0 6 5 4675.96 313.43 1
 0 6 5 4531.96 379.36 1
 0 6 5 4452.96 365.49 1
 0 6 5 5118.45 206.32 1
 0 6 5 4596.06 338.98 1
 0 6 5 4992.06 390.43 1
 0 -6 -5 4699.66 305.44 1
 0 -6 -5 4449.46 366.11 1
 0 -6 -5 4865.66 398.06 1
 0 -6 -5 4803.26 366.46 1
 0 -6 -5 4387.16 312.2 1
 0 -6 -5 5107.95 379.36 1
 0 6 6 2269.48 133.36 1
 0 6 6 2235.28 142.76 1
 0 6 6 2303.78 140.82 1
 0 6 6 2085.98 91.04 1
 0 6 6 2228.28 150.48 1
 0 6 6 2178.18 134.06 1
 0 6 6 2276.58 165.76 1
 0 6 6 2344.98 192.1 1
 0 6 6 2085.18 174.8 1
 0 6 6 2529.38 190.69 1
 0 -6 -6 2291.48 140.21 1
 0 -6 -6 2166.78 136.87 1
 0 -6 -6 2268.68 92.27 1
 0 -6 -6 2390.68 124.84 1
 0 -6 -6 2281.78 139.68 1
 0 -6 -6 2403.88 179.72 1
 0 -6 -6 2067.58 150.92 1
 0 -6 -6 2426.68 199.56 1
 0 -6 -6 2382.78 193.33 1
 0 -6 -6 2123.78 132.31 1
 0 6 7 2913.07 174.71 1
 0 6 7 2798.07 173.04 1
 0 6 7 2626.88 165.06 1
 0 6 7 2802.47 123.79 1
 0 6 7 3032.47 201.49 1
 0 6 7 2626.88 163.74 1
 0 6 7 2864.77 210.18 1
 0 6 7 2942.87 241.52 1
 0 6 7 2697.98 222.47 1
 0 6 7 2754.18 209.57 1
 0 -6 -7 3010.47 185.86 1
 0 -6 -7 2974.47 175.94 1
 0 -6 -7 2980.67 185.69 1
 0 -6 -7 2842.77 122.83 1
 0 -6 -7 2691.78 172.34 1
 0 -6 -7 2766.48 201.84 1
 0 -6 -7 2924.47 219.93 1
 0 -6 -7 2997.37 248.37 1
 0 -6 -7 2778.77 227.74 1
 0 -6 -7 2754.18 170.41 1
 0 6 8 840.9 49.57 1
 0 6 8 811.76 50.4 1
 0 6 8 767.95 47.42 1
 0 6 8 830.63 37.92 1
 0 6 8 828.35 46.05 1
 0 6 8 805.17 49.65 1
 0 6 8 924.49 67.66 1
 0 6 8 859.34 73.32 1
 0 6 8 941.17 77.15 1
 0 6 8 858.2 63.43 1
 0 -6 -8 806.49 48.01 1
 0 -6 -8 877.95 53 1
 0 -6 -8 923.61 46.79 1
 0 -6 -8 910.44 41.83 1
 0 -6 -8 820.89 50.18 1
 0 -6 -8 826.59 60.83 1
 0 -6 -8 780.68 58.88 1
 0 -6 -8 866.72 74.84 1
 0 -6 -8 884.98 75.11 1
 0 -6 -8 822.73 52.01 1
 0 6 9 2608.38 156.89 1
 0 6 9 2553.08 158.47 1
 0 6 9 2781.37 172.25 1
 0 6 9 2689.18 142.67 1
 0 6 9 2470.58 119.05 1
 0 6 9 2696.18 162.51 1
 0 6 9 2621.58 194.03 1
 0 6 9 2668.08 221.07 1
 0 6 9 2759.38 225.81 1
 0 6 9 2064.08 153.91 1
 0 -6 -9 2609.28 161.89 1
 0 -6 -9 2767.28 163.74 1
 0 -6 -9 2517.98 134.06 1
 0 -6 -9 2539.08 121.86 1
 0 -6 -9 2675.18 165.14 1
 0 -6 -9 2639.18 195.43 1
 0 -6 -9 2663.68 199.47 1
 0 -6 -9 2709.38 223.09 1
 0 -6 -9 2746.28 226.69 1
 0 -6 -9 2589.08 161.02 1
 0 6 10 2498.68 148.55 1
 0 6 10 2159.78 136.35 1
 0 6 10 2215.08 138.37 1
 0 6 10 2359.98 146.18 1
 0 6 10 2295.88 106.85 1
 0 6 10 2096.58 124.41 1
 0 6 10 2387.18 175.68 1
 0 6 10 2282.68 188.15 1
 0 6 10 2393.28 195.61 1
 0 6 10 2449.48 182.79 1
 0 -6 -10 2443.38 149.69 1
 0 -6 -10 2093.08 126.07 1
 0 -6 -10 2249.28 101.93 1
 0 -6 -10 2036.88 167.34 1
 0 -6 -10 2038.58 130.46 1
 0 -6 -10 2153.58 159.26 1
 0 -6 -10 2507.48 187.18 1
 0 -6 -10 2351.18 194.12 1
 0 -6 -10 2288.78 189.29 1
 0 -6 -10 2203.68 137.05 1
 0 6 11 883.22 52.62 1
 0 6 11 969.26 71.77 1
 0 6 11 958.73 60.77 1
 0 6 11 936.78 57.83 1
 0 6 11 991.21 73.41 1
 0 6 11 955.21 81.5 1
 0 6 11 858.38 73.8 1
 0 6 11 920.1 56.39 1
 0 6 11 841.17 50.62 1
 0 -6 -11 1035.99 62.59 1
 0 -6 -11 990.33 54.36 1
 0 -6 -11 955.21 47.66 1
 0 -6 -11 892 53.03 1
 0 -6 -11 908.68 67.41 1
 0 -6 -11 1022.79 88.94 1
 0 -6 -11 980.68 84.32 1
 0 -6 -11 893.76 55.63 1
 0 -6 -11 882.34 55.26 1
 0 -6 -11 886.73 66.72 1
 0 6 12 1647.89 99.12 1
 0 6 12 2019.28 148.64 1
 0 6 12 1834.08 110.01 1
 0 6 12 1894.58 119.23 1
 0 6 12 1878.78 116.77 1
 0 6 12 1874.38 154.34 1
 0 6 12 2122.88 180.42 1
 0 6 12 1864.78 137.49 1
 0 6 12 1630.39 98.42 1
 0 -6 -12 1735.68 107.29 1
 0 -6 -12 1868.28 134.33 1
 0 -6 -12 1987.68 164.35 1
 0 -6 -12 1920.98 163.83 1
 0 -6 -12 1721.68 127.92 1
 0 -6 -12 1740.08 110.27 1
 0 -6 -12 1794.58 133.89 1
 0 6 13 1308.19 79.74 1
 0 6 13 1213.29 89.55 1
 0 6 13 1164.19 70.1 1
 0 6 13 1223.89 75.63 1
 0 6 13 1210.69 76.21 1
 0 6 13 1309.89 112.64 1
 0 6 13 1156.29 101.49 1
 0 6 13 1160.69 60.52 1
 0 6 13 1305.49 97.98 1
 0 -6 -13 1199.29 74.73 1
 0 -6 -13 1222.99 75.24 1
 0 -6 -13 1177.29 101.58 1
 0 -6 -13 1294.09 111.59 1
 0 -6 -13 1365.19 100.17 1
 0 -6 -13 1024.59 64.92 1
 0 -6 -13 1142.19 85.8 1
 0 6 14 847.49 53.77 1
 0 6 14 814.83 51.04 1
 0 6 14 793.41 47.18 1
 0 6 14 762.5 46.4 1
 0 6 14 804.47 50.85 1
 0 6 14 942.05 71.39 1
 0 6 14 912.19 83.87 1
 0 6 14 918.34 82.27 1
 0 6 14 877.34 64.84 1
 0 -6 -14 862.33 65.21 1
 0 -6 -14 913.95 56.22 1
 0 -6 -14 872.77 65.89 1
 0 -6 -14 840.64 74.49 1
 0 -6 -14 803.77 51.33 1
 0 -6 -14 789.1 72.53 1
 0 6 15 225.37 19.1 1
 0 6 15 249.34 20.8 1
 0 6 15 276.47 21.25 1
 0 6 15 231.96 16.14 1
 0 6 15 254.69 17.82 1
 0 6 15 238.54 35.08 1
 0 6 15 258.29 37.13 1
 0 6 15 228.18 23.42 1
 0 6 15 274.8 24.06 1
 0 -6 -15 255.75 22.25 1
 0 -6 -15 298.68 34.73 1
 0 -6 -15 249.08 40.6 1
 0 -6 -15 257.15 19.32 1
 0 -6 -15 251.8 22.87 1
 0 6 16 648.72 42.75 1
 0 6 16 565.93 36.07 1
 0 6 16 653.9 39.43 1
 0 6 16 543.72 38.53 1
 0 6 16 530.37 39.11 1
 0 6 16 687.79 66.2 1
 0 6 16 657.32 51.86 1
 0 6 16 632.65 47.37 1
 0 -6 -16 697.36 45.35 1
 0 -6 -16 653.55 66.54 1
 0 -6 -16 594.81 45.2 1
 0 -6 -16 611.41 39.68 1
 0 6 17 285.69 20.78 1
 0 6 17 297.71 22.65 1
 0 6 17 292.89 19.63 1
 0 6 17 284.46 24.35 1
 0 6 17 289.2 25.97 1
 0 6 17 294.73 36.94 1
 0 6 17 319.4 25.34 1
 0 -6 -17 318.17 24.98 1
 0 -6 -17 317.29 37.07 1
 0 -6 -17 267.78 24.67 1
 0 -6 -17 317.21 23.39 1
 0 6 18 274.98 19.26 1
 0 6 18 257.94 18.84 1
 0 6 18 293.85 28.46 1
 0 6 18 267.25 27.02 1
 0 6 18 278.4 23.88 1
 0 6 18 251.01 20.65 1
 0 6 18 213.17 36.58 1
 0 -6 -18 271.29 24.69 1
 0 -6 -18 313.87 46.76 1
 0 -6 -18 243.54 22.43 1
 0 -6 -18 303.33 23.01 1
 0 6 19 126.78 12.05 1
 0 6 19 133.01 11.43 1
 0 6 19 133.54 31.31 1
 0 6 19 144.51 26.17 1
 0 6 19 138.89 36.27 1
 0 6 19 136.35 13.69 1
 0 -6 -19 135.64 23.12 1
 0 -6 -19 192.89 38.04 1
 0 -6 -19 131.78 19.05 1
 0 -6 -19 135.73 15.29 1
 0 6 20 59.27 17.83 1
 0 6 21 213.08 22.37 1
 0 6 22 77.38 34.87 1
 0 -7 22 25.09 18.18 1
 0 -7 21 24.47 17.34 1
 0 -7 20 126.07 21.49 1
 0 7 -19 65.84 9.15 1
 0 7 -19 59.29 12.74 1
 0 7 -19 74.83 13.56 1
 0 7 -19 74.19 38.35 1
 0 -7 19 70.21 14.25 1
 0 -7 19 91.04 16.26 1
 0 -7 19 66.81 11.35 1
 0 -7 19 85.56 36.72 1
 0 -7 19 60.33 13.6 1
 0 7 -18 27.55 10.89 1
 0 7 -18 21.38 7.97 1
 0 7 -18 -4 22.3 1
 0 7 -18 11.2 10.19 1
 0 -7 18 2.16 10 1
 0 -7 18 4.32 9.29 1
 0 -7 18 16.48 27.22 1
 0 -7 18 -2.46 8.27 1
 0 -7 18 20.46 8.81 1
 0 7 -17 394.99 31.27 1
 0 7 -17 438.63 29.69 1
 0 7 -17 508.25 53.55 1
 0 7 -17 357.41 24.84 1
 0 -7 17 485.95 34.91 1
 0 -7 17 439.59 29.52 1
 0 -7 17 433.8 50.49 1
 0 -7 17 408.51 32.87 1
 0 -7 17 484.63 33.37 1
 0 7 -16 486.21 32.86 1
 0 7 -16 500 33.01 1
 0 7 -16 502.28 39.01 1
 0 7 -16 576.38 58.36 1
 0 7 -16 512.99 33.75 1
 0 -7 16 550.65 41.12 1
 0 -7 16 488.41 32.41 1
 0 -7 16 530.02 53.17 1
 0 -7 16 520.45 39.77 1
 0 -7 16 504.74 32.65 1
 0 7 -15 25.55 5.24 1
 0 7 -15 15.5 8.85 1
 0 7 -15 33.92 8.72 1
 0 7 -15 35.61 9.24 1
 0 7 -15 24.42 22.9 1
 0 7 -15 32.31 9.85 1
 0 -7 15 37.31 8.32 1
 0 -7 15 34.5 16.07 1
 0 -7 15 24.13 8.62 1
 0 -7 15 30.71 10.19 1
 0 -7 15 41.22 18.58 1
 0 7 -14 1239.69 91.31 1
 0 7 -14 1301.99 82.33 1
 0 7 -14 1246.69 77.68 1
 0 7 -14 1206.29 104.21 1
 0 7 -14 1107.99 84.73 1
 0 -7 14 1100.99 68.48 1
 0 -7 14 1194.89 72.64 1
 0 -7 14 1410.89 105.09 1
 0 -7 14 1374.89 119.31 1
 0 7 -13 182.35 14.99 1
 0 7 -13 197.72 16.73 1
 0 7 -13 164.79 13.05 1
 0 7 -13 175.59 13.89 1
 0 7 -13 181.39 14.72 1
 0 7 -13 182 25.4 1
 0 7 -13 209.83 28.32 1
 0 7 -13 174.8 15.37 1
 0 -7 13 176.12 13.6 1
 0 -7 13 161.89 17.55 1
 0 -7 13 200.35 16.52 1
 0 -7 13 217.12 28.78 1
 0 -7 13 211.15 26.9 1
 0 -7 13 189.99 15.6 1
 0 7 -12 503.51 32.46 1
 0 7 -12 530.37 41.3 1
 0 7 -12 590.25 38.16 1
 0 7 -12 640.73 41.11 1
 0 7 -12 607.28 37.81 1
 0 7 -12 603.68 55.26 1
 0 7 -12 471.55 46.11 1
 0 7 -12 614.04 46.09 1
 0 -7 12 608.86 46 1
 0 -7 12 538.36 36.46 1
 0 -7 12 612.02 37.9 1
 0 -7 12 540.21 48.95 1
 0 -7 12 605.44 45.33 1
 0 -7 12 597.36 38.72 1
 0 -7 12 608.95 56.31 1
 0 7 -11 422.21 27.64 1
 0 7 -11 508.69 38.34 1
 0 7 -11 481.82 30.93 1
 0 7 -11 470.23 29.67 1
 0 7 -11 418.7 26.36 1
 0 7 -11 553.2 52.03 1
 0 7 -11 493.5 45.37 1
 0 7 -11 546 43.15 1
 0 -7 11 479.98 37.07 1
 0 -7 11 446.79 28.07 1
 0 -7 11 476.29 26.14 1
 0 -7 11 458.2 29.16 1
 0 -7 11 556.97 50.34 1
 0 -7 11 467.77 35.55 1
 0 -7 11 578.04 50.25 1
 0 -7 11 475.24 30.32 1
 0 -7 11 502.72 33.09 1
 0 7 -10 333.18 22.25 1
 0 7 -10 374.36 29.28 1
 0 7 -10 311.15 20.43 1
 0 7 -10 352.23 23.45 1
 0 7 -10 320.89 20.95 1
 0 7 -10 342.67 35.98 1
 0 7 -10 311.5 30.53 1
 0 7 -10 332.39 24.84 1
 0 -7 10 332.92 25.65 1
 0 -7 10 349.43 22.3 1
 0 -7 10 369.44 27.95 1
 0 -7 10 349.78 22.7 1
 0 -7 10 364.7 35.66 1
 0 -7 10 387.44 29.34 1
 0 -7 10 341.17 37.26 1
 0 -7 10 349.16 22.24 1
 0 -7 10 346.53 23.03 1
 0 7 -9 847.75 53.26 1
 0 7 -9 961.36 71.99 1
 0 7 -9 870.23 54.1 1
 0 7 -9 875.76 52.48 1
 0 7 -9 859.43 52.75 1
 0 7 -9 772.16 68.52 1
 0 7 -9 828.17 71.91 1
 0 7 -9 847.49 63.94 1
 0 -7 9 900.78 54.51 1
 0 -7 9 869.26 65.04 1
 0 -7 9 952.58 50.8 1
 0 -7 9 904.29 55.57 1
 0 -7 9 832.83 61.84 1
 0 -7 9 776.99 69.85 1
 0 -7 9 877.25 73.39 1
 0 -7 9 899.02 56.14 1
 0 -7 9 867.16 55.43 1
 0 7 -8 1778.78 109.48 1
 0 7 -8 2020.18 123.88 1
 0 7 -8 1838.48 109.31 1
 0 7 -8 1665.49 100.09 1
 0 7 -8 1783.08 132.04 1
 0 7 -8 1647.09 137.93 1
 0 7 -8 1659.29 137.05 1
 0 7 -8 1791.88 131.61 1
 0 -7 8 1891.08 113.69 1
 0 -7 8 2031.58 119.93 1
 0 -7 8 1962.18 91.92 1
 0 -7 8 1843.68 134.77 1
 0 -7 8 2013.98 123.62 1
 0 -7 8 1782.28 109.83 1
 0 -7 8 1870.88 136.7 1
 0 7 -7 2232.68 137.93 1
 0 7 -7 2636.48 193.15 1
 0 7 -7 2121.18 130.9 1
 0 7 -7 2212.48 130.99 1
 0 7 -7 2397.68 141.26 1
 0 7 -7 2473.18 202.46 1
 0 7 -7 2285.28 189.64 1
 0 7 -7 2404.68 177.26 1
 0 -7 7 2382.78 173.48 1
 0 -7 7 2569.78 151.27 1
 0 -7 7 2359.08 113.69 1
 0 -7 7 2291.48 134.41 1
 0 -7 7 2227.38 182.7 1
 0 -7 7 2135.18 155.57 1
 0 -7 7 2447.78 202.37 1
 0 -7 7 2114.08 129.85 1
 0 -7 7 2341.48 142.93 1
 0 7 -6 3157.17 195.43 1
 0 7 -6 3433.67 215.63 1
 0 7 -6 3347.67 201.14 1
 0 7 -6 3142.17 175.42 1
 0 7 -6 3443.37 204.21 1
 0 7 -6 3369.57 249.95 1
 0 7 -6 3459.97 283.4 1
 0 7 -6 3504.77 288.93 1
 0 7 -6 3581.17 265.67 1
 0 -7 6 3154.47 188.32 1
 0 -7 6 3272.17 239.15 1
 0 -7 6 3424.87 251.18 1
 0 -7 6 3609.27 211.76 1
 0 -7 6 3554.87 217.21 1
 0 -7 6 3352.07 273.39 1
 0 -7 6 3646.17 298.42 1
 0 -7 6 3773.47 232.31 1
 0 7 -5 528.44 33.55 1
 0 7 -5 462.15 27.17 1
 0 7 -5 440.73 27.66 1
 0 7 -5 516.85 31.04 1
 0 7 -5 479.89 29.67 1
 0 7 -5 462.42 34.78 1
 0 7 -5 412.46 38.81 1
 0 7 -5 469.44 41.63 1
 0 7 -5 479.36 37.4 1
 0 -7 5 499.64 30.6 1
 0 -7 5 550.48 33.14 1
 0 -7 5 494.11 24.35 1
 0 -7 5 529.76 28.7 1
 0 -7 5 505.88 37.92 1
 0 -7 5 452.41 40.73 1
 0 -7 5 493.59 44.58 1
 0 -7 5 506.67 31 1
 0 -7 5 508.69 31.69 1
 0 -7 5 453.99 33.89 1
 0 7 -4 2528.48 113.61 1
 0 7 -4 2719.88 200.88 1
 0 7 -4 2631.28 161.81 1
 0 7 -4 2790.97 172.08 1
 0 7 -4 2657.58 195.78 1
 0 7 -4 2825.27 232.31 1
 0 7 -4 2606.68 216.94 1
 0 7 -4 2767.28 164.18 1
 0 7 -4 2413.48 143.81 1
 0 -7 4 2796.27 164.88 1
 0 -7 4 2885.87 127.92 1
 0 -7 4 3114.07 153.38 1
 0 -7 4 2862.97 167.43 1
 0 -7 4 2765.58 201.49 1
 0 -7 4 3080.77 249.69 1
 0 -7 4 2648.78 214.75 1
 0 -7 4 2835.77 172.61 1
 0 -7 4 2668.08 163.04 1
 0 -7 4 2968.37 216.77 1
 0 7 -3 6095.65 331.16 1
 0 7 -3 5834.05 448.72 1
 0 7 -3 6127.24 388.23 1
 0 7 -3 6365.14 383.23 1
 0 7 -3 5084.25 376.55 1
 0 7 -3 6092.15 502.72 1
 0 7 -3 6194.84 506.67 1
 0 7 -3 6013.15 381.65 1
 0 7 -3 6061.45 373.31 1
 0 -7 3 6378.34 347.67 1
 0 -7 3 7006.94 393.76 1
 0 -7 3 6251.94 385.6 1
 0 -7 3 5718.95 463.91 1
 0 -7 3 6670.74 540.64 1
 0 -7 3 6648.74 486.56 1
 0 -7 3 6396.74 390.87 1
 0 -7 3 6384.44 468.12 1
 0 7 -2 1437.19 71.46 1
 0 7 -2 1667.28 123.18 1
 0 7 -2 1503.89 92.27 1
 0 7 -2 1544.29 97.28 1
 0 7 -2 1574.19 115.89 1
 0 7 -2 1616.29 132.04 1
 0 7 -2 1459.19 121.16 1
 0 7 -2 1498.69 91.48 1
 0 7 -2 1473.19 86.72 1
 0 -7 2 1460.89 86.36 1
 0 -7 2 1632.09 74.09 1
 0 -7 2 1562.79 70.91 1
 0 -7 2 1639.99 97.19 1
 0 -7 2 1540.79 111.85 1
 0 -7 2 1707.58 138.28 1
 0 -7 2 1617.19 133.1 1
 0 -7 2 1630.39 99.47 1
 0 -7 2 1610.19 98.77 1
 0 -7 2 1764.68 129.76 1
 0 7 -1 3023.67 187.18 1
 0 7 -1 2744.48 175.06 1
 0 7 -1 3234.37 203.86 1
 0 7 -1 3069.37 162.07 1
 0 7 -1 3238.77 172.43 1
 0 7 -1 3018.37 184.72 1
 0 7 -1 2854.27 236.08 1
 0 7 -1 2998.17 248.64 1
 0 7 -1 3112.37 257.24 1
 0 7 -1 3248.47 243.37 1
 0 -7 1 3454.77 254.61 1
 0 -7 1 3325.67 244.07 1
 0 -7 1 3548.67 214.31 1
 0 -7 1 3136.97 139.86 1
 0 -7 1 3516.17 286.92 1
 0 -7 1 3113.27 253.82 1
 0 -7 1 3539.07 210.01 1
 0 -7 1 3588.17 214.92 1
 0 7 0 9341.42 581.73 1
 0 7 0 9165.82 482.52 1
 0 7 0 9332.62 452.59 1
 0 7 0 10298.41 606.23 1
 0 7 0 9394.12 574.45 1
 0 7 0 9394.12 575.59 1
 0 7 0 9420.42 770.41 1
 0 7 0 10500.31 851.88 1
 0 7 0 9157.02 689.37 1
 0 7 0 8545.12 625.28 1
 0 -7 0 10553.01 633.18 1
 0 -7 0 9253.62 466.98 1
 0 -7 0 9227.32 479.54 1
 0 -7 0 9666.31 717.29 1
 0 -7 0 11984.09 976.29 1
 0 -7 0 9920.91 808.07 1
 0 -7 0 11246.6 692.35 1
 0 -7 0 9991.11 617.03 1
 0 -7 0 11694.39 859.96 1
 0 7 1 4042.06 254.96 1
 0 -7 -1 4593.46 290.25 1
 0 7 2 2047.38 126.25 1
 0 7 2 2045.68 128.97 1
 0 7 2 1999.98 126.95 1
 0 7 2 1869.18 121.68 1
 0 7 2 2074.58 118.44 1
 0 7 2 2031.58 127.48 1
 0 7 2 2079.88 171.73 1
 0 7 2 2193.08 182.44 1
 0 7 2 2052.68 153.38 1
 0 7 2 2006.98 150.74 1
 0 -7 -2 2129.08 131.78 1
 0 -7 -2 1932.38 97.72 1
 0 -7 -2 1896.38 119.75 1
 0 -7 -2 2180.88 135.56 1
 0 -7 -2 2035.08 128.71 1
 0 -7 -2 1908.68 158.73 1
 0 -7 -2 2116.78 173.13 1
 0 7 3 1250.19 79.06 1
 0 7 3 1330.09 100 1
 0 7 3 1247.59 80.49 1
 0 7 3 1092.19 66.49 1
 0 7 3 1244.09 79.79 1
 0 7 3 1129.89 56.69 1
 0 7 3 1360.79 112.55 1
 0 7 3 1282.69 106.94 1
 0 7 3 1180.89 68.95 1
 0 7 3 1237.89 92.62 1
 0 -7 -3 1299.39 78.99 1
 0 -7 -3 1189.59 74.48 1
 0 -7 -3 1234.39 94.29 1
 0 -7 -3 1304.69 107.29 1
 0 -7 -3 1320.49 109.13 1
 0 -7 -3 1245.79 78.69 1
 0 -7 -3 1137.79 88.67 1
 0 -7 -3 1337.99 98.24 1
 0 7 4 1560.09 93.94 1
 0 7 4 1573.29 97.98 1
 0 7 4 1564.49 98.16 1
 0 7 4 1529.39 100.97 1
 0 7 4 1661.09 70 1
 0 7 4 1506.59 92.54 1
 0 7 4 1709.38 127.92 1
 0 7 4 1667.28 138.28 1
 0 7 4 1615.49 131.96 1
 0 7 4 1677.78 123.7 1
 0 -7 -4 1406.49 159.44 1
 0 -7 -4 1696.18 124.67 1
 0 -7 -4 1513.59 79.42 1
 0 -7 -4 1252.89 269.36 1
 0 -7 -4 1836.68 150.74 1
 0 -7 -4 1479.39 149.43 1
 0 -7 -4 1565.39 93.85 1
 0 -7 -4 1382.79 138.54 1
 0 7 5 6086.85 386.83 1
 0 7 5 5828.75 382.61 1
 0 7 5 6255.44 391.74 1
 0 7 5 6527.54 284.46 1
 0 7 5 6527.54 470.06 1
 0 7 5 5951.65 362.51 1
 0 7 5 5896.35 454.25 1
 0 7 5 6328.34 515.89 1
 0 7 5 6546.04 543.54 1
 0 7 5 6005.25 445.3 1
 0 -7 -5 5682.15 570.23 1
 0 -7 -5 6097.35 379.45 1
 0 -7 -5 5145.65 860.83 1
 0 -7 -5 6372.14 357.5 1
 0 -7 -5 5859.45 557.5 1
 0 -7 -5 6201.84 464.17 1
 0 -7 -5 5896.35 586.65 1
 0 -7 -5 6164.14 510 1
 0 -7 -5 6245.74 663.21 1
 0 -7 -5 6075.45 386.04 1
 0 7 6 9174.62 587.26 1
 0 7 6 8530.22 521.86 1
 0 7 6 8972.72 593.15 1
 0 7 6 8577.62 358.21 1
 0 7 6 9113.12 675.59 1
 0 7 6 9473.11 555.66 1
 0 7 6 9639.91 701.57 1
 0 7 6 9236.12 748.02 1
 0 7 6 9051.72 750.74 1
 0 7 6 8723.32 666.1 1
 0 -7 -6 9069.32 566.81 1
 0 -7 -6 7415.23 447.58 1
 0 -7 -6 9420.42 591.57 1
 0 -7 -6 8303.73 345.91 1
 0 -7 -6 8504.72 539.5 1
 0 -7 -6 8726.02 639.94 1
 0 -7 -6 9332.62 705.61 1
 0 -7 -6 8876.12 725.28 1
 0 -7 -6 8109.63 659.7 1
 0 -7 -6 9139.52 558.38 1
 0 7 7 2639.98 156.01 1
 0 7 7 2966.57 183.05 1
 0 7 7 2645.28 162.68 1
 0 7 7 2527.68 109.22 1
 0 7 7 2948.17 135.73 1
 0 7 7 2819.97 166.37 1
 0 7 7 2766.48 201.84 1
 0 7 7 2431.98 200 1
 0 7 7 2759.38 225.19 1
 0 7 7 2821.77 207.37 1
 0 -7 -7 2737.48 202.19 1
 0 -7 -7 2646.18 194.38 1
 0 -7 -7 2809.47 134.33 1
 0 -7 -7 2545.18 114.48 1
 0 -7 -7 2772.58 226.6 1
 0 -7 -7 2617.18 214.48 1
 0 -7 -7 2384.48 141.17 1
 0 -7 -7 2294.98 145.83 1
 0 7 8 2384.48 142.4 1
 0 7 8 2506.58 154.61 1
 0 7 8 2482.88 151.62 1
 0 7 8 2391.58 98.77 1
 0 7 8 2295.88 119.05 1
 0 7 8 2386.28 139.24 1
 0 7 8 2464.38 182.53 1
 0 7 8 2536.38 207.02 1
 0 7 8 2197.48 181.3 1
 0 7 8 2579.48 188.58 1
 0 -7 -8 2430.18 144.34 1
 0 -7 -8 2410.88 146.71 1
 0 -7 -8 2302.88 93.24 1
 0 -7 -8 2261.58 148.02 1
 0 -7 -8 2374.88 148.02 1
 0 -7 -8 2244.88 167.69 1
 0 -7 -8 2474.08 180.68 1
 0 -7 -8 2518.88 206.23 1
 0 -7 -8 2445.08 200.09 1
 0 -7 -8 2447.78 150.74 1
 0 7 9 19.31 7.9 1
 0 7 9 16.88 5.33 1
 0 7 9 14.55 8.07 1
 0 7 9 13.32 4.97 1
 0 7 9 13.49 4.1 1
 0 7 9 16.67 12.14 1
 0 7 9 27.09 13.94 1
 0 7 9 22.93 4.37 1
 0 -7 -9 8.94 5.89 1
 0 -7 -9 17.19 3.09 1
 0 -7 -9 12.24 6.97 1
 0 -7 -9 19.39 9.13 1
 0 -7 -9 20.11 4.04 1
 0 -7 -9 43 11.59 1
 0 -7 -9 27.15 12.05 1
 0 -7 -9 21.74 3.66 1
 0 -7 -9 15.87 4.2 1
 0 -7 -9 27.04 5.07 1
 0 7 10 61.09 12.79 1
 0 7 10 57.68 6.55 1
 0 7 10 58.75 6.19 1
 0 7 10 63.78 9.27 1
 0 7 10 80.32 6.38 1
 0 7 10 60.42 10.61 1
 0 7 10 71.19 7.12 1
 0 7 10 65.43 17.22 1
 0 7 10 102.11 17.39 1
 0 7 10 57.73 9.73 1
 0 -7 -10 60.62 6.61 1
 0 -7 -10 55.39 10.39 1
 0 -7 -10 69.94 10.13 1
 0 -7 -10 66.63 8.61 1
 0 -7 -10 67.7 7.03 1
 0 -7 -10 67.1 6.69 1
 0 -7 -10 64.21 8.11 1
 0 -7 -10 70.2 7.41 1
 0 7 11 2477.58 151.18 1
 0 7 11 2192.28 95.08 1
 0 7 11 2330.98 131.43 1
 0 7 11 2343.28 138.89 1
 0 7 11 2295.88 134.59 1
 0 7 11 2375.78 147.32 1
 0 7 11 2281.78 188.5 1
 0 7 11 2291.48 189.55 1
 0 7 11 2352.88 173.04 1
 0 7 11 2156.28 157.94 1
 0 -7 -11 2213.28 136.26 1
 0 -7 -11 2349.38 97.37 1
 0 -7 -11 2422.28 138.54 1
 0 -7 -11 2480.18 146 1
 0 -7 -11 2121.18 156.98 1
 0 -7 -11 2543.48 210.27 1
 0 -7 -11 2373.98 194.38 1
 0 -7 -11 2127.28 135.56 1
 0 -7 -11 2212.48 135.64 1
 0 -7 -11 2370.48 173.66 1
 0 7 12 1604.89 90.52 1
 0 7 12 1730.48 127.74 1
 0 7 12 1840.18 113.26 1
 0 7 12 1845.48 110.18 1
 0 7 12 1495.19 109.04 1
 0 7 12 1657.59 138.19 1
 0 7 12 1515.39 127.83 1
 0 7 12 1594.39 97.72 1
 0 7 12 1503.09 88.67 1
 0 -7 -12 1630.39 69.66 1
 0 -7 -12 1359.99 89.99 1
 0 -7 -12 1636.49 103.6 1
 0 -7 -12 1681.28 140.12 1
 0 -7 -12 1769.98 147.06 1
 0 -7 -12 1670.78 124.58 1
 0 -7 -12 1704.98 104.21 1
 0 -7 -12 1630.39 120.28 1
 0 7 13 346.44 22.17 1
 0 7 13 342.84 27.35 1
 0 7 13 394.11 26.25 1
 0 7 13 377.43 26.15 1
 0 7 13 361.37 23.47 1
 0 7 13 345.56 37.01 1
 0 7 13 370.06 43.3 1
 0 7 13 380.59 24.76 1
 0 7 13 313.08 24.03 1
 0 -7 -13 336.52 23.97 1
 0 -7 -13 356.54 26.86 1
 0 -7 -13 330.55 39.6 1
 0 -7 -13 376.47 40.1 1
 0 -7 -13 328.36 27.68 1
 0 -7 -13 294.03 20.64 1
 0 -7 -13 369.62 28.05 1
 0 7 14 586.39 37.8 1
 0 7 14 544.24 35.72 1
 0 7 14 578.4 35.02 1
 0 7 14 620.98 39.15 1
 0 7 14 552.67 36.73 1
 0 7 14 542.84 40.8 1
 0 7 14 460.75 45.39 1
 0 7 14 465.4 48.53 1
 0 7 14 491.48 37.87 1
 0 -7 -14 486.83 36.92 1
 0 -7 -14 577.43 38.33 1
 0 -7 -14 527.04 41.15 1
 0 -7 -14 511.58 50.63 1
 0 -7 -14 555.31 35.42 1
 0 -7 -14 522.65 48.67 1
 0 7 15 177.87 18.66 1
 0 7 15 173.31 18.85 1
 0 7 15 182 14.99 1
 0 7 15 189.11 12.76 1
 0 7 15 178.66 12.75 1
 0 7 15 180.86 32.19 1
 0 7 15 197.89 26.09 1
 0 7 15 178.22 23.68 1
 0 7 15 197.45 16.32 1
 0 -7 -15 235.55 19.68 1
 0 -7 -15 160.58 28.51 1
 0 -7 -15 159.88 25.54 1
 0 -7 -15 208.34 15.79 1
 0 -7 -15 186.65 17.95 1
 0 7 16 50.64 7.29 1
 0 7 16 44.84 8.94 1
 0 7 16 55.34 6.5 1
 0 7 16 46.99 15.2 1
 0 7 16 50.59 14.09 1
 0 7 16 55.7 22.03 1
 0 7 16 45.57 11.96 1
 0 7 16 53.02 7.24 1
 0 -7 -16 57.59 14.63 1
 0 -7 -16 20.78 17.6 1
 0 -7 -16 52.62 10.85 1
 0 -7 -16 38.29 9.72 1
 0 7 17 18.15 6.25 1
 0 7 17 2.01 12.62 1
 0 7 17 3.57 15.27 1
 0 7 17 6.18 5.6 1
 0 7 17 7.23 14.14 1
 0 7 17 27.25 23.99 1
 0 7 17 3.25 5.84 1
 0 -7 -17 3.69 15.51 1
 0 -7 -17 33.15 19.91 1
 0 -7 -17 26.13 8.52 1
 0 -7 -17 6.48 9.04 1
 0 7 18 133.98 12.01 1
 0 7 18 121.86 11.69 1
 0 7 18 147.14 19.84 1
 0 7 18 131.17 23.06 1
 0 7 18 111.24 15.79 1
 0 7 18 126.07 13.7 1
 0 7 18 123.18 43.41 1
 0 -7 -18 133.27 24.1 1
 0 -7 -18 118.26 44.81 1
 0 -7 -18 104.74 14.93 1
 0 -7 -18 113.08 13.98 1
 0 7 19 426.33 28.44 1
 0 7 19 457.41 28.88 1
 0 7 19 462.95 43.45 1
 0 7 19 526.69 35.55 1
 0 7 19 421.15 56.57 1
 0 7 19 483.31 37.45 1
 0 -7 -19 515.62 48.08 1
 0 -7 -19 355.04 52.46 1
 0 -7 -19 423.7 36.75 1
 0 -7 -19 459.43 32.94 1
 0 7 20 4.84 21.95 1
 0 7 21 124.41 20.42 1
 0 -8 21 91.31 24.93 1
 0 -8 20 178.66 22.13 1
 0 -8 19 57.15 15.91 1
 0 8 -18 7.32 7.34 1
 0 8 -18 1.87 9.66 1
 0 8 -18 6.69 10.35 1
 0 8 -18 38.47 28.65 1
 0 -8 18 14.23 14.09 1
 0 -8 18 23.95 13.93 1
 0 -8 18 46.92 35 1
 0 -8 18 22.14 9.87 1
 0 -8 18 31.39 13.04 1
 0 8 -17 657.85 50.66 1
 0 8 -17 614.66 39.3 1
 0 8 -17 615.09 66.21 1
 0 8 -17 566.28 37.32 1
 0 -8 17 625.72 49.79 1
 0 -8 17 672.16 43.62 1
 0 -8 17 678.83 68.54 1
 0 -8 17 699.38 53.56 1
 0 -8 17 671.72 44.69 1
 0 8 -16 490.6 32.25 1
 0 8 -16 525.72 33.84 1
 0 8 -16 472.34 36.99 1
 0 8 -16 430.11 45.78 1
 0 8 -16 472.95 31.54 1
 0 -8 16 568.56 39.71 1
 0 -8 16 527.39 34.56 1
 0 -8 16 551.71 59.17 1
 0 -8 16 551 42.37 1
 0 -8 16 515.62 34.9 1
 0 8 -15 3.33 6.83 1
 0 8 -15 17.24 6.59 1
 0 8 -15 32.77 8.94 1
 0 8 -15 14.96 9.27 1
 0 8 -15 27.14 21.41 1
 0 8 -15 21.91 8.28 1
 0 -8 15 24.38 16.65 1
 0 -8 15 21.88 10.22 1
 0 -8 15 48.45 9.46 1
 0 -8 15 25.93 9.19 1
 0 -8 15 55.49 22.15 1
 0 8 -14 99.47 11.6 1
 0 8 -14 93.5 10.73 1
 0 8 -14 117.29 12.26 1
 0 8 -14 112.03 9.82 1
 0 8 -14 34.35 14.71 1
 0 8 -14 91.22 13.01 1
 0 -8 14 136.61 18.74 1
 0 -8 14 110.01 11.9 1
 0 -8 14 98.33 10.86 1
 0 -8 14 140.03 13.57 1
 0 -8 14 126.95 24.83 1
 0 8 -13 261.45 18.85 1
 0 8 -13 236.34 17.09 1
 0 8 -13 256.71 18.24 1
 0 8 -13 253.47 18.66 1
 0 8 -13 246.7 21.08 1
 0 8 -13 251.53 20.54 1
 0 8 -13 254.26 30.46 1
 0 -8 13 251.8 23.46 1
 0 -8 13 253.29 18.73 1
 0 -8 13 256.71 21.27 1
 0 -8 13 279.19 19.91 1
 0 8 -12 195.52 15.33 1
 0 8 -12 202.28 17.37 1
 0 8 -12 180.24 14.98 1
 0 8 -12 188.5 15.08 1
 0 8 -12 172.17 13.68 1
 0 8 -12 227.39 31.95 1
 0 8 -12 231.43 26.44 1
 0 8 -12 192.1 16.36 1
 0 -8 12 202.9 16.36 1
 0 -8 12 196.66 22.53 1
 0 -8 12 234.33 19.24 1
 0 -8 12 224.49 25.46 1
 0 -8 12 233.27 27.47 1
 0 -8 12 183.4 15.32 1
 0 8 -11 630.46 41.28 1
 0 8 -11 616.24 47.94 1
 0 8 -11 578.22 36.87 1
 0 8 -11 629.41 41.11 1
 0 8 -11 587.7 38.53 1
 0 8 -11 664.52 60.69 1
 0 8 -11 585.68 52.89 1
 0 8 -11 587.53 45.2 1
 0 -8 11 584.81 36.86 1
 0 -8 11 674.8 41.38 1
 0 -8 11 662.33 39.03 1
 0 -8 11 665.14 60.57 1
 0 -8 11 642.75 57.13 1
 0 -8 11 715.62 53.74 1
 0 -8 11 653.99 42.38 1
 0 -8 11 602.01 45.07 1
 0 8 -10 730.37 54.51 1
 0 8 -10 801.4 59.48 1
 0 8 -10 744.33 46.12 1
 0 8 -10 670.76 43.44 1
 0 8 -10 762.85 65.5 1
 0 8 -10 795.34 69.71 1
 0 8 -10 671.28 44.23 1
 0 8 -10 654.78 41.38 1
 0 -8 10 727.03 38.22 1
 0 -8 10 707.98 43.34 1
 0 -8 10 686.56 43.67 1
 0 -8 10 753.02 46.42 1
 0 -8 10 814.65 71.12 1
 0 -8 10 741.08 64.41 1
 0 -8 10 764.17 57.9 1
 0 -8 10 694.9 44.5 1
 0 -8 10 726.51 54.04 1
 0 8 -9 299.65 24.62 1
 0 8 -9 374.89 28.2 1
 0 8 -9 360.14 22.51 1
 0 8 -9 384.54 24.99 1
 0 8 -9 268.65 28.74 1
 0 8 -9 305 30.39 1
 0 8 -9 336.87 22.76 1
 0 8 -9 340.29 21.37 1
 0 -8 9 394.9 26.85 1
 0 -8 9 345.12 22.76 1
 0 -8 9 366.98 23.44 1
 0 -8 9 340.65 22.43 1
 0 -8 9 266.28 28.58 1
 0 -8 9 322.56 30.75 1
 0 -8 9 339.42 26.32 1
 0 -8 9 348.11 23.49 1
 0 -8 9 322.47 24.95 1
 0 8 -8 3120.27 192.18 1
 0 8 -8 3442.47 208.51 1
 0 8 -8 3957.86 230.73 1
 0 8 -8 3373.07 203.95 1
 0 8 -8 3205.37 235.38 1
 0 8 -8 3242.27 266.72 1
 0 8 -8 3772.57 305.62 1
 0 8 -8 3232.67 235.12 1
 0 -8 8 3807.67 222.56 1
 0 -8 8 3261.57 192.8 1
 0 -8 8 3396.77 159.61 1
 0 -8 8 3857.77 280.42 1
 0 -8 8 4071.06 247.93 1
 0 -8 8 3553.97 218.08 1
 0 -8 8 3493.37 254.43 1
 0 8 -7 604.12 37.93 1
 0 8 -7 564.79 43.06 1
 0 8 -7 601.84 38.52 1
 0 8 -7 575.41 34.67 1
 0 8 -7 577.61 35.18 1
 0 8 -7 619.22 54.76 1
 0 8 -7 586.74 52.86 1
 0 8 -7 657.41 49.01 1
 0 -8 7 661.28 39.52 1
 0 -8 7 604.38 36.49 1
 0 -8 7 596.13 35.43 1
 0 -8 7 610.27 28.11 1
 0 -8 7 627.91 46.8 1
 0 -8 7 589.28 52.68 1
 0 -8 7 576.03 42.55 1
 0 -8 7 545.74 47.67 1
 0 -8 7 608.16 38.46 1
 0 -8 7 620.36 38.81 1
 0 8 -6 2852.47 176.21 1
 0 8 -6 2996.47 183.58 1
 0 8 -6 3185.17 189.55 1
 0 8 -6 3421.37 148.9 1
 0 8 -6 3256.37 190.78 1
 0 8 -6 2899.87 212.9 1
 0 8 -6 2635.58 215.45 1
 0 8 -6 3244.07 264.44 1
 0 8 -6 3228.27 237.14 1
 0 -8 6 3309.87 193.85 1
 0 -8 6 2942.87 214.31 1
 0 -8 6 3454.77 251.8 1
 0 -8 6 3680.37 215.45 1
 0 -8 6 3293.17 200.26 1
 0 -8 6 3278.27 267.16 1
 0 -8 6 3090.37 252.41 1
 0 -8 6 3191.37 195.96 1
 0 8 -5 306.58 20.37 1
 0 8 -5 334.85 21.49 1
 0 8 -5 308.51 20.59 1
 0 8 -5 289.37 14.98 1
 0 8 -5 311.32 19.88 1
 0 8 -5 335.03 25.41 1
 0 8 -5 426.07 38.59 1
 0 8 -5 435.2 40.04 1
 0 8 -5 370.32 28 1
 0 -8 5 347.76 21.51 1
 0 -8 5 416.59 31.05 1
 0 -8 5 399.82 30.28 1
 0 -8 5 356.62 22.05 1
 0 -8 5 408.78 25.84 1
 0 -8 5 407.2 37.73 1
 0 -8 5 403.33 35.59 1
 0 -8 5 407.81 25.84 1
 0 8 -4 1853.38 114.48 1
 0 8 -4 1730.48 80.96 1
 0 8 -4 1665.49 104.39 1
 0 8 -4 1697.98 103.16 1
 0 8 -4 1792.78 106.94 1
 0 8 -4 1812.08 134.15 1
 0 8 -4 1718.18 145.04 1
 0 8 -4 1885.88 155.13 1
 0 8 -4 1920.08 141.09 1
 0 -8 4 1790.98 105.27 1
 0 -8 4 1802.48 105.97 1
 0 -8 4 1926.18 87.14 1
 0 -8 4 1841.98 88.76 1
 0 -8 4 1749.78 127.39 1
 0 -8 4 1865.68 152.15 1
 0 -8 4 1828.78 150.74 1
 0 -8 4 1823.48 113.26 1
 0 -8 4 1813.88 110.45 1
 0 -8 4 1920.08 140.91 1
 0 8 -3 1807.68 85.72 1
 0 8 -3 1740.98 128.62 1
 0 8 -3 1938.48 119.93 1
 0 8 -3 1722.58 102.9 1
 0 8 -3 1803.28 133.36 1
 0 8 -3 1754.98 143.9 1
 0 8 -3 1871.78 153.91 1
 0 8 -3 1958.68 121.68 1
 0 8 -3 1718.18 101.32 1
 0 -8 3 1793.68 77.14 1
 0 -8 3 1946.38 87.63 1
 0 -8 3 1778.78 108.78 1
 0 -8 3 1819.08 147.76 1
 0 -8 3 1762.08 145.3 1
 0 -8 3 2044.78 149.95 1
 0 -8 3 1935.88 117.82 1
 0 -8 3 1958.68 142.84 1
 0 8 -2 6076.35 385.07 1
 0 8 -2 6287.94 481.38 1
 0 8 -2 6477.54 365.32 1
 0 8 -2 6452.94 414.75 1
 0 8 -2 6338.84 479.54 1
 0 8 -2 6090.35 503.51 1
 0 8 -2 5833.15 484.63 1
 0 8 -2 6313.34 396.13 1
 0 8 -2 5819.05 381.21 1
 0 -8 2 6923.54 417.99 1
 0 -8 2 6332.64 333.36 1
 0 -8 2 6711.94 367.6 1
 0 -8 2 6823.44 403.68 1
 0 -8 2 6609.24 536.34 1
 0 -8 2 6493.34 530.9 1
 0 -8 2 5796.25 364.26 1
 0 -8 2 7076.34 439.42 1
 0 8 -1 7348.43 465.84 1
 0 8 -1 6451.24 346.35 1
 0 8 -1 7544.23 577.69 1
 0 8 -1 7751.43 485.95 1
 0 8 -1 6772.54 399.82 1
 0 8 -1 6196.64 454.25 1
 0 8 -1 6694.44 542.66 1
 0 8 -1 7225.53 618.17 1
 0 8 -1 7280.83 589.46 1
 0 -8 1 7484.53 460.66 1
 0 -8 1 7730.43 452.59 1
 0 -8 1 7350.23 382.26 1
 0 -8 1 7618.03 449.34 1
 0 -8 1 7697.93 574.18 1
 0 -8 1 7543.43 617.2 1
 0 -8 1 6970.04 508.34 1
 0 -8 1 7708.43 492.18 1
 0 -8 1 8244.83 506.14 1
 0 8 0 2543.48 209.57 1
 0 8 0 2665.48 276.2 1
 0 8 0 3124.67 204.74 1
 0 8 0 3184.37 196.75 1
 0 8 0 3149.27 237.31 1
 0 8 0 3281.77 272.96 1
 0 8 0 2717.28 262.42 1
 0 8 0 2814.67 206.32 1
 0 8 0 3339.77 251.18 1
 0 8 0 3216.87 207.02 1
 0 -8 0 3229.07 192.36 1
 0 -8 0 3262.47 158.3 1
 0 -8 0 3563.57 176.21 1
 0 -8 0 2953.47 241.7 1
 0 -8 0 3665.47 297.45 1
 0 -8 0 3121.17 193.06 1
 0 -8 0 3532.87 216.5 1
 0 -8 0 3577.67 222.12 1
 0 8 3 3673.37 226.07 1
 0 8 3 3613.67 230.9 1
 0 8 3 3683.07 253.11 1
 0 8 3 3480.17 218.26 1
 0 8 3 3605.77 213.08 1
 0 8 3 3880.57 284.98 1
 0 8 3 3922.66 318.52 1
 0 8 3 3630.37 298.94 1
 0 8 3 3636.47 272.34 1
 0 8 3 3461.77 159.44 1
 0 -8 -3 3841.97 228 1
 0 -8 -3 3662.87 220.81 1
 0 -8 -3 3278.27 191.92 1
 0 -8 -3 3840.17 312.82 1
 0 -8 -3 3510.07 284.37 1
 0 -8 -3 3403.87 214.84 1
 0 -8 -3 3480.17 211.76 1
 0 8 4 3975.36 301.05 1
 0 8 4 4136.06 305.88 1
 0 8 4 3895.46 178.31 1
 0 8 4 3883.17 235.82 1
 0 8 4 3911.26 321.77 1
 0 8 4 4170.26 339.59 1
 0 8 4 3928.86 241.61 1
 0 8 4 4056.16 255.75 1
 0 -8 -4 3696.17 234.5 1
 0 -8 -4 4078.96 250.57 1
 0 -8 -4 4374.86 185.86 1
 0 -8 -4 4139.56 226.51 1
 0 -8 -4 4323.96 322.3 1
 0 -8 -4 3787.47 317.03 1
 0 -8 -4 3999.06 327.65 1
 0 -8 -4 3613.67 254.69 1
 0 -8 -4 4131.66 260.23 1
 0 -8 -4 3746.27 328.44 1
 0 8 5 1080.79 43.69 1
 0 8 5 1009.69 75.22 1
 0 8 5 1029.79 52.88 1
 0 8 5 1054.39 65.43 1
 0 8 5 1016.69 63.28 1
 0 8 5 1013.19 84.2 1
 0 8 5 982.43 81.95 1
 0 8 5 985.07 57.9 1
 0 8 5 1042.99 77.08 1
 0 8 5 950.82 56.36 1
 0 -8 -5 831.07 85.62 1
 0 -8 -5 858.99 90.96 1
 0 -8 -5 950.82 46.19 1
 0 -8 -5 877.69 78.66 1
 0 -8 -5 1039.49 85.39 1
 0 -8 -5 845.03 78.59 1
 0 -8 -5 986.82 58.8 1
 0 -8 -5 1062.29 78.5 1
 0 8 6 1399.49 85.91 1
 0 8 6 1486.39 76.85 1
 0 8 6 1404.69 61.64 1
 0 8 6 1455.69 86.75 1
 0 8 6 1442.49 85.81 1
 0 8 6 1499.59 92.54 1
 0 8 6 1467.99 120.45 1
 0 8 6 1594.39 129.85 1
 0 8 6 1560.99 114.92 1
 0 8 6 1491.69 110.1 1
 0 -8 -6 1322.19 101.14 1
 0 -8 -6 1512.69 76.95 1
 0 -8 -6 1361.69 135.56 1
 0 -8 -6 1472.29 87.8 1
 0 -8 -6 1480.19 108.69 1
 0 -8 -6 1366.99 123.44 1
 0 -8 -6 1455.69 121.33 1
 0 -8 -6 1399.49 102.72 1
 0 -8 -6 1443.39 89.99 1
 0 -8 -6 1379.29 131.25 1
 0 8 7 573.92 26.15 1
 0 8 7 574.45 42.23 1
 0 8 7 620.89 29.92 1
 0 8 7 544.42 34.36 1
 0 8 7 542.84 33.89 1
 0 8 7 565.05 48.23 1
 0 8 7 589.99 49.93 1
 0 8 7 576.82 35.53 1
 0 8 7 500.96 37.45 1
 0 8 7 568.3 33.54 1
 0 -8 -7 581.29 35.44 1
 0 -8 -7 569.18 25.93 1
 0 -8 -7 536.08 26.09 1
 0 -8 -7 523.44 33.89 1
 0 -8 -7 570.06 42.31 1
 0 -8 -7 472.16 43.02 1
 0 -8 -7 562.59 47.71 1
 0 -8 -7 566.63 35.28 1
 0 -8 -7 547.84 34.22 1
 0 -8 -7 534.15 39.39 1
 0 8 8 246.44 15.65 1
 0 8 8 242.75 15.94 1
 0 8 8 262.24 17.07 1
 0 8 8 266.99 14.09 1
 0 8 8 281.65 19.47 1
 0 8 8 285.42 17.37 1
 0 8 8 274.1 20.75 1
 0 8 8 249.6 25.39 1
 0 8 8 282.53 28.31 1
 0 8 8 255.13 19.8 1
 0 -8 -8 235.12 18.11 1
 0 -8 -8 271.38 21.01 1
 0 -8 -8 260.05 14.94 1
 0 -8 -8 262.77 14.97 1
 0 -8 -8 282.61 18.84 1
 0 -8 -8 250.92 17.23 1
 0 -8 -8 227.39 22.46 1
 0 -8 -8 234.68 24.37 1
 0 8 9 499.12 31.55 1
 0 8 9 494.11 31.37 1
 0 8 9 469 30.26 1
 0 8 9 461.45 25.85 1
 0 8 9 518.08 23.81 1
 0 8 9 509.21 30.4 1
 0 8 9 509.04 39.1 1
 0 8 9 540.38 48.54 1
 0 8 9 533.88 47.3 1
 0 8 9 529.06 39.35 1
 0 -8 -9 508.25 31.11 1
 0 -8 -9 518.17 33.75 1
 0 -8 -9 471.9 28.79 1
 0 -8 -9 477.52 24.09 1
 0 -8 -9 488.67 31.22 1
 0 -8 -9 528.44 39.72 1
 0 -8 -9 515.45 38.74 1
 0 -8 -9 557.41 50.26 1
 0 -8 -9 474.62 42.24 1
 0 -8 -9 506.4 31.97 1
 0 8 10 642.93 32.08 1
 0 8 10 598.33 44.23 1
 0 8 10 749.86 39.21 1
 0 8 10 628.44 39.15 1
 0 8 10 725.63 45.26 1
 0 8 10 571.81 51.47 1
 0 8 10 574.01 52.75 1
 0 8 10 703.42 41.81 1
 0 8 10 655.48 48.74 1
 0 8 10 680.33 42.33 1
 0 -8 -10 676.38 41.26 1
 0 -8 -10 598.33 32.6 1
 0 -8 -10 730.37 34.18 1
 0 -8 -10 715.53 43.61 1
 0 -8 -10 658.29 48.95 1
 0 -8 -10 515.27 46.68 1
 0 -8 -10 606.05 56.16 1
 0 -8 -10 647.14 41.07 1
 0 -8 -10 700.26 43.75 1
 0 -8 -10 610 45.51 1
 0 8 11 604.73 35.86 1
 0 8 11 594.11 37.67 1
 0 8 11 547.93 34.59 1
 0 8 11 542.58 28.52 1
 0 8 11 591.74 29.89 1
 0 8 11 623.26 39.26 1
 0 8 11 584.45 44.87 1
 0 8 11 522.56 39.1 1
 0 8 11 541.26 48.29 1
 0 8 11 558.03 53.2 1
 0 -8 -11 578.84 53.41 1
 0 -8 -11 544.07 33.7 1
 0 -8 -11 583.31 37.54 1
 0 -8 -11 526.33 39.6 1
 0 -8 -11 502.01 38.69 1
 0 -8 -11 582.79 36.68 1
 0 -8 -11 478.84 45.67 1
 0 -8 -11 558.47 35.28 1
 0 8 12 405.35 27.61 1
 0 8 12 419.57 27.73 1
 0 8 12 397.01 26.36 1
 0 8 12 397.89 24.68 1
 0 8 12 389.2 26.44 1
 0 8 12 390.6 24.48 1
 0 8 12 376.99 29.24 1
 0 8 12 342.58 27.73 1
 0 8 12 406.14 39.2 1
 0 8 12 415.01 42.58 1
 0 -8 -12 376.03 41.04 1
 0 -8 -12 420.8 27.76 1
 0 -8 -12 399.91 40.19 1
 0 -8 -12 375.24 29.91 1
 0 -8 -12 424.32 31.9 1
 0 -8 -12 372.87 25.71 1
 0 -8 -12 388.93 25.33 1
 0 8 13 331.34 23.06 1
 0 8 13 318.35 20.87 1
 0 8 13 328.44 20.63 1
 0 8 13 305.35 25.54 1
 0 8 13 341.61 25.16 1
 0 8 13 332.13 27.27 1
 0 8 13 318.52 35.25 1
 0 8 13 328.79 33.26 1
 0 8 13 323.79 25.14 1
 0 -8 -13 326.07 26.26 1
 0 -8 -13 334.06 23.78 1
 0 -8 -13 323 25.21 1
 0 -8 -13 348.55 37.58 1
 0 -8 -13 304.74 36.8 1
 0 -8 -13 250.66 19.18 1
 0 -8 -13 294.73 20.58 1
 0 8 14 462.33 30.86 1
 0 8 14 457.94 29.78 1
 0 8 14 451.44 27.59 1
 0 8 14 479.98 32.85 1
 0 8 14 468.48 31.54 1
 0 8 14 613.78 47.64 1
 0 8 14 583.84 58.11 1
 0 8 14 541.08 55.92 1
 0 8 14 520.89 39.17 1
 0 -8 -14 511.5 39.98 1
 0 -8 -14 482.87 32.62 1
 0 -8 -14 446.61 33.96 1
 0 -8 -14 543.19 50.9 1
 0 -8 -14 490.25 31.96 1
 0 -8 -14 593.76 55.16 1
 0 8 15 282.7 21.21 1
 0 8 15 341.87 22.5 1
 0 8 15 371.9 28.24 1
 0 8 15 362.68 24.7 1
 0 8 15 323.7 20.88 1
 0 8 15 306.76 26.29 1
 0 8 15 283.14 35.19 1
 0 8 15 292.89 22.69 1
 0 8 15 309.74 39.16 1
 0 -8 -15 387.35 29.28 1
 0 -8 -15 272.08 33.13 1
 0 -8 -15 287.44 24.78 1
 0 -8 -15 246.7 35.47 1
 0 -8 -15 338.89 24.21 1
 0 8 16 560.75 36.22 1
 0 8 16 523.09 37.44 1
 0 8 16 600.17 36.12 1
 0 8 16 603.59 41.68 1
 0 8 16 672.25 47.08 1
 0 8 16 559.26 41.88 1
 0 8 16 511.41 42.47 1
 0 8 16 472.34 49.11 1
 0 -8 -16 630.46 45.27 1
 0 -8 -16 505.44 54.13 1
 0 -8 -16 495.61 38.73 1
 0 -8 -16 565.31 37.37 1
 0 8 17 672.51 43.42 1
 0 8 17 625.98 43.73 1
 0 8 17 669.26 46.17 1
 0 8 17 642.05 49.05 1
 0 8 17 690.07 69.03 1
 0 -8 -17 694.37 50.38 1
 0 -8 -17 680.94 45.31 1
 0 -8 -17 631.6 49.69 1
 0 -8 -17 534.32 58.23 1
 0 8 18 81.47 8.51 1
 0 8 18 65.31 15.64 1
 0 8 18 84.86 15.64 1
 0 8 18 73.44 23.49 1
 0 8 18 61.83 8.66 1
 0 8 18 55.21 8.04 1
 0 8 18 73.17 25.74 1
 0 -8 -18 72.38 22.66 1
 0 -8 -18 103.42 34.76 1
 0 -8 -18 94.29 15.67 1
 0 -8 -18 55.25 14.38 1
 0 8 19 198.51 22.21 1
 0 8 20 66.94 16.04 1
 0 8 21 193.41 59.91 1
 0 -9 21 95.35 20.75 1
 0 -9 20 3.21 12.47 1
 0 -9 19 91.75 16.51 1
 0 9 -18 15.21 10.42 1
 0 9 -18 5.72 8.72 1
 0 9 -18 38.35 34.52 1
 0 9 -18 4.35 10.54 1
 0 -9 18 0.97 15.22 1
 0 -9 18 43.3 21.22 1
 0 -9 18 82.61 39.84 1
 0 -9 18 19.02 14.91 1
 0 -9 18 40.3 18.64 1
 0 9 -17 537.13 41.83 1
 0 9 -17 633.27 40.12 1
 0 9 -17 571.81 61.01 1
 0 9 -17 594.29 38.76 1
 0 -9 17 710.09 42.89 1
 0 -9 17 715.88 46.41 1
 0 -9 17 618.08 63.06 1
 0 -9 17 674.8 51.44 1
 0 -9 17 740.03 48.67 1
 0 9 -16 405.18 27.98 1
 0 9 -16 417.56 28.43 1
 0 9 -16 396.4 31.3 1
 0 9 -16 402.72 46.15 1
 0 9 -16 428.35 31.78 1
 0 -9 16 434.41 29.26 1
 0 -9 16 396.75 48.52 1
 0 -9 16 432.22 33.24 1
 0 -9 16 441 32.11 1
 0 9 -15 12.85 7 1
 0 9 -15 22.04 11.13 1
 0 9 -15 14.99 7.98 1
 0 9 -15 28.97 23.4 1
 0 -9 15 34.04 12.37 1
 0 -9 15 25.19 12.57 1
 0 -9 15 6.28 9.03 1
 0 -9 15 17.52 9.41 1
 0 -9 15 20.15 26.33 1
 0 9 -14 260.23 17.8 1
 0 9 -14 271.55 20.25 1
 0 9 -14 240.38 18.45 1
 0 9 -14 243.72 16.88 1
 0 9 -14 250.74 30.45 1
 0 9 -14 243.11 20.76 1
 0 -9 14 276.12 20.35 1
 0 -9 14 269.27 19.24 1
 0 -9 14 267.34 32.7 1
 0 -9 14 280.16 22.81 1
 0 -9 14 266.63 19.28 1
 0 9 -13 180.68 15.28 1
 0 9 -13 164.53 12.85 1
 0 9 -13 167.86 15.21 1
 0 9 -13 154.7 16.41 1
 0 9 -13 169.88 33.31 1
 0 9 -13 161.81 15.42 1
 0 -9 13 163.12 19.49 1
 0 -9 13 157.33 17.18 1
 0 -9 13 177.17 17.18 1
 0 -9 13 110.8 30.48 1
 0 9 -12 1295.89 81.9 1
 0 9 -12 1275.69 95.78 1
 0 9 -12 1431.99 89.81 1
 0 9 -12 1200.19 73.02 1
 0 9 -12 1270.39 79.4 1
 0 9 -12 1323.09 113.87 1
 0 9 -12 1276.59 111.94 1
 0 9 -12 1274.79 95.08 1
 0 -9 12 1387.19 83.19 1
 0 -9 12 1255.49 66.8 1
 0 -9 12 1464.39 107.73 1
 0 -9 12 1393.29 119.23 1
 0 -9 12 1395.99 119.66 1
 0 -9 12 1445.09 90.87 1
 0 9 -11 19.68 8.4 1
 0 9 -11 4.19 4.03 1
 0 9 -11 4.07 5.33 1
 0 9 -11 12.84 8.35 1
 0 9 -11 -10.05 14.82 1
 0 9 -11 21.72 11.14 1
 0 -9 11 6.22 3.33 1
 0 -9 11 19.84 10.4 1
 0 -9 11 13.75 12.48 1
 0 -9 11 8.42 5.7 1
 0 -9 11 7.37 7.95 1
 0 -9 11 51.06 27.89 1
 0 -9 11 29.17 10.46 1
 0 9 -10 2669.88 157.94 1
 0 9 -10 2391.58 176.64 1
 0 9 -10 2612.78 155.92 1
 0 9 -10 2548.68 156.28 1
 0 9 -10 2711.98 167.78 1
 0 9 -10 2480.18 202.9 1
 0 9 -10 2356.48 196.05 1
 0 9 -10 2733.98 199.3 1
 0 -9 10 2654.98 162.42 1
 0 -9 10 2675.18 159.79 1
 0 -9 10 2815.57 135.2 1
 0 -9 10 2910.37 237.66 1
 0 -9 10 2357.28 192.27 1
 0 -9 10 2616.28 190.96 1
 0 -9 10 2689.18 165.32 1
 0 -9 10 2707.58 198.07 1
 0 9 -9 1119.39 69.09 1
 0 9 -9 920.97 68.14 1
 0 9 -9 996.48 61.54 1
 0 9 -9 985.07 59.92 1
 0 9 -9 1044.79 62.62 1
 0 9 -9 1075.49 94.12 1
 0 9 -9 1165.09 98.24 1
 0 9 -9 1179.99 86.52 1
 0 -9 9 979.8 72.64 1
 0 -9 9 1136.99 67.98 1
 0 -9 9 1037.79 50.83 1
 0 -9 9 1034.19 62.19 1
 0 -9 9 1027.19 85.1 1
 0 -9 9 1031.59 76.17 1
 0 -9 9 1188.79 102.02 1
 0 -9 9 944.68 58.67 1
 0 -9 9 1068.49 66.51 1
 0 9 -8 52.86 6.82 1
 0 9 -8 52.87 7.24 1
 0 9 -8 50.8 5.85 1
 0 9 -8 51.45 7.31 1
 0 9 -8 57.8 7.78 1
 0 9 -8 58.54 12.43 1
 0 9 -8 33.6 17.19 1
 0 9 -8 62.41 8.37 1
 0 -9 8 66.76 6.86 1
 0 -9 8 52.42 6.62 1
 0 -9 8 50.9 11.34 1
 0 -9 8 68.62 10.9 1
 0 -9 8 65.95 7.22 1
 0 -9 8 81.48 14.71 1
 0 -9 8 64.92 7.42 1
 0 -9 8 95.43 16.85 1
 0 -9 8 59.73 5.6 1
 0 -9 8 58.22 7.65 1
 0 9 -7 1244.09 76.46 1
 0 9 -7 1332.69 82.93 1
 0 9 -7 1402.09 82.91 1
 0 9 -7 1347.69 56.58 1
 0 9 -7 1323.99 78.69 1
 0 9 -7 1142.19 84.56 1
 0 9 -7 1259.89 106.15 1
 0 9 -7 1270.39 105.18 1
 0 9 -7 1424.89 104.13 1
 0 -9 7 1398.59 102.63 1
 0 -9 7 1273.89 93.68 1
 0 -9 7 1244.99 55.44 1
 0 -9 7 1315.19 62.5 1
 0 -9 7 1472.29 90.96 1
 0 -9 7 1410.89 116.5 1
 0 -9 7 1258.09 104.83 1
 0 -9 7 1236.99 75.95 1
 0 9 -6 1816.48 111.24 1
 0 9 -6 1667.28 76.51 1
 0 9 -6 1459.19 89.55 1
 0 9 -6 1722.58 101.4 1
 0 9 -6 1506.59 89.55 1
 0 9 -6 1747.98 128.71 1
 0 9 -6 1659.29 138.72 1
 0 9 -6 1693.58 139.68 1
 0 9 -6 1686.58 124.67 1
 0 -9 6 1654.99 97.63 1
 0 -9 6 1870.08 110.18 1
 0 -9 6 1704.98 80 1
 0 -9 6 1762.08 71.35 1
 0 -9 6 1648.79 120.45 1
 0 -9 6 1733.98 142.76 1
 0 -9 6 1726.08 141.09 1
 0 -9 6 1860.38 113.69 1
 0 -9 6 1837.58 112.2 1
 0 -9 6 1909.58 139.24 1
 0 9 -5 3586.47 220.28 1
 0 9 -5 3441.57 211.94 1
 0 9 -5 3439.87 203.69 1
 0 9 -5 3529.37 148.46 1
 0 9 -5 3140.47 186.21 1
 0 9 -5 3256.37 238.54 1
 0 9 -5 3575.87 293.85 1
 0 9 -5 3580.27 293.68 1
 0 9 -5 3808.57 280.86 1
 0 -9 5 3584.67 209.83 1
 0 -9 5 3438.07 141.44 1
 0 -9 5 3605.77 158.56 1
 0 -9 5 3824.37 222.82 1
 0 -9 5 3631.27 294.99 1
 0 -9 5 3479.37 253.2 1
 0 -9 5 4001.76 291.57 1
 0 -9 5 3829.67 313.25 1
 0 -9 5 3545.17 215.98 1
 0 -9 5 3636.47 222.21 1
 0 9 -4 458.99 28.67 1
 0 9 -4 431.08 27.03 1
 0 9 -4 432.92 27.35 1
 0 9 -4 402.37 18.1 1
 0 9 -4 408.86 25.16 1
 0 9 -4 383.67 28.59 1
 0 9 -4 406.93 30.63 1
 0 9 -4 369.36 32.53 1
 0 9 -4 419.31 37.8 1
 0 -9 4 439.94 27.52 1
 0 -9 4 438.45 38.15 1
 0 -9 4 432.31 31.95 1
 0 -9 4 451.09 33.41 1
 0 -9 4 455.75 28.33 1
 0 -9 4 426.33 37.44 1
 0 9 -3 2049.98 126.69 1
 0 9 -3 2029.78 126.07 1
 0 9 -3 1969.28 117.03 1
 0 9 -3 2034.18 87.8 1
 0 9 -3 1911.28 114.4 1
 0 9 -3 1984.18 145.48 1
 0 9 -3 1971.88 146.18 1
 0 9 -3 2036.88 167.6 1
 0 9 -3 1995.58 164.09 1
 0 -9 3 2093.08 171.38 1
 0 -9 3 2042.08 120.45 1
 0 -9 3 2090.38 122.47 1
 0 -9 3 2005.28 145.39 1
 0 -9 3 2172.08 158.38 1
 0 -9 3 2133.38 173.57 1
 0 -9 3 2026.28 123.35 1
 0 -9 3 2015.78 123.7 1
 0 9 -2 231.87 14.91 1
 0 9 -2 255.13 14.01 1
 0 9 -2 235.64 12.99 1
 0 9 -2 266.9 17.49 1
 0 9 -2 200.61 13.07 1
 0 9 -2 234.85 14.64 1
 0 9 -2 251.53 15.65 1
 0 9 -2 331.43 29.38 1
 0 9 -2 252.85 24.02 1
 0 9 -2 309.83 28.47 1
 0 9 -2 298.86 22.36 1
 0 9 -2 288.06 21.77 1
 0 -9 2 292.1 17.79 1
 0 -9 2 253.82 15.39 1
 0 -9 2 299.38 16.65 1
 0 -9 2 336.96 29.06 1
 0 -9 2 355.83 31.68 1
 0 -9 2 318.87 23.66 1
 0 -9 2 311.67 18.96 1
 0 -9 2 357.59 26.22 1
 0 9 -1 670.32 41.11 1
 0 9 -1 616.68 38.71 1
 0 9 -1 679.01 42.92 1
 0 9 -1 669.35 37.46 1
 0 9 -1 651.35 36.54 1
 0 9 -1 627.47 37 1
 0 9 -1 717.9 53.74 1
 0 9 -1 659.26 55.03 1
 0 9 -1 619.31 51.25 1
 0 9 -1 655.22 48.27 1
 0 -9 1 641.78 37.83 1
 0 -9 1 728.35 43.26 1
 0 -9 1 747.31 34.35 1
 0 -9 1 692.71 30.57 1
 0 -9 1 723.17 44.28 1
 0 -9 1 668.39 48.91 1
 0 -9 1 757.94 55.5 1
 0 -9 1 770.76 62.71 1
 0 -9 1 728.61 60.52 1
 0 -9 1 756.01 46.2 1
 0 9 0 406.49 25.41 1
 0 9 0 413.52 30.43 1
 0 9 0 422.56 25.96 1
 0 9 0 401.84 24.57 1
 0 9 0 362.51 21.55 1
 0 9 0 397.36 32.75 1
 0 9 0 413.87 34.64 1
 0 9 0 390.69 17.59 1
 0 9 0 436.61 32.61 1
 0 9 0 403.16 24.06 1
 0 -9 0 461.36 27.12 1
 0 -9 0 454.87 26.67 1
 0 -9 0 476.29 39.02 1
 0 -9 0 511.5 42.52 1
 0 -9 0 452.06 27.6 1
 0 -9 0 478.13 29.32 1
 0 9 4 2045.68 113.69 1
 0 9 4 2073.68 126.43 1
 0 9 4 2009.68 126.07 1
 0 9 4 2064.08 121.77 1
 0 9 4 1954.28 120.63 1
 0 9 4 1956.98 83.51 1
 0 9 4 2015.78 164.53 1
 0 9 4 2099.18 170.15 1
 0 9 4 2136.08 156.19 1
 0 9 4 2021.08 150.31 1
 0 -9 -4 1798.08 105.88 1
 0 -9 -4 1625.99 86.65 1
 0 -9 -4 1817.38 109.39 1
 0 -9 -4 1841.08 149.16 1
 0 -9 -4 2009.68 163.56 1
 0 -9 -4 1936.78 118 1
 0 -9 -4 2016.68 119.66 1
 0 -9 -4 2037.78 127.39 1
 0 9 5 267.69 15.98 1
 0 9 5 236.43 14.76 1
 0 9 5 219.84 13.52 1
 0 9 5 242.75 12.83 1
 0 9 5 264.97 14.45 1
 0 9 5 208.25 19.09 1
 0 9 5 191.04 18.54 1
 0 9 5 210.8 16.29 1
 0 9 5 215.19 13.45 1
 0 9 5 224.76 16.51 1
 0 -9 -5 201.23 10.02 1
 0 -9 -5 210.89 21.38 1
 0 9 6 1079.89 63.77 1
 0 9 6 1090.39 66.84 1
 0 9 6 1121.99 68.49 1
 0 9 6 1035.99 50.06 1
 0 9 6 1121.19 46.22 1
 0 9 6 1092.19 64.02 1
 0 9 6 1142.19 83.65 1
 0 9 6 1059.69 87.51 1
 0 9 6 1128.19 93.59 1
 0 9 6 1165.09 86.13 1
 0 -9 -6 1083.39 80.28 1
 0 -9 -6 1082.49 54.43 1
 0 -9 -6 999.99 147.85 1
 0 -9 -6 1045.69 62.3 1
 0 -9 -6 934.14 80.65 1
 0 -9 -6 994.72 78.66 1
 0 9 7 790.77 47.18 1
 0 9 7 785.42 49.06 1
 0 9 7 838.27 52.02 1
 0 9 7 876.11 35.83 1
 0 9 7 865.66 40.95 1
 0 9 7 811.58 47.45 1
 0 9 7 760.75 55.96 1
 0 9 7 807.54 68.3 1
 0 9 7 814.74 68.81 1
 0 9 7 829.93 60.58 1
 0 -9 -7 770.49 48.75 1
 0 -9 -7 849.95 50.14 1
 0 -9 -7 770.67 58.97 1
 0 -9 -7 714.39 36.6 1
 0 -9 -7 815.71 50.12 1
 0 -9 -7 880.59 64.09 1
 0 -9 -7 698.32 61.46 1
 0 -9 -7 836.34 70.26 1
 0 -9 -7 765.93 64.55 1
 0 -9 -7 766.63 57.66 1
 0 9 8 268.92 16.34 1
 0 9 8 247.06 16.58 1
 0 9 8 277.61 17.73 1
 0 9 8 256.1 15.23 1
 0 9 8 289.02 16.26 1
 0 9 8 254.96 16.87 1
 0 9 8 245.21 19.39 1
 0 9 8 261.28 25.1 1
 0 9 8 300.7 28.47 1
 0 9 8 273.13 21.41 1
 0 -9 -8 243.28 16.46 1
 0 -9 -8 245.48 15.5 1
 0 -9 -8 250.48 20.03 1
 0 -9 -8 270.32 21 1
 0 -9 -8 262.77 17.35 1
 0 -9 -8 283.23 21.53 1
 0 -9 -8 243.9 20.34 1
 0 -9 -8 255.4 25.34 1
 0 -9 -8 263.3 27.12 1
 0 -9 -8 239.68 16.21 1
 0 9 9 1481.09 87.88 1
 0 9 9 1491.69 91.48 1
 0 9 9 1274.79 78.07 1
 0 9 9 1318.69 63.6 1
 0 9 9 1297.59 52.71 1
 0 9 9 1286.19 75.89 1
 0 9 9 1347.69 97.98 1
 0 9 9 1280.09 106.58 1
 0 9 9 1383.69 116.15 1
 0 9 9 1312.59 96.84 1
 0 -9 -9 1341.49 99.38 1
 0 -9 -9 1386.29 103.25 1
 0 -9 -9 1335.39 74.53 1
 0 -9 -9 1284.49 66.27 1
 0 -9 -9 1331.89 83.47 1
 0 -9 -9 1447.79 88.32 1
 0 -9 -9 1300.29 109.39 1
 0 -9 -9 1169.39 98.07 1
 0 9 10 5.97 3.23 1
 0 9 10 11.29 8.11 1
 0 9 10 3.25 7.54 1
 0 9 10 7.84 2.62 1
 0 9 10 14.64 6.88 1
 0 9 10 2.76 3.69 1
 0 9 10 -7.13 9.08 1
 0 9 10 18.11 10.18 1
 0 9 10 6.92 3.58 1
 0 9 10 6.45 3.5 1
 0 -9 -10 23.19 8.23 1
 0 -9 -10 18.09 8.75 1
 0 -9 -10 13.36 8.2 1
 0 -9 -10 10 2.8 1
 0 -9 -10 11.2 6.01 1
 0 -9 -10 -0.52 7.57 1
 0 -9 -10 13.57 9.41 1
 0 -9 -10 10.01 3.34 1
 0 -9 -10 2.8 3.23 1
 0 -9 -10 11.78 3.74 1
 0 9 11 577.08 34.86 1
 0 9 11 519.75 33.23 1
 0 9 11 622.38 39.36 1
 0 9 11 573.3 30.33 1
 0 9 11 532.66 27.52 1
 0 9 11 547.32 35 1
 0 9 11 565.49 43.76 1
 0 9 11 537.05 39.8 1
 0 9 11 580.68 50.49 1
 0 9 11 537.4 48.98 1
 0 -9 -11 548.28 49.84 1
 0 -9 -11 543.37 35.43 1
 0 -9 -11 535.9 33.31 1
 0 -9 -11 566.37 42.5 1
 0 -9 -11 549.34 40.74 1
 0 -9 -11 565.84 35.9 1
 0 -9 -11 580.77 53.43 1
 0 -9 -11 557.24 35.21 1
 0 9 12 143.19 9.79 1
 0 9 12 161.1 13.46 1
 0 9 12 146 11.3 1
 0 9 12 128.01 15.56 1
 0 9 12 159.26 14.44 1
 0 9 12 143.46 12.84 1
 0 9 12 168.13 15.83 1
 0 9 12 143.46 20.37 1
 0 9 12 140.21 11.53 1
 0 9 12 174.1 27.19 1
 0 -9 -12 159.61 23.91 1
 0 -9 -12 144.42 13.92 1
 0 -9 -12 123.62 13.57 1
 0 -9 -12 159.96 14.31 1
 0 -9 -12 140.3 11.46 1
 0 -9 -12 125.11 9.87 1
 0 -9 -12 157.24 23.04 1
 0 -9 -12 140.21 11.25 1
 0 9 13 80.26 7.17 1
 0 9 13 93.94 11.53 1
 0 9 13 115.54 16.04 1
 0 9 13 104.56 18.02 1
 0 9 13 94.47 8.02 1
 0 9 13 81.22 8.81 1
 0 9 13 54.26 18.57 1
 0 9 13 96.49 28.02 1
 0 9 13 87.8 14.42 1
 0 -9 -13 77.3 10.03 1
 0 -9 -13 109.92 12.33 1
 0 -9 -13 82.92 9.21 1
 0 -9 -13 40.21 16.75 1
 0 -9 -13 83.69 10.62 1
 0 -9 -13 64.64 20.03 1
 0 9 14 252.5 18.02 1
 0 9 14 277.87 21.16 1
 0 9 14 256.89 17.29 1
 0 9 14 268.74 25.14 1
 0 9 14 287.88 21.06 1
 0 9 14 277.78 22.43 1
 0 9 14 264.79 34.78 1
 0 9 14 264.09 24.36 1
 0 9 14 268.83 38.49 1
 0 -9 -14 283.23 23.2 1
 0 -9 -14 241.44 32.12 1
 0 -9 -14 255.48 22.82 1
 0 -9 -14 233.18 38.6 1
 0 -9 -14 297.63 23.49 1
 0 9 15 442.05 27.43 1
 0 9 15 492.53 37.9 1
 0 9 15 418.7 30.36 1
 0 9 15 457.33 34.88 1
 0 9 15 425.11 27.92 1
 0 9 15 507.37 53.11 1
 0 9 15 434.5 59.89 1
 0 9 15 442.49 30.74 1
 0 9 15 464.35 39.82 1
 0 -9 -15 514.66 38.24 1
 0 -9 -15 539.24 57.29 1
 0 -9 -15 528 60.62 1
 0 -9 -15 528.09 36.13 1
 0 -9 -15 518.34 40.87 1
 0 9 16 30.11 6.35 1
 0 9 16 35.04 10.49 1
 0 9 16 33.12 6.54 1
 0 9 16 29.29 14.29 1
 0 9 16 29.7 12.4 1
 0 9 16 11.42 9.69 1
 0 9 16 30.29 6.5 1
 0 9 16 42.32 32.73 1
 0 -9 -16 9.62 16.54 1
 0 -9 -16 19.71 32.08 1
 0 -9 -16 37.44 12.12 1
 0 -9 -16 39.4 12.6 1
 0 9 17 147.67 18.46 1
 0 9 17 133.8 11.77 1
 0 9 17 121.95 9.9 1
 0 9 17 150.31 18.9 1
 0 9 17 128.18 26.65 1
 0 9 17 150.48 18.97 1
 0 9 17 158.38 13.97 1
 0 9 17 159.09 32.87 1
 0 -9 -17 202.54 25.36 1
 0 -9 -17 151.45 41.18 1
 0 -9 -17 153.2 18.92 1
 0 -9 -17 184.99 19.82 1
 0 9 18 253.2 29.8 1
 0 9 18 251.18 18.32 1
 0 9 18 255.13 17.35 1
 0 9 18 268.21 37.56 1
 0 9 18 289.81 24.7 1
 0 9 18 238.45 42.81 1
 0 9 18 224.14 19.43 1
 0 -9 -18 321.07 51.84 1
 0 -9 -18 266.2 54.37 1
 0 -9 -18 220.81 33.61 1
 0 -9 -18 238.98 33.38 1
 0 9 19 6.76 13.37 1
 0 9 20 115.27 27.13 1
 0 -10 20 36.54 21.55 1
 0 -10 19 6.63 13.11 1
 0 -10 18 137.49 17.57 1
 0 10 -17 177 14.25 1
 0 10 -17 199.03 16.65 1
 0 10 -17 176.64 17.11 1
 0 10 -17 214.31 37.54 1
 0 -10 17 200.35 23.46 1
 0 -10 17 171.64 19.67 1
 0 -10 17 173.75 37.04 1
 0 -10 17 215.27 21.19 1
 0 -10 17 189.81 20.76 1
 0 10 -16 53.84 12.55 1
 0 10 -16 66.38 10.26 1
 0 10 -16 92.01 14.35 1
 0 10 -16 86.72 38.34 1
 0 10 -16 66.52 13.2 1
 0 -10 16 60.53 15.7 1
 0 -10 16 63.52 18.71 1
 0 -10 16 78.96 44.52 1
 0 -10 16 65.34 15.1 1
 0 -10 16 78.69 16.81 1
 0 10 -15 203.42 15.69 1
 0 10 -15 196.4 15.63 1
 0 10 -15 168.22 16.08 1
 0 10 -15 180.42 29.06 1
 0 10 -15 161.81 17.58 1
 0 -10 15 194.73 21.41 1
 0 -10 15 179.54 18.58 1
 0 -10 15 183.84 17.58 1
 0 -10 15 192.36 17.39 1
 0 -10 15 148.11 27.59 1
 0 10 -14 410.62 27.63 1
 0 10 -14 397.89 28.12 1
 0 10 -14 354.25 23.19 1
 0 10 -14 384.1 26.75 1
 0 10 -14 376.03 47.51 1
 0 10 -14 384.54 31.59 1
 0 -10 14 360.49 25.01 1
 0 -10 14 430.55 31.08 1
 0 -10 14 464 58.16 1
 0 -10 14 455.66 36.45 1
 0 -10 14 391.39 29.46 1
 0 10 -13 740.12 46.79 1
 0 10 -13 658.29 45 1
 0 10 -13 637.66 39.74 1
 0 10 -13 692.09 45.44 1
 0 10 -13 665.58 51.45 1
 0 10 -13 550.74 52.41 1
 0 10 -13 592.36 46.64 1
 0 -10 13 748.02 43.53 1
 0 -10 13 732.74 47.05 1
 0 -10 13 730.46 54.73 1
 0 -10 13 761.01 48.82 1
 0 -10 13 681.56 64.89 1
 0 10 -12 70.35 10.94 1
 0 10 -12 67.87 15.02 1
 0 10 -12 88.76 9.68 1
 0 10 -12 47.6 9.3 1
 0 10 -12 58.85 10.09 1
 0 10 -12 66.65 22.79 1
 0 10 -12 31.94 22.5 1
 0 10 -12 56.69 8.6 1
 0 -10 12 81.76 13.49 1
 0 -10 12 71.88 12.47 1
 0 -10 12 76.06 11.89 1
 0 -10 12 86.03 19.69 1
 0 -10 12 121.42 32.17 1
 0 -10 12 60.77 11.46 1
 0 10 -11 648.98 41.73 1
 0 10 -11 611.06 46.33 1
 0 10 -11 611.5 38.55 1
 0 10 -11 638.1 40.89 1
 0 10 -11 718.34 46.65 1
 0 10 -11 587.97 55.79 1
 0 10 -11 677.43 62.33 1
 0 10 -11 637.13 47.98 1
 0 -10 11 731.6 45.52 1
 0 -10 11 711.49 41.47 1
 0 -10 11 729.23 46.32 1
 0 -10 11 590.25 54.64 1
 0 -10 11 672.34 60.77 1
 0 -10 11 712.9 53.01 1
 0 -10 11 751.35 56.39 1
 0 10 -10 120.02 12.86 1
 0 10 -10 110.36 11.12 1
 0 10 -10 117.29 12.26 1
 0 10 -10 106.23 10.6 1
 0 10 -10 110.1 19.52 1
 0 10 -10 98.86 22.14 1
 0 10 -10 112.55 10.44 1
 0 10 -10 118.96 12.42 1
 0 -10 10 112.29 14.93 1
 0 -10 10 122.3 13.66 1
 0 -10 10 106.67 13.19 1
 0 -10 10 130.99 27.18 1
 0 -10 10 126.69 18.91 1
 0 -10 10 145.65 13.95 1
 0 -10 10 119.05 11.15 1
 0 10 -9 2373.08 147.67 1
 0 10 -9 2488.98 180.86 1
 0 10 -9 2344.18 144.95 1
 0 10 -9 2101.78 124.76 1
 0 10 -9 2129.88 125.9 1
 0 10 -9 2403.88 197.63 1
 0 10 -9 2283.58 187.53 1
 0 10 -9 2338.88 170.41 1
 0 -10 9 2531.98 184.19 1
 0 -10 9 2307.28 169.18 1
 0 -10 9 2052.68 89.64 1
 0 -10 9 2336.28 112.55 1
 0 -10 9 2196.68 181.47 1
 0 -10 9 2521.48 206.93 1
 0 -10 9 2314.28 142.67 1
 0 -10 9 2444.18 149.78 1
 0 10 -8 158.56 11.62 1
 0 10 -8 147.32 15.14 1
 0 10 -8 154.17 12.43 1
 0 10 -8 152.76 12.34 1
 0 10 -8 137.4 10.06 1
 0 10 -8 149.16 13.25 1
 0 10 -8 144.42 19.88 1
 0 10 -8 143.02 23.06 1
 0 10 -8 132.04 12.22 1
 0 -10 8 156.36 10.66 1
 0 -10 8 153.99 11.33 1
 0 -10 8 158.73 19.05 1
 0 -10 8 170.24 14.04 1
 0 -10 8 169.8 13.79 1
 0 -10 8 154.7 19.75 1
 0 -10 8 113.26 17.54 1
 0 -10 8 169.53 14.36 1
 0 -10 8 153.55 10.92 1
 0 -10 8 173.66 13.99 1
 0 10 -7 882.34 54.86 1
 0 10 -7 848.02 51.96 1
 0 10 -7 795.43 47.8 1
 0 10 -7 832.04 37.43 1
 0 10 -7 840.29 50.69 1
 0 10 -7 851.44 63.05 1
 0 10 -7 780.41 69.19 1
 0 10 -7 908.68 77.78 1
 0 10 -7 884.1 65.92 1
 0 -10 7 901.66 53.92 1
 0 -10 7 830.9 42.53 1
 0 -10 7 862.77 39.28 1
 0 -10 7 873.56 52.08 1
 0 -10 7 783.31 65.57 1
 0 -10 7 840.64 61.91 1
 0 -10 7 874.79 64.35 1
 0 -10 7 835.9 71.22 1
 0 -10 7 890.25 54.74 1
 0 -10 7 935.9 57.75 1
 0 10 -6 10.56 7.08 1
 0 10 -6 5.49 2.41 1
 0 10 -6 19.04 4.75 1
 0 10 -6 11.51 4.85 1
 0 10 -6 9.86 5.28 1
 0 10 -6 25.76 13.57 1
 0 10 -6 14.52 13.91 1
 0 10 -6 9.59 4.86 1
 0 10 -6 13.57 4.35 1
 0 -10 6 12.91 4.31 1
 0 -10 6 12.21 8.33 1
 0 -10 6 13.09 8.96 1
 0 -10 6 11.43 4.71 1
 0 -10 6 18.46 4.71 1
 0 -10 6 30.39 11.34 1
 0 -10 6 8 11.58 1
 0 -10 6 11.49 3.28 1
 0 -10 6 12.53 5.58 1
 0 -10 6 16.19 4.9 1
 0 10 -5 476.55 22.82 1
 0 10 -5 423.09 31.82 1
 0 10 -5 488.49 30.92 1
 0 10 -5 442.31 27.86 1
 0 10 -5 399.03 29.85 1
 0 10 -5 388.85 36.8 1
 0 10 -5 411.85 35.76 1
 0 10 -5 525.28 33.41 1
 0 10 -5 427.65 25.85 1
 0 -10 5 448.02 27.12 1
 0 -10 5 429.85 27.12 1
 0 -10 5 489.64 23.65 1
 0 -10 5 511.23 34.52 1
 0 -10 5 427.65 37.89 1
 0 -10 5 447.58 41.45 1
 0 -10 5 430.72 32.24 1
 0 -10 5 453.2 28.13 1
 0 -10 5 523 39.29 1
 0 10 -4 280.59 18.38 1
 0 10 -4 311.67 20.03 1
 0 10 -4 295.17 18.45 1
 0 10 -4 297.36 15.29 1
 0 10 -4 288.67 18.39 1
 0 10 -4 319.75 24.23 1
 0 10 -4 295.7 28.89 1
 0 10 -4 305.26 29.9 1
 0 10 -4 312.11 23.98 1
 0 -10 4 312.46 19.08 1
 0 -10 4 315.01 19.96 1
 0 -10 4 328.44 18.94 1
 0 -10 4 332.39 22.33 1
 0 -10 4 342.75 31.04 1
 0 -10 4 314.92 23.58 1
 0 -10 4 340.91 25.88 1
 0 -10 4 348.9 31.06 1
 0 -10 4 290.34 18.25 1
 0 -10 4 335.47 21.48 1
 0 10 -3 2402.08 115.19 1
 0 10 -3 2416.98 178.49 1
 0 10 -3 2121.98 132.66 1
 0 10 -3 2096.58 130.99 1
 0 10 -3 2325.68 171.73 1
 0 10 -3 2149.28 178.4 1
 0 10 -3 2229.08 182.88 1
 0 10 -3 2323.98 141.17 1
 0 10 -3 2314.28 138.45 1
 0 -10 3 2516.18 148.11 1
 0 -10 3 2390.68 102.98 1
 0 -10 3 2425.78 112.9 1
 0 -10 3 2446.88 144.16 1
 0 -10 3 2546.08 185.78 1
 0 -10 3 2553.98 207.72 1
 0 -10 3 2482.88 200.88 1
 0 -10 3 2366.98 144.69 1
 0 -10 3 2551.38 155.84 1
 0 -10 3 2855.07 207.55 1
 0 10 -2 748.98 38.87 1
 0 10 -2 800.69 58.66 1
 0 10 -2 725.1 44.98 1
 0 10 -2 765.31 33.45 1
 0 10 -2 763.03 56.44 1
 0 10 -2 766.02 64.06 1
 0 10 -2 641.43 54.28 1
 0 10 -2 722.73 43.16 1
 0 10 -2 655.57 40.05 1
 0 -10 2 782.78 46.24 1
 0 -10 2 838.53 39.48 1
 0 -10 2 807.1 34.1 1
 0 -10 2 817.64 48.15 1
 0 -10 2 793.14 57.69 1
 0 -10 2 870.76 71.29 1
 0 -10 2 780.76 64.71 1
 0 -10 2 754.34 46.17 1
 0 -10 2 831.25 51.97 1
 0 -10 2 844.07 61.64 1
 0 10 -1 281.38 17.04 1
 0 10 -1 323.26 20 1
 0 10 -1 280.77 17.45 1
 0 10 -1 285.25 13.55 1
 0 10 -1 305.53 14.01 1
 0 10 -1 309.83 18.68 1
 0 10 -1 304.91 22.5 1
 0 10 -1 355.66 30.19 1
 0 10 -1 374.27 31.59 1
 0 10 -1 351.36 25.86 1
 0 -10 1 402.37 23.79 1
 0 -10 1 337.49 20.11 1
 0 -10 1 317.56 15.72 1
 0 -10 1 310.36 15.22 1
 0 -10 1 388.23 24.41 1
 0 -10 1 362.59 28.95 1
 0 -10 1 392.45 28.74 1
 0 -10 1 503.42 42.19 1
 0 -10 1 405.97 34.58 1
 0 -10 1 400.52 24.78 1
 0 10 5 1751.48 122.47 1
 0 10 5 1880.58 115.45 1
 0 10 5 1990.28 117.91 1
 0 10 5 1848.08 109.04 1
 0 10 5 1887.58 118.79 1
 0 10 5 2017.58 148.46 1
 0 10 5 1894.58 163.12 1
 0 10 5 2064.98 168.04 1
 0 10 5 1919.18 145.21 1
 0 -10 -5 1593.49 115.71 1
 0 -10 -5 1539.89 122.56 1
 0 -10 -5 1861.28 113.69 1
 0 -10 -5 1807.68 113.69 1
 0 -10 -5 1933.28 159.88 1
 0 -10 -5 1632.99 138.8 1
 0 -10 -5 1564.49 123.18 1
 0 10 6 109.57 9.48 1
 0 10 6 135.29 10.56 1
 0 10 6 123.7 8.49 1
 0 10 6 112.03 7.89 1
 0 10 6 133.62 14.95 1
 0 10 6 113.43 13.11 1
 0 10 6 106.76 9.82 1
 0 10 6 126.6 9.8 1
 0 -10 -6 102.19 6.88 1
 0 -10 -6 115.45 7.92 1
 0 -10 -6 104.21 12.45 1
 0 -10 -6 96.93 12.29 1
 0 -10 -6 117.38 9.33 1
 0 -10 -6 91.66 8.03 1
 0 10 7 1771.68 110.1 1
 0 10 7 1798.08 132.13 1
 0 10 7 1727.78 106.15 1
 0 10 7 1742.78 104.39 1
 0 10 7 1764.68 105.62 1
 0 10 7 1782.28 78.42 1
 0 10 7 1746.28 142.93 1
 0 10 7 1763.78 145.56 1
 0 10 7 1920.08 99.03 1
 0 10 7 1791.88 130.9 1
 0 -10 -7 1605.79 127.74 1
 0 -10 -7 1711.98 104.3 1
 0 -10 -7 1867.38 136.96 1
 0 -10 -7 1560.09 130.64 1
 0 -10 -7 1835.78 149.78 1
 0 -10 -7 1603.19 116.42 1
 0 -10 -7 1841.08 114.48 1
 0 -10 -7 1744.48 127.39 1
 0 10 8 351.36 21.98 1
 0 10 8 329.23 24.72 1
 0 10 8 371.64 23.76 1
 0 10 8 352.59 21.45 1
 0 10 8 334.41 22.32 1
 0 10 8 400.7 20.21 1
 0 10 8 360.31 34.05 1
 0 10 8 317.82 31.05 1
 0 10 8 352.15 21 1
 0 10 8 313.52 24.67 1
 0 -10 -8 360.93 21.99 1
 0 -10 -8 310.44 19.88 1
 0 -10 -8 338.19 25.51 1
 0 -10 -8 309.83 30.34 1
 0 -10 -8 276.82 28.2 1
 0 -10 -8 346.18 30.18 1
 0 -10 -8 341.17 21.7 1
 0 -10 -8 310.53 24.08 1
 0 10 9 719.31 45.19 1
 0 10 9 681.99 30.96 1
 0 10 9 650.04 40.47 1
 0 10 9 692.71 42.45 1
 0 10 9 616.76 36.91 1
 0 10 9 739.59 54.87 1
 0 10 9 622.91 30.95 1
 0 10 9 884.1 76.53 1
 0 10 9 634.23 46.51 1
 0 10 9 808.77 69.31 1
 0 -10 -9 626.6 38.34 1
 0 -10 -9 636.08 38.52 1
 0 -10 -9 663.91 32.06 1
 0 -10 -9 711.14 52.16 1
 0 -10 -9 676.02 57.87 1
 0 -10 -9 717.2 62.06 1
 0 -10 -9 684.45 42.61 1
 0 -10 -9 668.91 41.32 1
 0 -10 -9 702.1 51.74 1
 0 10 10 125.81 12.05 1
 0 10 10 101.32 9.26 1
 0 10 10 112.2 10.07 1
 0 10 10 107.29 13.34 1
 0 10 10 96.75 15.3 1
 0 10 10 112.73 8.47 1
 0 10 10 116.77 11.13 1
 0 10 10 75.65 15.5 1
 0 10 10 102.11 9.08 1
 0 10 10 115.71 21.03 1
 0 -10 -10 126.51 13.5 1
 0 -10 -10 95.17 7.04 1
 0 -10 -10 118.26 13.3 1
 0 -10 -10 103.34 18.36 1
 0 -10 -10 103.07 9.46 1
 0 -10 -10 92.1 11.84 1
 0 -10 -10 119.31 11.23 1
 0 -10 -10 90.87 19.57 1
 0 -10 -10 103.16 9.2 1
 0 10 11 414.57 25.31 1
 0 10 11 411.67 26.5 1
 0 10 11 418.96 28.88 1
 0 10 11 430.29 26.15 1
 0 10 11 444.68 27.13 1
 0 10 11 466.9 31.11 1
 0 10 11 384.1 31.12 1
 0 10 11 483.4 47.81 1
 0 10 11 453.64 34.07 1
 0 10 11 433.45 43.75 1
 0 -10 -11 437.84 43.68 1
 0 -10 -11 370.23 23.38 1
 0 -10 -11 374.1 40.61 1
 0 -10 -11 443.19 33.77 1
 0 -10 -11 442.75 34.38 1
 0 -10 -11 398.24 25.68 1
 0 -10 -11 439.42 29.47 1
 0 10 12 2.65 6.63 1
 0 10 12 8.02 3.55 1
 0 10 12 5.47 7.91 1
 0 10 12 12.38 10.63 1
 0 10 12 4.52 11.32 1
 0 10 12 -12.79 13.42 1
 0 10 12 18.45 10.75 1
 0 10 12 12.09 4.07 1
 0 -10 -12 9.42 7.76 1
 0 -10 -12 4.72 5.98 1
 0 -10 -12 10.82 4.37 1
 0 -10 -12 25.5 17.59 1
 0 -10 -12 14.64 10.92 1
 0 -10 -12 6 6.76 1
 0 -10 -12 8.98 4.16 1
 0 -10 -12 7.52 6.26 1
 0 10 13 2216.88 132.83 1
 0 10 13 2393.28 176.38 1
 0 10 13 2111.48 123.62 1
 0 10 13 2309.88 144.6 1
 0 10 13 2218.58 135.64 1
 0 10 13 1976.28 166.55 1
 0 10 13 2106.18 175.85 1
 0 10 13 2071.08 105.35 1
 0 10 13 2054.38 149.52 1
 0 -10 -13 2325.68 136.96 1
 0 -10 -13 2245.78 137.49 1
 0 -10 -13 2172.08 181.65 1
 0 -10 -13 2006.98 171.2 1
 0 -10 -13 1883.18 139.59 1
 0 -10 -13 2300.28 168.22 1
 0 10 14 139.51 10.9 1
 0 10 14 123 11.58 1
 0 10 14 153.91 16.05 1
 0 10 14 143.98 18.39 1
 0 10 14 140.74 10.29 1
 0 10 14 102.55 27.32 1
 0 10 14 126.16 10.93 1
 0 10 14 105.09 23.83 1
 0 10 14 139.86 14.94 1
 0 -10 -14 151.01 18.98 1
 0 -10 -14 116.59 13.66 1
 0 -10 -14 154.78 15.29 1
 0 10 15 631.34 42.07 1
 0 10 15 564.35 35.84 1
 0 10 15 609.04 41.86 1
 0 10 15 593.58 36.48 1
 0 10 15 581.12 35.75 1
 0 10 15 582.08 46.4 1
 0 10 15 679.71 68.23 1
 0 10 15 564.17 42.19 1
 0 10 15 531.25 51.93 1
 0 -10 -15 609.3 40.92 1
 0 -10 -15 548.81 56.56 1
 0 -10 -15 624.49 48.57 1
 0 -10 -15 646.61 64.71 1
 0 -10 -15 629.93 42.23 1
 0 10 16 53.95 15.18 1
 0 10 16 42.91 6.82 1
 0 10 16 61.54 6.46 1
 0 10 16 67.51 16.98 1
 0 10 16 75.71 21.32 1
 0 10 16 82.85 15.36 1
 0 10 16 68.99 8.47 1
 0 10 16 73.7 24.93 1
 0 -10 -16 37.67 16.51 1
 0 -10 -16 76.64 31.24 1
 0 -10 -16 57.7 13.18 1
 0 -10 -16 80.53 14.31 1
 0 10 17 646.44 41.63 1
 0 10 17 675.41 50.65 1
 0 10 17 712.81 59.27 1
 0 10 17 676.38 41.52 1
 0 10 17 632.65 39.92 1
 0 10 17 565.67 57.64 1
 0 10 17 612.99 46.56 1
 0 10 17 617.38 54.26 1
 0 -10 -17 787 56.38 1
 0 -10 -17 726.95 72.69 1
 0 -10 -17 639.59 50.97 1
 0 -10 -17 725.45 49.53 1
 0 10 18 146.44 21.99 1
 0 10 19 39.65 21.47 1
 0 -11 19 190.17 19.73 1
 0 -11 18 9.16 12.26 1
 0 -11 17 254.08 25.07 1
 0 11 -16 253.82 19.96 1
 0 11 -16 236.34 17.39 1
 0 11 -16 298.15 25.67 1
 0 11 -16 330.73 43.77 1
 0 11 -16 227.04 22.07 1
 0 -11 16 237.31 22.98 1
 0 -11 16 276.12 24.49 1
 0 -11 16 311.67 43.46 1
 0 -11 16 294.2 24.65 1
 0 -11 16 257.42 23.71 1
 0 11 -15 265.84 22.86 1
 0 11 -15 287 20.59 1
 0 11 -15 310.44 25.57 1
 0 11 -15 312.55 44.62 1
 0 11 -15 315.45 21.73 1
 0 -11 15 258.47 21.62 1
 0 -11 15 329.32 25.51 1
 0 -11 15 315.19 51.02 1
 0 -11 15 299.73 26.58 1
 0 -11 15 289.9 23.46 1
 0 11 -14 192.1 14.36 1
 0 11 -14 187.27 17.66 1
 0 11 -14 197.28 17.09 1
 0 11 -14 204.21 17.1 1
 0 11 -14 260.93 33.46 1
 0 11 -14 216.94 19.27 1
 0 -11 14 223.26 21.35 1
 0 -11 14 237.49 21.02 1
 0 -11 14 253.11 21.16 1
 0 -11 14 214.48 18.86 1
 0 -11 14 240.12 35.58 1
 0 11 -13 105.18 12.7 1
 0 11 -13 99.03 10.58 1
 0 11 -13 101.32 13.3 1
 0 11 -13 131.34 31.28 1
 0 11 -13 101.76 12.09 1
 0 -11 13 103.77 13.35 1
 0 -11 13 129.06 15.55 1
 0 -11 13 146.35 38.94 1
 0 -11 13 137.22 16.54 1
 0 -11 13 105.27 15.76 1
 0 11 -12 11.56 4.14 1
 0 11 -12 -0.41 6.77 1
 0 11 -12 25.01 8.14 1
 0 11 -12 14.93 10.35 1
 0 11 -12 12.29 8.85 1
 0 11 -12 4.82 15.83 1
 0 11 -12 27.52 9.03 1
 0 -11 12 14.48 6.88 1
 0 -11 12 12.67 11.65 1
 0 -11 12 22.62 24.18 1
 0 -11 12 16.55 7.76 1
 0 -11 12 21.9 9.89 1
 0 11 -11 197.01 16.91 1
 0 11 -11 191.04 16.44 1
 0 11 -11 186.13 13.71 1
 0 11 -11 241.26 19.03 1
 0 11 -11 212.55 15.72 1
 0 11 -11 240.56 31.07 1
 0 11 -11 224.58 30.84 1
 0 11 -11 192.89 18.06 1
 0 -11 11 241.61 21.66 1
 0 -11 11 185.25 15.39 1
 0 -11 11 240.03 20.79 1
 0 -11 11 220.63 35.11 1
 0 -11 11 200.17 25.86 1
 0 -11 11 183.76 17.27 1
 0 11 -10 323.53 23.26 1
 0 11 -10 296.66 24.18 1
 0 11 -10 343.28 22.25 1
 0 11 -10 335.55 22.96 1
 0 11 -10 383.75 25.53 1
 0 11 -10 309.22 34.61 1
 0 11 -10 289.02 31.53 1
 0 11 -10 321.95 26 1
 0 -11 10 331.43 26.2 1
 0 -11 10 361.45 23.17 1
 0 -11 10 354.96 24.17 1
 0 -11 10 315.36 34.8 1
 0 -11 10 325.28 25.88 1
 0 -11 10 343.98 23.72 1
 0 -11 10 346.35 35.8 1
 0 11 -9 1575.09 96.49 1
 0 11 -9 1449.49 106.15 1
 0 11 -9 1317.79 80.97 1
 0 11 -9 1342.39 80.58 1
 0 11 -9 1539.09 93.85 1
 0 11 -9 1600.49 135.12 1
 0 11 -9 1505.69 125.72 1
 0 11 -9 1442.49 106.06 1
 0 -11 9 1536.39 112.11 1
 0 -11 9 1633.89 119.66 1
 0 -11 9 1559.29 71.47 1
 0 -11 9 1585.59 93.33 1
 0 -11 9 1571.59 131.69 1
 0 -11 9 1534.69 128.36 1
 0 -11 9 1653.19 101.4 1
 0 -11 9 1512.69 92.71 1
 0 11 -8 81.96 7.82 1
 0 11 -8 77.05 7.29 1
 0 11 -8 91.57 9.01 1
 0 11 -8 93.77 13.23 1
 0 11 -8 91.92 9.07 1
 0 11 -8 57.99 8.98 1
 0 11 -8 66.95 16.67 1
 0 11 -8 85.35 19.06 1
 0 11 -8 80.41 8.39 1
 0 -11 8 91.66 10.23 1
 0 -11 8 96.22 14.37 1
 0 -11 8 106.06 14.16 1
 0 -11 8 105.88 8.55 1
 0 -11 8 79.17 20.13 1
 0 -11 8 94.47 9.4 1
 0 -11 8 89.64 10.63 1
 0 -11 8 89.38 15.7 1
 0 -11 8 91.22 7.37 1
 0 -11 8 97.01 11.06 1
 0 11 -7 1176.49 72.42 1
 0 11 -7 981.55 60.96 1
 0 11 -7 1165.89 69.04 1
 0 11 -7 1114.99 49.82 1
 0 11 -7 1039.49 62.3 1
 0 11 -7 1158.89 84.78 1
 0 11 -7 1174.69 98.95 1
 0 11 -7 1248.49 104.04 1
 0 11 -7 1272.99 93.41 1
 0 -11 7 1145.69 68.45 1
 0 -11 7 1069.39 54.8 1
 0 -11 7 1124.69 50.17 1
 0 -11 7 1286.19 75.93 1
 0 -11 7 1163.29 97.1 1
 0 -11 7 1227.39 89.73 1
 0 -11 7 1265.09 92.71 1
 0 -11 7 1319.59 110.62 1
 0 -11 7 1107.99 68.02 1
 0 -11 7 1247.59 77.12 1
 0 11 -6 190.96 13.33 1
 0 11 -6 165.93 13.63 1
 0 11 -6 180.68 13.17 1
 0 11 -6 183.32 12.35 1
 0 11 -6 152.68 13.4 1
 0 11 -6 155.31 19.1 1
 0 11 -6 151.8 21.39 1
 0 11 -6 171.9 12.52 1
 0 11 -6 190.52 12.75 1
 0 -11 6 218.79 14.27 1
 0 -11 6 230.11 15.9 1
 0 -11 6 188.76 14.25 1
 0 -11 6 198.68 13.56 1
 0 -11 6 200.09 16.07 1
 0 -11 6 202.11 21.83 1
 0 -11 6 174.01 20.55 1
 0 -11 6 199.82 13.47 1
 0 -11 6 204.3 14.36 1
 0 -11 6 200.79 15.98 1
 0 11 -5 289.81 16.44 1
 0 11 -5 333.45 25.21 1
 0 11 -5 315.36 20.68 1
 0 11 -5 320.63 20.25 1
 0 11 -5 315.71 23.99 1
 0 11 -5 325.19 32.87 1
 0 11 -5 346.62 33.72 1
 0 11 -5 334.76 21.02 1
 0 11 -5 319.84 20.03 1
 0 -11 5 336.96 20.46 1
 0 -11 5 361.45 23.08 1
 0 -11 5 365.4 24.22 1
 0 -11 5 371.2 36.2 1
 0 -11 5 340.12 30.94 1
 0 -11 5 371.9 27.9 1
 0 -11 5 337.4 20.98 1
 0 -11 5 367.86 27.46 1
 0 11 -4 1311.69 80.7 1
 0 11 -4 1252.89 76.5 1
 0 11 -4 1320.49 77.39 1
 0 11 -4 1268.69 54.22 1
 0 11 -4 1288.79 75.65 1
 0 11 -4 1261.59 92.1 1
 0 11 -4 1407.39 116.86 1
 0 11 -4 1170.29 97.63 1
 0 11 -4 1205.39 87.88 1
 0 -11 4 1380.99 81.33 1
 0 -11 4 1350.29 78.72 1
 0 -11 4 1335.39 81.16 1
 0 -11 4 1261.59 104.3 1
 0 -11 4 1371.39 113.08 1
 0 -11 4 1359.09 83.51 1
 0 11 -3 2510.98 148.02 1
 0 11 -3 2006.98 122.04 1
 0 11 -3 2584.68 157.77 1
 0 11 -3 2392.38 109.83 1
 0 11 -3 2374.88 95.87 1
 0 11 -3 2208.08 132.13 1
 0 11 -3 2621.58 191.57 1
 0 11 -3 2680.38 220.45 1
 0 11 -3 2744.48 224.23 1
 0 11 -3 2400.28 176.91 1
 0 -11 3 2943.77 215.19 1
 0 -11 3 2811.17 204.3 1
 0 -11 3 2589.98 118.61 1
 0 -11 3 2718.18 110.18 1
 0 -11 3 2776.98 226.51 1
 0 -11 3 2622.48 214.13 1
 0 -11 3 2740.08 160.14 1
 0 -11 3 2700.58 159.26 1
 0 11 -2 1844.58 110.71 1
 0 11 -2 1840.18 115.71 1
 0 11 -2 1870.88 114.75 1
 0 11 -2 1950.78 89.73 1
 0 11 -2 1799.78 104.48 1
 0 11 -2 1780.48 108.43 1
 0 11 -2 1736.58 128.8 1
 0 11 -2 1918.28 141.17 1
 0 11 -2 1779.58 147.14 1
 0 11 -2 1889.38 155.13 1
 0 -11 2 1920.98 156.8 1
 0 -11 2 1877.98 112.64 1
 0 -11 2 2033.38 121.25 1
 0 -11 2 1969.28 144.07 1
 0 -11 2 2142.18 157.5 1
 0 -11 2 2064.98 128.01 1
 0 -11 2 1970.08 160.58 1
 0 -11 2 1875.28 114.84 1
 0 11 -1 380.94 20.35 1
 0 -11 1 490.6 33.93 1
 0 -11 1 545.91 22.98 1
 0 -11 1 458.73 27.33 1
 0 -11 1 432.48 32.23 1
 0 -11 1 510.44 31.05 1
 0 -11 1 532.39 31.09 1
 0 11 7 1363.49 98.42 1
 0 11 7 1603.19 116.77 1
 0 11 7 1459.19 88.76 1
 0 11 7 1380.99 104.83 1
 0 11 7 1215.09 71.34 1
 0 11 7 1482.89 78.49 1
 0 11 7 1391.59 122.3 1
 0 11 7 1658.49 135.12 1
 0 11 7 1408.29 116.07 1
 0 -11 -7 1429.29 87.18 1
 0 -11 -7 1284.49 75.42 1
 0 -11 -7 1253.69 138.45 1
 0 -11 -7 1481.09 111.76 1
 0 -11 -7 1262.49 103.86 1
 0 -11 -7 1393.29 116.86 1
 0 -11 -7 1273.89 78.03 1
 0 -11 -7 1425.79 90.34 1
 0 -11 -7 1294.99 95.17 1
 0 11 8 1441.59 85.87 1
 0 11 8 1520.59 93.77 1
 0 11 8 1644.39 100.17 1
 0 11 8 1666.39 67.07 1
 0 11 8 1536.39 69.57 1
 0 11 8 1526.79 90.69 1
 0 11 8 1561.89 113.96 1
 0 11 8 1623.39 134.77 1
 0 11 8 1511.89 111.5 1
 0 11 8 1668.98 138.63 1
 0 -11 -8 1447.79 85.3 1
 0 -11 -8 1437.19 84.54 1
 0 -11 -8 1359.09 55.46 1
 0 -11 -8 1534.69 125.72 1
 0 -11 -8 1545.19 112.9 1
 0 -11 -8 1482.89 107.99 1
 0 -11 -8 1582.09 96.66 1
 0 -11 -8 1431.99 117.38 1
 0 -11 -8 1438.09 87.74 1
 0 11 9 1241.39 76.78 1
 0 11 9 1191.39 77.73 1
 0 11 9 1260.79 77.08 1
 0 11 9 1218.59 82.25 1
 0 11 9 1309.89 58.85 1
 0 11 9 1245.79 73.78 1
 0 11 9 1299.39 95.52 1
 0 11 9 1347.69 112.73 1
 0 11 9 1300.29 109.83 1
 0 11 9 1312.59 96.22 1
 0 -11 -9 1182.59 90.6 1
 0 -11 -9 1158.89 85.6 1
 0 -11 -9 1255.49 56.59 1
 0 -11 -9 1150.99 75.62 1
 0 -11 -9 1323.09 109.83 1
 0 -11 -9 1157.99 97.98 1
 0 -11 -9 1147.49 67.74 1
 0 11 10 167.16 14 1
 0 11 10 167.34 11.41 1
 0 11 10 185.6 14.72 1
 0 11 10 186.13 15.09 1
 0 11 10 186.83 16.23 1
 0 11 10 168.48 11.14 1
 0 11 10 164.7 13.24 1
 0 11 10 171.11 15.64 1
 0 11 10 183.14 23.55 1
 0 11 10 164.44 25.57 1
 0 -11 -10 170.32 15.58 1
 0 -11 -10 144.07 13.22 1
 0 -11 -10 154.87 10.22 1
 0 -11 -10 166.64 14.28 1
 0 -11 -10 157.42 14.62 1
 0 -11 -10 159.17 13.2 1
 0 -11 -10 155.4 11.51 1
 0 11 11 49.03 7.25 1
 0 11 11 55.36 10.28 1
 0 11 11 53.16 4.83 1
 0 11 11 49.69 4.72 1
 0 11 11 61.91 8.98 1
 0 11 11 61.09 6.27 1
 0 11 11 56.81 10.62 1
 0 11 11 71.43 20.25 1
 0 11 11 53.9 8.35 1
 0 11 11 84.56 19.79 1
 0 -11 -11 40.59 3.56 1
 0 -11 -11 36.04 7.57 1
 0 -11 -11 56.39 12.28 1
 0 -11 -11 45.09 7.8 1
 0 -11 -11 35.8 15.28 1
 0 -11 -11 44.09 17.35 1
 0 -11 -11 43.63 5.05 1
 0 -11 -11 61.09 7.32 1
 0 -11 -11 53.66 6.35 1
 0 11 12 522.12 31.68 1
 0 11 12 522.56 35.32 1
 0 11 12 501.22 32.12 1
 0 11 12 529.23 31.76 1
 0 11 12 527.65 29.94 1
 0 11 12 512.64 34 1
 0 11 12 528 42.07 1
 0 11 12 502.98 48.37 1
 0 11 12 494.38 36.75 1
 0 11 12 488.41 48.45 1
 0 -11 -12 438.54 46.87 1
 0 -11 -12 528.79 34.54 1
 0 -11 -12 482.08 26.44 1
 0 -11 -12 482.17 36.37 1
 0 -11 -12 485.25 37.37 1
 0 -11 -12 466.02 30.54 1
 0 -11 -12 479.45 46.47 1
 0 -11 -12 485.68 31.98 1
 0 11 13 373.48 24.26 1
 0 11 13 365.93 27.71 1
 0 11 13 374.45 23.17 1
 0 11 13 423.44 34.16 1
 0 11 13 368.57 31.2 1
 0 11 13 373.83 28.39 1
 0 11 13 373.13 40.58 1
 0 11 13 441.44 56.19 1
 0 11 13 377.52 32.6 1
 0 -11 -13 385.69 31.25 1
 0 -11 -13 393.32 30.49 1
 0 -11 -13 319.66 35.64 1
 0 -11 -13 289.64 38.76 1
 0 -11 -13 372.34 26.14 1
 0 11 14 409.13 28.01 1
 0 11 14 366.28 23.78 1
 0 11 14 359.96 22.35 1
 0 11 14 382.17 25.72 1
 0 11 14 398.68 29.75 1
 0 11 14 393.94 32.72 1
 0 11 14 394.2 43.86 1
 0 11 14 352.23 26.9 1
 0 11 14 410.71 46.94 1
 0 -11 -14 413.6 32.32 1
 0 -11 -14 291.48 40.71 1
 0 -11 -14 362.68 31.24 1
 0 -11 -14 354.69 40.9 1
 0 -11 -14 401.14 29.92 1
 0 11 15 370.06 33.27 1
 0 11 15 337.92 30.37 1
 0 11 15 320.01 25.43 1
 0 11 15 302.46 19.3 1
 0 11 15 288.06 19.76 1
 0 11 15 270.32 42.45 1
 0 11 15 278.93 41.43 1
 0 11 15 281.65 24.94 1
 0 11 15 282.44 23.03 1
 0 -11 -15 308.78 28.75 1
 0 -11 -15 242.05 36.89 1
 0 -11 -15 306.93 39.82 1
 0 -11 -15 336.34 25.42 1
 0 -11 -15 319.93 29.21 1
 0 11 16 469 30.49 1
 0 11 16 476.73 37.01 1
 0 11 16 510.27 41.26 1
 0 11 16 474.01 32.62 1
 0 11 16 433.27 27.22 1
 0 11 16 467.07 35.38 1
 0 11 16 520.19 44.64 1
 0 11 16 441.7 49.94 1
 0 -11 -16 516.59 40.05 1
 0 -11 -16 459.96 58.43 1
 0 -11 -16 492.8 42.71 1
 0 -11 -16 527.3 37.72 1
 0 11 17 66.04 15.8 1
 0 11 18 33.19 15.45 1
 0 -12 18 55.84 17.1 1
 0 -12 17 77.88 18.88 1
 0 -12 16 35.14 13.57 1
 0 12 -15 21.58 9.92 1
 0 12 -15 26.12 7.75 1
 0 12 -15 14.92 9.55 1
 0 12 -15 -6.53 28.89 1
 0 12 -15 2.31 15.25 1
 0 -12 15 25.06 13.31 1
 0 -12 15 -4.86 15.95 1
 0 -12 15 13.83 32.57 1
 0 -12 15 9.35 9.89 1
 0 -12 15 21.59 15.16 1
 0 12 -14 271.64 20.02 1
 0 12 -14 250.92 22.62 1
 0 12 -14 273.31 24.02 1
 0 12 -14 223.7 17.86 1
 0 12 -14 257.86 46.33 1
 0 12 -14 283.75 24.57 1
 0 -12 14 290.6 27.28 1
 0 -12 14 274.71 20.99 1
 0 -12 14 384.02 60.89 1
 0 -12 14 262.68 23.88 1
 0 -12 14 274.62 25.74 1
 0 12 -13 145.56 11.81 1
 0 12 -13 182.44 17.13 1
 0 12 -13 161.28 14.8 1
 0 12 -13 162.6 28.23 1
 0 12 -13 166.9 15.92 1
 0 -12 13 169.27 20.86 1
 0 -12 13 191.75 18.72 1
 0 -12 13 170.32 35.27 1
 0 -12 13 164.97 16.07 1
 0 -12 13 163.3 17.27 1
 0 12 -12 413.78 30.33 1
 0 12 -12 452.5 29.75 1
 0 12 -12 441.7 32.66 1
 0 12 -12 470.67 29.99 1
 0 12 -12 410.18 32.84 1
 0 12 -12 430.2 49.34 1
 0 12 -12 475.59 38.2 1
 0 -12 12 476.03 31.87 1
 0 -12 12 479.8 32.83 1
 0 -12 12 461.36 36.77 1
 0 -12 12 450.04 31.75 1
 0 -12 12 484.1 50.38 1
 0 12 -11 673.48 43.31 1
 0 12 -11 737.83 56.29 1
 0 12 -11 757.5 49.29 1
 0 12 -11 740.64 46.79 1
 0 12 -11 724.75 45.41 1
 0 12 -11 755.83 71.23 1
 0 12 -11 853.37 76.66 1
 0 12 -11 753.37 56.59 1
 0 -12 11 790.25 49.48 1
 0 -12 11 718.52 39.44 1
 0 -12 11 784.54 69.65 1
 0 -12 11 862.15 75.28 1
 0 -12 11 731.6 48.4 1
 0 -12 11 747.31 55.76 1
 0 12 -10 224.05 15.9 1
 0 12 -10 214.4 18.17 1
 0 12 -10 252.06 20.47 1
 0 12 -10 225.81 29.28 1
 0 12 -10 256.45 32.21 1
 0 12 -10 227.13 17.77 1
 0 -12 10 219.4 17.25 1
 0 -12 10 225.55 17.98 1
 0 -12 10 227.39 17.76 1
 0 -12 10 271.64 34.71 1
 0 -12 10 260.75 29.56 1
 0 -12 10 240.47 19.6 1
 0 -12 10 245.65 19.28 1
 0 12 -9 567.16 37.95 1
 0 12 -9 644.77 49.38 1
 0 12 -9 590.51 37.48 1
 0 12 -9 686.56 41.35 1
 0 12 -9 673.04 42.54 1
 0 12 -9 558.38 55.26 1
 0 12 -9 556.8 53.33 1
 0 12 -9 583.58 44.2 1
 0 -12 9 756.97 47.28 1
 0 -12 9 635.99 31.22 1
 0 -12 9 577.87 43.56 1
 0 -12 9 738.89 55.36 1
 0 -12 9 697.27 64.42 1
 0 -12 9 659.43 59.37 1
 0 12 -8 68.52 6.58 1
 0 12 -8 56.99 11.24 1
 0 12 -8 67.93 8.54 1
 0 12 -8 78.17 7.54 1
 0 12 -8 64.19 7.36 1
 0 12 -8 61.59 8.07 1
 0 12 -8 31.72 17.93 1
 0 12 -8 75.21 17.12 1
 0 12 -8 73.63 8.37 1
 0 -12 8 69.62 14.05 1
 0 -12 8 72.89 9.26 1
 0 -12 8 63.43 12.74 1
 0 -12 8 71.73 7.61 1
 0 -12 8 91.4 18.48 1
 0 -12 8 57.03 20.25 1
 0 -12 8 75.71 6.75 1
 0 -12 8 76.67 8.91 1
 0 -12 8 60.23 7.1 1
 0 12 -7 157.59 12.56 1
 0 12 -7 142.58 10.34 1
 0 12 -7 155.05 10.79 1
 0 12 -7 153.29 13.24 1
 0 12 -7 143.11 10.45 1
 0 12 -7 128.71 12.17 1
 0 12 -7 132.75 21.13 1
 0 12 -7 135.2 22.53 1
 0 12 -7 146.53 12.57 1
 0 -12 7 145.48 11.6 1
 0 -12 7 150.13 15.23 1
 0 -12 7 169.62 15.65 1
 0 -12 7 156.19 11.31 1
 0 -12 7 173.31 22.03 1
 0 -12 7 138.98 12.14 1
 0 -12 7 143.55 12.48 1
 0 -12 7 144.42 19.53 1
 0 -12 7 146.09 10 1
 0 -12 7 148.81 11.91 1
 0 12 -6 162.42 12.1 1
 0 12 -6 202.11 14.26 1
 0 12 -6 170.59 11.86 1
 0 12 -6 184.9 12.32 1
 0 12 -6 169.27 11.2 1
 0 12 -6 184.37 15.02 1
 0 12 -6 177.17 23.82 1
 0 12 -6 200.79 24.17 1
 0 12 -6 167.25 13.85 1
 0 -12 6 233.54 24.42 1
 0 -12 6 174.27 13.7 1
 0 -12 6 190.87 12.75 1
 0 -12 6 189.29 15.59 1
 0 -12 6 174.63 14.42 1
 0 -12 6 227.39 25.72 1
 0 -12 6 182.09 11.91 1
 0 -12 6 186.92 14.23 1
 0 12 -5 1580.29 97.01 1
 0 12 -5 1562.79 114.4 1
 0 12 -5 1760.28 107.29 1
 0 12 -5 1599.59 93.59 1
 0 12 -5 1740.08 101.49 1
 0 12 -5 1575.89 129.94 1
 0 12 -5 1798.88 148.64 1
 0 12 -5 1704.98 75.71 1
 0 12 -5 1495.19 109.22 1
 0 -12 5 1831.38 108.16 1
 0 -12 5 1603.99 94.03 1
 0 -12 5 1793.68 147.58 1
 0 -12 5 1783.08 147.67 1
 0 -12 5 1888.48 115.89 1
 0 -12 5 1795.38 108.95 1
 0 12 -4 143.46 11.12 1
 0 12 -4 154.61 13.03 1
 0 12 -4 130.9 12.3 1
 0 12 -4 135.64 8.81 1
 0 12 -4 153.91 18.24 1
 0 12 -4 188.76 20.07 1
 0 12 -4 127.92 9.98 1
 0 12 -4 123.62 8.73 1
 0 -12 4 140.12 9.32 1
 0 -12 4 143.72 10.36 1
 0 -12 4 129.06 11.6 1
 0 -12 4 148.37 9.87 1
 0 -12 4 152.15 12.12 1
 0 -12 4 150.92 16.57 1
 0 -12 4 174.19 18.25 1
 0 -12 4 156.1 13.12 1
 0 -12 4 159.88 10.46 1
 0 -12 4 164.97 12.66 1
 0 12 -3 444.42 27.48 1
 0 12 -3 463.82 22.26 1
 0 12 -3 436.08 26.93 1
 0 12 -3 415.1 25.37 1
 0 12 -3 446.53 27.05 1
 0 12 -3 482.52 35.64 1
 0 12 -3 426.6 18.45 1
 0 12 -3 407.28 36.14 1
 0 12 -3 389.9 28.92 1
 0 12 -3 465.84 41.71 1
 0 -12 3 460.49 27.62 1
 0 -12 3 517.55 31.27 1
 0 -12 3 479.01 23.84 1
 0 -12 3 530.55 39.03 1
 0 -12 3 435.2 38.29 1
 0 -12 3 521.24 44.97 1
 0 -12 3 477.34 29.99 1
 0 -12 3 534.32 33.12 1
 0 -12 3 495.17 36.48 1
 0 12 -2 2632.08 159.88 1
 0 12 -2 2433.68 176.56 1
 0 12 -2 2542.58 103.86 1
 0 12 -2 2743.58 170.06 1
 0 12 -2 2798.07 206.5 1
 0 12 -2 2457.38 199.3 1
 0 12 -2 2802.47 229.76 1
 0 12 -2 2697.08 161.37 1
 0 12 -2 2573.28 150.13 1
 0 -12 2 2830.57 135.64 1
 0 -12 2 2902.47 127.48 1
 0 -12 2 3384.47 274.1 1
 0 -12 2 2820.87 231.6 1
 0 -12 2 2937.67 178.66 1
 0 -12 2 2699.68 199.65 1
 0 12 8 680.41 40.3 1
 0 12 8 727.3 53.02 1
 0 12 8 685.95 41.88 1
 0 12 8 746.61 62.37 1
 0 12 8 592.71 54.98 1
 0 12 8 518.61 43.63 1
 0 -12 -8 594.55 36.33 1
 0 -12 -8 531.78 23.51 1
 0 -12 -8 584.01 34.44 1
 0 -12 -8 611.14 53.26 1
 0 -12 -8 480.33 41.5 1
 0 -12 -8 609.39 38.02 1
 0 -12 -8 542.49 33.63 1
 0 12 9 96.84 6.97 1
 0 12 9 94.73 10.85 1
 0 12 9 76.51 7.74 1
 0 12 9 79.89 7.82 1
 0 12 9 98.86 7.65 1
 0 12 9 88.06 14.18 1
 0 12 9 134.41 19.05 1
 0 12 9 97.1 15.03 1
 0 12 9 115.98 9.33 1
 0 -12 -9 67.75 8.83 1
 0 -12 -9 74.87 5.43 1
 0 -12 -9 68.97 10.13 1
 0 -12 -9 97.72 8.8 1
 0 -12 -9 116.24 15.5 1
 0 -12 -9 113.43 15.07 1
 0 -12 -9 79.74 8.89 1
 0 -12 -9 87.73 6.63 1
 0 -12 -9 94.64 11.59 1
 0 12 10 11.41 2.59 1
 0 12 10 -1.21 6.74 1
 0 12 10 4.93 7.66 1
 0 12 10 0.86 4.06 1
 0 12 10 6.87 3.32 1
 0 12 10 7.62 10.29 1
 0 12 10 32.92 18.77 1
 0 12 10 16.59 8.82 1
 0 12 10 8.17 3.17 1
 0 -12 -10 2.36 2.19 1
 0 -12 -10 5.1 5.82 1
 0 -12 -10 9.32 3.56 1
 0 -12 -10 -1.87 14.34 1
 0 -12 -10 8.42 13.01 1
 0 -12 -10 9.85 3.93 1
 0 -12 -10 3.42 2.76 1
 0 12 11 16.95 4.17 1
 0 12 11 22.95 9.1 1
 0 12 11 15.05 8.14 1
 0 12 11 17.95 12 1
 0 12 11 8.52 13.63 1
 0 12 11 5.01 27.95 1
 0 12 11 4.69 3.29 1
 0 -12 -11 8.32 10.2 1
 0 -12 -11 21.36 8.33 1
 0 -12 -11 10.63 16.82 1
 0 -12 -11 3.53 20.64 1
 0 -12 -11 15.66 5.49 1
 0 -12 -11 1.22 8.59 1
 0 12 12 963.12 59.73 1
 0 12 12 965.75 62.22 1
 0 12 12 1042.09 63.77 1
 0 12 12 959.6 45.05 1
 0 12 12 935.9 55.33 1
 0 12 12 1038.59 76.36 1
 0 12 12 1159.79 100.35 1
 0 12 12 1083.39 93.94 1
 0 12 12 1065.79 79.96 1
 0 -12 -12 1099.19 81.7 1
 0 -12 -12 909.56 55.64 1
 0 -12 -12 941.17 69.74 1
 0 -12 -12 1009.69 87.19 1
 0 -12 -12 959.6 83.05 1
 0 -12 -12 942.05 59.49 1
 0 -12 -12 831.07 52.43 1
 0 12 13 342.05 22.39 1
 0 12 13 334.76 25.21 1
 0 12 13 347.58 27.63 1
 0 12 13 365.67 26.5 1
 0 12 13 320.1 19.72 1
 0 12 13 354.96 27.16 1
 0 12 13 366.11 40.02 1
 0 12 13 422.38 45.52 1
 0 12 13 320.72 28.64 1
 0 -12 -13 338.1 26.03 1
 0 -12 -13 301.58 24.17 1
 0 -12 -13 375.33 30.81 1
 0 -12 -13 349.51 40.43 1
 0 -12 -13 364.88 25.56 1
 0 -12 -13 373.92 41.42 1
 0 12 14 122.74 9.3 1
 0 12 14 148.73 18.76 1
 0 12 14 155.57 21.66 1
 0 12 14 119.14 19.46 1
 0 12 14 121.42 11.62 1
 0 12 14 140.56 33.88 1
 0 12 14 79.31 30.36 1
 0 -12 -14 133.27 16.1 1
 0 -12 -14 62.13 22.8 1
 0 -12 -14 108.08 26.88 1
 0 -12 -14 169.45 19.26 1
 0 -12 -14 112.64 14.14 1
 0 12 15 434.59 33.49 1
 0 12 15 379.28 24.81 1
 0 12 15 377.52 23.53 1
 0 12 15 416.24 31.27 1
 0 12 15 433.53 35.74 1
 0 12 15 424.75 32.41 1
 0 12 15 358.64 45.19 1
 0 12 15 392.45 39.21 1
 0 12 15 375.41 62.59 1
 0 -12 -15 404.91 32.09 1
 0 -12 -15 354.61 49.85 1
 0 -12 -15 464.35 39.39 1
 0 -12 -15 402.54 54.65 1
 0 -12 -15 444.86 31.78 1
 0 12 16 97.8 13.57 1
 0 12 16 120.72 19.96 1
 0 12 16 89.99 49.87 1
 0 12 16 91.57 16.49 1
 0 12 17 231.69 28.46 1
 0 -13 17 -10.45 21.82 1
 0 -13 16 55.54 17.39 1
 0 -13 15 21.97 12.09 1
 0 13 -14 276.03 19.05 1
 0 13 -14 287.88 25.64 1
 0 13 -14 295.26 21.83 1
 0 13 -14 318 31.09 1
 0 13 -14 243.37 41.46 1
 0 13 -14 278.57 23.48 1
 0 -13 14 300.7 25.14 1
 0 -13 14 358.38 30.1 1
 0 -13 14 328.27 28.32 1
 0 -13 14 309.13 25.02 1
 0 -13 14 316.59 45.01 1
 0 13 -13 104.04 9.82 1
 0 13 -13 90.61 20.47 1
 0 13 -13 115.54 23.02 1
 0 13 -13 100.09 12.06 1
 0 13 -13 126.69 36.37 1
 0 13 -13 129.67 13.61 1
 0 -13 13 82.83 17.07 1
 0 -13 13 108.69 16.37 1
 0 -13 13 108.87 14 1
 0 -13 13 109.22 15.84 1
 0 -13 13 70 32.6 1
 0 13 -12 133.27 15.58 1
 0 13 -12 159.17 14.29 1
 0 13 -12 155.22 13.02 1
 0 13 -12 139.24 18.14 1
 0 13 -12 155.05 15.93 1
 0 13 -12 138.19 33.08 1
 0 13 -12 154.34 16.17 1
 0 -13 12 169.18 18.51 1
 0 -13 12 137.93 16.22 1
 0 -13 12 220.19 40.32 1
 0 -13 12 175.68 18.84 1
 0 -13 12 173.66 18.41 1
 0 13 -11 357.15 26.19 1
 0 13 -11 367.07 30.18 1
 0 13 -11 344.95 23.49 1
 0 13 -11 333.71 24.41 1
 0 13 -11 338.45 23.19 1
 0 13 -11 421.59 48.95 1
 0 13 -11 361.01 41.54 1
 0 13 -11 314.75 27.01 1
 0 -13 11 360.4 26.71 1
 0 -13 11 375.33 29.67 1
 0 -13 11 410.44 32.31 1
 0 -13 11 468.04 47.01 1
 0 -13 11 456.01 47.68 1
 0 -13 11 377.34 28 1
 0 13 -10 164.27 12.39 1
 0 13 -10 121.51 16.01 1
 0 13 -10 172.96 17.2 1
 0 13 -10 135.03 11.41 1
 0 13 -10 142.49 24.06 1
 0 13 -10 108.25 30.45 1
 0 13 -10 161.89 16.3 1
 0 13 -10 146.27 14.39 1
 0 -13 10 154.61 18.09 1
 0 -13 10 186.65 16.4 1
 0 -13 10 152.85 14.2 1
 0 -13 10 181.21 15.57 1
 0 13 -9 1056.19 65.78 1
 0 13 -9 1049.19 77.51 1
 0 13 -9 956.97 59.12 1
 0 13 -9 1128.19 69.77 1
 0 13 -9 980.68 59.1 1
 0 13 -9 1007.89 88.94 1
 0 13 -9 1006.99 89.11 1
 0 13 -9 965.75 71.56 1
 0 -13 9 1148.39 85.01 1
 0 -13 9 1092.19 54.52 1
 0 -13 9 1143.99 69.73 1
 0 -13 9 1074.59 90.96 1
 0 -13 9 905.17 67.31 1
 0 -13 9 1114.09 70.05 1
 0 -13 9 1109.69 97.72 1
 0 13 -8 1097.49 67.57 1
 0 13 -8 1078.09 51.86 1
 0 13 -8 1004.39 63.22 1
 0 13 -8 1014.89 60.97 1
 0 13 -8 1020.19 62.29 1
 0 13 -8 1080.79 79.72 1
 0 13 -8 1136.09 98.24 1
 0 13 -8 985.07 89.99 1
 0 13 -8 1017.59 75.03 1
 0 -13 8 1028.09 47.14 1
 0 -13 8 1096.59 66.28 1
 0 -13 8 1148.39 54.42 1
 0 -13 8 1081.59 79.36 1
 0 -13 8 1258.99 107.46 1
 0 -13 8 1210.69 102.37 1
 0 -13 8 1006.99 62.14 1
 0 -13 8 1213.29 76.47 1
 0 -13 8 1041.29 76.36 1
 0 13 -7 152.76 12 1
 0 13 -7 121.6 11.91 1
 0 13 -7 150.83 12.59 1
 0 13 -7 144.86 10.69 1
 0 13 -7 131.61 12.58 1
 0 13 -7 108.16 19.57 1
 0 13 -7 113.87 19.4 1
 0 13 -7 126.07 9.14 1
 0 13 -7 132.13 9.59 1
 0 -13 7 158.91 15.14 1
 0 -13 7 154.61 12.54 1
 0 -13 7 140.03 10.09 1
 0 -13 7 143.11 19.44 1
 0 -13 7 120.98 21.09 1
 0 -13 7 118.7 11.47 1
 0 -13 7 135.2 11.42 1
 0 -13 7 130.73 11.48 1
 0 13 -6 822.12 51.1 1
 0 13 -6 821.77 50.85 1
 0 13 -6 835.11 50.85 1
 0 13 -6 882.34 38.31 1
 0 13 -6 854.6 51.13 1
 0 13 -6 861.8 63.25 1
 0 13 -6 743.54 63.66 1
 0 13 -6 922.73 80.88 1
 0 13 -6 859.08 63.57 1
 0 -13 6 835.29 49.78 1
 0 -13 6 883.22 45.85 1
 0 -13 6 890.25 40.9 1
 0 -13 6 883.22 52.91 1
 0 -13 6 857.32 73.2 1
 0 -13 6 1044.79 76.36 1
 0 -13 6 901.66 66.34 1
 0 -13 6 932.39 79.1 1
 0 -13 6 953.46 58.89 1
 0 -13 6 857.76 52.59 1
 0 13 -5 29.15 5.98 1
 0 13 -5 41.47 8.94 1
 0 13 -5 45.7 9.11 1
 0 13 -5 47.54 6.37 1
 0 13 -5 53.11 6.32 1
 0 13 -5 48.01 5.72 1
 0 13 -5 77.69 15.76 1
 0 13 -5 72.33 19.25 1
 0 13 -5 87.22 8.57 1
 0 13 -5 76.85 8.69 1
 0 -13 5 64.28 5.78 1
 0 -13 5 44.44 14.48 1
 0 -13 5 64.22 7.87 1
 0 -13 5 51.91 7.08 1
 0 -13 5 60.64 7.66 1
 0 -13 5 74.2 13.59 1
 0 -13 5 56.94 18.24 1
 0 -13 5 54.32 8.36 1
 0 -13 5 78.04 5.98 1
 0 -13 5 77.3 6.85 1
 0 13 -4 1323.99 60.39 1
 0 13 -4 1443.39 105.71 1
 0 13 -4 1277.39 55.81 1
 0 13 -4 1300.29 80.17 1
 0 13 -4 1368.69 83.93 1
 0 13 -4 1500.39 123.26 1
 0 13 -4 1532.89 125.81 1
 0 13 -4 1310.79 76.83 1
 0 13 -4 1352.09 99.47 1
 0 13 -4 1319.59 77.6 1
 0 -13 4 1352.09 80.33 1
 0 -13 4 1378.39 64.79 1
 0 -13 4 1405.59 61.94 1
 0 -13 4 1389.79 81.68 1
 0 -13 4 1561.89 114.92 1
 0 -13 4 1528.49 126.16 1
 0 -13 4 1676.88 137.84 1
 0 -13 4 1426.69 87.23 1
 0 -13 4 1459.19 89.55 1
 0 -13 4 1415.29 102.98 1
 0 13 -3 325.63 20.92 1
 0 13 -3 332.13 21.08 1
 0 13 -3 330.73 19.87 1
 0 13 -3 291.48 15.21 1
 0 13 -3 299.12 18.48 1
 0 13 -3 334.76 25.21 1
 0 13 -3 342.31 31.41 1
 0 13 -3 367.77 33.24 1
 0 13 -3 365.76 27.28 1
 0 -13 3 369.97 22.55 1
 0 -13 3 293.85 20.31 1
 0 -13 3 403.68 29.75 1
 0 -13 3 365.93 18.45 1
 0 -13 3 313.96 21.69 1
 0 -13 3 316.33 21.97 1
 0 -13 3 400.79 34.89 1
 0 -13 3 375.24 23.2 1
 0 -13 3 346.7 27.91 1
 0 -13 3 349.95 31.11 1
 0 13 10 175.06 11.87 1
 0 13 10 156.45 10.91 1
 0 13 10 195.08 14.99 1
 0 13 10 154.78 19.9 1
 0 13 10 191.31 23.26 1
 0 -13 -10 145.56 9.25 1
 0 -13 -10 129.67 11.41 1
 0 -13 -10 129.23 9.51 1
 0 -13 -10 132.31 9.36 1
 0 -13 -10 153.47 10.1 1
 0 13 11 373.83 23.77 1
 0 13 11 413.96 30.59 1
 0 13 11 371.02 22.52 1
 0 13 11 374.89 22.27 1
 0 13 11 323.79 22.91 1
 0 13 11 347.76 43.18 1
 0 13 11 432.22 42.37 1
 0 13 11 360.75 29.95 1
 0 -13 -11 346.26 27.52 1
 0 -13 -11 313.96 21.22 1
 0 -13 -11 313.08 18.06 1
 0 -13 -11 352.06 37.33 1
 0 -13 -11 302.19 33.05 1
 0 -13 -11 376.91 28.37 1
 0 -13 -11 321.95 21.47 1
 0 -13 -11 347.05 22.56 1
 0 13 12 108.43 13.51 1
 0 13 12 166.02 12.21 1
 0 13 12 136.52 12.1 1
 0 13 12 135.64 14.42 1
 0 13 12 133.8 11.05 1
 0 -13 -12 118.44 11.85 1
 0 -13 -12 127.13 13.47 1
 0 -13 -12 121.07 9.29 1
 0 -13 -12 174.1 31.47 1
 0 -13 -12 135.64 22.84 1
 0 -13 -12 122.83 10.87 1
 0 -13 -12 97.28 14.06 1
 0 13 13 124.93 15.5 1
 0 13 13 116.15 10.9 1
 0 13 13 121.07 9.6 1
 0 13 13 134.59 11.36 1
 0 13 13 127.92 13.08 1
 0 13 13 116.33 30.8 1
 0 13 13 127.3 36.42 1
 0 13 13 131.78 17.66 1
 0 13 13 131.61 16.58 1
 0 -13 -13 106.32 15.49 1
 0 -13 -13 127.22 14.33 1
 0 -13 -13 96.75 34.61 1
 0 -13 -13 95.87 24.42 1
 0 -13 -13 130.55 17.93 1
 0 -13 -13 115.1 10.67 1
 0 13 14 108.34 15.15 1
 0 13 14 108.43 11.34 1
 0 13 14 137.75 18.89 1
 0 13 14 103.95 18.11 1
 0 13 14 104.39 8.99 1
 0 13 14 125.28 19.81 1
 0 13 14 122.39 12.7 1
 0 13 14 125.46 50.25 1
 0 13 14 106.5 38.31 1
 0 -13 -14 94.82 51.19 1
 0 -13 -14 78.47 19.1 1
 0 -13 -14 94.29 9.83 1
 0 -13 -14 93.68 20.49 1
 0 -13 -14 86.63 16.54 1
 0 -13 -14 66.81 28.48 1
 0 13 15 507.55 35.15 1
 0 13 15 578.13 39.05 1
 0 13 15 581.64 82.14 1
 0 13 15 509.48 44.43 1
 0 13 16 7.85 17.07 1
 0 -14 16 37.28 16.51 1
 0 -14 15 13.55 15.21 1
 0 -14 14 318.87 23.42 1
 0 14 -13 214.4 24.45 1
 0 14 -13 159.88 21.64 1
 0 14 -13 230.99 17.23 1
 0 14 -13 257.24 41.72 1
 0 14 -13 192.8 17.87 1
 0 14 -13 253.82 24.3 1
 0 -14 13 228.97 19.35 1
 0 -14 13 257.5 29.74 1
 0 -14 13 244.6 50.33 1
 0 -14 13 224.93 23.02 1
 0 -14 13 203.95 27.13 1
 0 14 -12 168.57 19.36 1
 0 14 -12 188.58 14.31 1
 0 14 -12 193.68 15.15 1
 0 14 -12 211.5 22.37 1
 0 14 -12 184.55 16.66 1
 0 14 -12 183.14 36.29 1
 0 14 -12 171.55 18.42 1
 0 -14 12 240.21 23.15 1
 0 -14 12 200.96 20.85 1
 0 -14 12 209.66 20.03 1
 0 -14 12 179.02 19.82 1
 0 -14 12 219.49 43.54 1
 0 14 -11 192.71 13.95 1
 0 14 -11 237.49 24.23 1
 0 14 -11 211.68 15.78 1
 0 14 -11 217.03 21.61 1
 0 14 -11 209.13 19.12 1
 0 14 -11 205.27 28.13 1
 0 14 -11 174.1 18.58 1
 0 -14 11 250.39 20.7 1
 0 -14 11 235.91 20.72 1
 0 -14 11 225.63 20.29 1
 0 -14 11 217.29 19.39 1
 0 -14 11 210.53 31.58 1
 0 14 -10 290.6 20.76 1
 0 14 -10 299.73 25.98 1
 0 14 -10 269.36 19.27 1
 0 14 -10 300.61 23.54 1
 0 14 -10 294.99 22.96 1
 0 14 -10 316.94 40.23 1
 0 14 -10 308.86 43.37 1
 0 14 -10 322.91 25.63 1
 0 -14 10 314.66 24.1 1
 0 -14 10 313.25 20.52 1
 0 -14 10 279.1 34.17 1
 0 -14 10 297.01 39.53 1
 0 -14 10 315.1 23.92 1
 0 -14 10 286.65 23.95 1
 0 14 -9 85.44 12.08 1
 0 14 -9 91.13 10.78 1
 0 14 -9 86.4 12.25 1
 0 14 -9 87.77 9.92 1
 0 14 -9 75.08 22.71 1
 0 14 -9 105.09 25.4 1
 0 14 -9 79.98 11.94 1
 0 14 -9 88.23 7.64 1
 0 -14 9 88.76 13.31 1
 0 -14 9 72.62 12.68 1
 0 -14 9 71.6 14.17 1
 0 -14 9 93.68 26.95 1
 0 -14 9 109.74 22.83 1
 0 -14 9 102.19 10.96 1
 0 -14 9 97.98 11.91 1
 0 14 -8 571.28 36.03 1
 0 14 -8 560.57 42.13 1
 0 14 -8 581.12 36.37 1
 0 14 -8 617.73 40.34 1
 0 14 -8 622.21 47.23 1
 0 14 -8 488.14 50.13 1
 0 14 -8 568.12 54.58 1
 0 14 -8 521.77 29.24 1
 0 14 -8 551.71 35.79 1
 0 -14 8 636.87 33.09 1
 0 -14 8 651.09 58.81 1
 0 -14 8 506.84 53.63 1
 0 -14 8 595.6 39.67 1
 0 14 -7 134.94 10.67 1
 0 14 -7 150.13 11.91 1
 0 14 -7 140.21 13.92 1
 0 14 -7 131.52 15.06 1
 0 14 -7 132.31 12.62 1
 0 14 -7 138.8 25.8 1
 0 14 -7 117.73 26.18 1
 0 14 -7 145.13 13.17 1
 0 14 -7 141.09 15.07 1
 0 -14 7 114.92 11.1 1
 0 -14 7 139.24 22.12 1
 0 -14 7 146.79 13.24 1
 0 -14 7 180.68 14.57 1
 0 -14 7 167.43 14.96 1
 0 -14 7 156.1 11.45 1
 0 -14 7 136.52 14.02 1
 0 14 -6 434.94 33.6 1
 0 14 -6 404.03 30.93 1
 0 14 -6 432.92 21.08 1
 0 14 -6 410 25.23 1
 0 14 -6 437.4 39.89 1
 0 14 -6 385.42 36.24 1
 0 14 -6 426.51 26.23 1
 0 14 -6 409.04 26.94 1
 0 -14 6 403.33 24.85 1
 0 -14 6 408.86 21.8 1
 0 -14 6 427.39 23.5 1
 0 -14 6 414.83 25.21 1
 0 -14 6 454.17 33.48 1
 0 -14 6 452.67 42.03 1
 0 -14 6 406.23 41.54 1
 0 -14 6 411.94 25.82 1
 0 -14 6 448.11 29.21 1
 0 -14 6 442.05 33.02 1
 0 14 -5 1013.99 73.94 1
 0 14 -5 988.58 73 1
 0 14 -5 949.07 41.62 1
 0 14 -5 884.1 39.82 1
 0 14 -5 1028.09 87.29 1
 0 14 -5 1114.99 94.12 1
 0 14 -5 1013.19 60.5 1
 0 14 -5 899.9 53.41 1
 0 -14 5 1020.19 59.96 1
 0 -14 5 1011.39 44 1
 0 -14 5 945.56 44.08 1
 0 -14 5 935.02 55.06 1
 0 -14 5 1035.09 76.25 1
 0 -14 5 992.09 85.35 1
 0 -14 5 1066.69 89.64 1
 0 -14 5 808.6 51.36 1
 0 -14 5 1023.69 62.5 1
 0 -14 5 1005.29 73.08 1
 0 14 -4 138.8 10.85 1
 0 14 -4 130.11 11.98 1
 0 14 -4 139.07 9.24 1
 0 14 -4 129.59 9.17 1
 0 14 -4 135.29 11.27 1
 0 14 -4 117.38 14.13 1
 0 14 -4 155.13 20.54 1
 0 14 -4 149.43 10.24 1
 0 14 -4 133.45 9.85 1
 0 -14 4 137.22 12.61 1
 0 -14 4 174.01 11.53 1
 0 -14 4 149.95 11.32 1
 0 -14 4 138.54 19.7 1
 0 -14 4 197.54 20.72 1
 0 -14 4 174.89 13.21 1
 0 -14 4 171.64 11.21 1
 0 -14 4 145.83 12.18 1
 0 14 12 245.21 15.43 1
 0 14 12 314.4 23.36 1
 0 14 12 239.51 15.71 1
 0 14 12 261.72 33.03 1
 0 14 12 282.44 36.12 1
 0 -14 -12 229.58 15.25 1
 0 -14 -12 230.9 18.88 1
 0 -14 -12 218.17 31.1 1
 0 -14 -12 272.96 28.98 1
 0 -14 -12 238.89 20.45 1
 0 14 13 17.08 7.36 1
 0 14 13 -3.39 6.56 1
 0 14 13 5 8.11 1
 0 14 13 32.06 36.96 1
 0 14 13 -11.46 27.68 1
 0 -14 -13 -3.63 7.82 1
 0 -14 -13 39.78 38.14 1
 0 -14 -13 3.8 9.4 1
 0 -14 -13 12.06 4.81 1
 0 -14 -13 20.93 11.98 1
 0 -14 -13 21.47 23.97 1
 0 -15 15 11.14 15.81 1
 0 -15 14 54.78 16.39 1
 0 -15 13 16.84 13.82 1
 0 15 -12 170.41 13.74 1
 0 15 -12 170.41 15.29 1
 0 15 -12 179.02 24.05 1
 0 15 -12 180.68 25.76 1
 0 15 -12 186.57 42.14 1
 0 15 -12 169.01 17.73 1
 0 15 -12 162.95 21.47 1
 0 -15 12 194.64 18.09 1
 0 -15 12 261.19 52.39 1
 0 -15 12 199.3 26.51 1
 0 -15 12 234.24 33.54 1
 0 15 -11 36.94 7.91 1
 0 15 -11 14.09 14.85 1
 0 15 -11 9.31 15.46 1
 0 15 -11 35.03 8.66 1
 0 15 -11 42.81 12.06 1
 0 15 -11 79.37 30.51 1
 0 15 -11 53.87 11.15 1
 0 -15 11 47.07 16.29 1
 0 -15 11 37.83 13.06 1
 0 -15 11 45.73 38.15 1
 0 -15 11 30.37 11.83 1
 0 -15 11 18.66 16.08 1
 0 15 -10 98.07 14.22 1
 0 15 -10 76.94 12.35 1
 0 15 -10 104.13 9.64 1
 0 15 -10 72.29 9.56 1
 0 15 -10 92.8 15.26 1
 0 15 -10 40.46 21.86 1
 0 15 -10 32.4 29.44 1
 0 15 -10 89.2 10.79 1
 0 -15 10 102.98 15.65 1
 0 -15 10 99.3 13.06 1
 0 -15 10 118.96 14.97 1
 0 -15 10 109.57 35.6 1
 0 -15 10 113.26 28.24 1
 0 -15 10 69.94 16.81 1
 0 15 -9 143.81 15.26 1
 0 15 -9 161.1 15.51 1
 0 15 -9 156.36 11.98 1
 0 15 -9 155.57 15.45 1
 0 15 -9 154.17 13.12 1
 0 15 -9 133.71 27.23 1
 0 15 -9 165.76 34.91 1
 0 15 -9 156.28 15.48 1
 0 -15 9 192.62 17.18 1
 0 -15 9 177.35 20.44 1
 0 -15 9 168.22 34.83 1
 0 -15 9 180.16 17.37 1
 0 -15 9 168.83 17.2 1
 0 -15 9 190.43 27.71 1
 0 15 -8 184.19 15.5 1
 0 15 -8 159 14.7 1
 0 15 -8 163.48 12.14 1
 0 15 -8 143.9 13.61 1
 0 15 -8 136.43 12.33 1
 0 15 -8 147.85 15.01 1
 0 15 -8 148.02 11.85 1
 0 15 -8 147.76 13.29 1
 0 15 -8 158.65 32.87 1
 0 15 -8 166.81 28.69 1
 0 15 -8 220.28 36.51 1
 0 15 -8 159.44 14.57 1
 0 15 -8 166.55 15.79 1
 0 -15 8 196.05 15.86 1
 0 -15 8 172.52 14.22 1
 0 -15 8 185.34 17.95 1
 0 -15 8 158.73 14.63 1
 0 -15 8 180.16 17.12 1
 0 -15 8 232.66 34.14 1
 0 -15 8 206.58 27.75 1
 0 15 -7 359.17 22.8 1
 0 15 -7 321.07 25.43 1
 0 15 -7 376.82 23.19 1
 0 15 -7 343.72 23.11 1
 0 15 -7 343.81 27.01 1
 0 15 -7 301.14 36.76 1
 0 15 -7 299.12 38.67 1
 0 -15 7 386.48 24.78 1
 0 -15 7 341.17 43.83 1
 0 -15 7 424.14 25.48 1
 0 -15 7 357.77 26.88 1
 0 -15 7 355.22 36.57 1
 0 -15 7 372.78 28.61 1
 0 15 -6 103.69 10.26 1
 0 15 -6 123.7 13.92 1
 0 15 -6 105.97 7.75 1
 0 15 -6 103.42 8.5 1
 0 15 -6 109.13 9.66 1
 0 15 -6 111.85 10.95 1
 0 15 -6 115.54 19 1
 0 15 -6 92.19 19.74 1
 0 15 -6 105.88 11.79 1
 0 -15 6 141.7 14.16 1
 0 -15 6 116.24 9.23 1
 0 -15 6 113.87 14.03 1
 0 -15 6 124.32 12.16 1
 0 -15 6 117.12 23.86 1
 0 -15 6 135.82 22.52 1
 0 -15 6 133.27 9.4 1
 0 -15 6 171.29 17.01 1
 0 -15 6 135.99 11.17 1
 0 15 -5 651.88 38.59 1
 0 15 -5 620.27 38.46 1
 0 15 -5 623.96 29.56 1
 0 15 -5 688.23 51.83 1
 0 15 -5 704.12 52 1
 0 15 -5 645.03 57.76 1
 0 15 -5 720.45 64.35 1
 0 -15 5 693.32 50.84 1
 0 -15 5 731.86 36.01 1
 0 -15 5 671.11 32.88 1
 0 -15 5 682.17 42.1 1
 0 -15 5 656.89 44.54 1
 0 -15 5 678.31 52.19 1
 0 15 -4 62.62 5.16 1
 0 15 -4 56.79 11.38 1
 0 -15 4 64.55 8.02 1
 0 -15 4 43.32 7.34 1
 0 -15 4 70.4 4.99 1
 0 -15 4 79.15 6.65 1
 0 -15 4 53.45 5.26 1
 0 -16 13 84.8 16.96 1
 0 -16 12 57.84 24.32 1
 0 -16 11 43.41 12.51 1
 0 16 -10 82.75 10.69 1
 0 16 -10 80.26 18.61 1
 0 16 -10 107.99 18.39 1
 0 16 -10 79.09 10.75 1
 0 16 -10 84.93 17.8 1
 0 16 -10 84.57 21.62 1
 0 16 -10 94.64 17.44 1
 0 16 -10 112.64 44.96 1
 0 16 -10 121.16 48.52 1
 0 16 -10 73.68 44.01 1
 0 16 -10 100.17 14.71 1
 0 16 -10 112.99 17.12 1
 0 -16 10 101.84 18.45 1
 0 -16 10 98.24 20.2 1
 0 -16 10 97.45 19.22 1
 0 -16 10 185.51 39.35 1
 0 -16 10 73.46 22.96 1
 0 -16 10 120.19 61.54 1
 0 16 -9 321.07 28.81 1
 0 16 -9 273.75 24.46 1
 0 16 -9 269.18 21.15 1
 0 16 -9 279.19 19.82 1
 0 16 -9 329.41 29.68 1
 0 16 -9 303.86 52.09 1
 0 16 -9 344.07 43.73 1
 0 -16 9 319.49 26.79 1
 0 -16 9 331.87 59.83 1
 0 -16 9 297.28 22.35 1
 0 -16 9 346 30.48 1
 0 -16 9 325.46 39.2 1
 0 -16 9 345.39 30.58 1
 0 16 -8 36.45 6.82 1
 0 16 -8 31.99 7.07 1
 0 16 -8 6.03 11.75 1
 0 16 -8 49.39 15.87 1
 0 16 -8 38.9 5.24 1
 0 16 -8 22.52 34.83 1
 0 16 -8 21.2 23.38 1
 0 16 -8 48.45 16.22 1
 0 16 -8 40.54 13.56 1
 0 -16 8 33.73 10.56 1
 0 -16 8 58.57 12.84 1
 0 -16 8 18.87 29 1
 0 -16 8 62.03 27.86 1
 0 -16 8 38.46 9.85 1
 0 -16 8 43.48 13.68 1
 0 -16 8 43.55 7.17 1
 0 16 -7 25.85 6.06 1
 0 16 -7 22.41 10.4 1
 0 16 -7 10.9 10.95 1
 0 16 -7 24.99 12.84 1
 0 16 -7 30.03 7.6 1
 0 16 -7 42.79 11.21 1
 0 16 -7 35.17 10.62 1
 0 16 -7 23.25 23.33 1
 0 16 -7 45.31 43.31 1
 0 -16 7 33.56 17.13 1
 0 -16 7 4.87 7.38 1
 0 -16 7 10.14 33.75 1
 0 -16 7 40.09 6.85 1
 0 -16 7 18.51 9.82 1
 0 -16 7 20.31 11.49 1
 0 -16 7 74.75 32.19 1
 0 16 -6 113.26 11.05 1
 0 16 -6 114.48 12.79 1
 0 16 -6 117.73 9.36 1
 0 16 -6 118.87 9.16 1
 0 16 -6 60.53 19.74 1
 0 16 -6 105.79 24.35 1
 0 16 -6 116.77 10.21 1
 0 -16 6 101.23 11.13 1
 0 -16 6 137.22 12.21 1
 0 -16 6 131.08 10.75 1
 0 -16 6 90.25 28.25 1
 0 -16 6 107.55 19.85 1
 0 -16 6 108.78 9.51 1
 0 -16 6 109.39 8.11 1
 0 -16 6 126.86 12.65 1
 0 17 -11 189.9 55.43 1
 0 17 -10 37.86 16.71 1
 0 17 -9 22.82 19.7 1
 0 17 -8 74.7 15.65 1
 0 17 -8 44.56 16.85 1
 0 17 -8 56 6.65 1
 0 17 -8 62.67 7.94 1
 0 17 -8 60.61 17.14 1
 0 17 -8 -1.96 32.91 1
 0 17 -8 37.92 45.56 1
 0 17 -8 55.85 16.08 1
 0 17 -8 53.06 9.29 1
 0 -17 8 51.8 12.41 1
 0 -17 8 79.54 17.63 1
 0 -17 8 248.02 62.98 1
 0 -17 8 76.1 41.24 1
 0 -17 8 83.61 14.22 1
 0 17 -7 93.41 12.01 1
 0 17 -7 76 7.72 1
 0 17 -7 102.55 8.68 1
 0 17 -7 147.85 36.24 1
 0 17 -7 106.5 25.78 1
 0 -17 7 112.29 13.59 1
 0 -17 7 94.91 12.25 1
 0 -17 7 63.11 8.58 1
 0 -17 7 133.19 28.71 1
 0 -17 7 32.17 36.39 1
 0 -17 7 99.47 9.52 1
 0 -17 7 108.34 12.62 1
 1 18 -6 45.74 7.07 1
 1 18 -6 30.06 7.56 1
 1 18 -6 16.88 11.42 1
 1 18 -6 30.83 37.83 1
 1 18 -6 4.79 42.69 1
 1 18 -8 3.65 20.44 1
 1 18 -9 12.07 22.07 1
 -1 -17 4 87.76 6.6 1
 -1 -17 4 82.47 9.43 1
 -1 -17 4 87.16 8.35 1
 -1 -17 4 124.58 9.9 1
 -1 -17 4 121.33 23.09 1
 -1 -17 4 113.78 19.29 1
 -1 -17 4 83.84 12.37 1
 1 17 -4 88.76 7.05 1
 1 17 -4 79.45 17.24 1
 1 17 -4 93.59 19.08 1
 1 17 -4 89.02 6.93 1
 1 17 -4 97.63 9.97 1
 -1 -17 5 95.61 10.4 1
 -1 -17 5 104.04 10.99 1
 -1 -17 5 89.2 8.73 1
 -1 -17 5 113.69 9.49 1
 -1 -17 5 121.77 11.56 1
 -1 -17 5 134.41 31.95 1
 -1 -17 5 79.46 22.7 1
 -1 -17 5 121.07 15.27 1
 1 17 -5 95.7 13.17 1
 1 17 -5 99.91 11.58 1
 1 17 -5 97.98 7.74 1
 1 17 -5 91.66 24.13 1
 1 17 -5 105.44 29.17 1
 1 17 -5 84.6 12.37 1
 1 17 -5 84 6.71 1
 1 17 -5 92.71 10.05 1
 -1 -17 6 164.97 17.64 1
 -1 -17 6 125.72 13.3 1
 -1 -17 6 175.42 19.6 1
 -1 -17 6 160.49 13.38 1
 -1 -17 6 137.49 16.46 1
 1 17 -6 136.08 11.73 1
 1 17 -6 119.23 13.69 1
 1 17 -6 120.02 39.39 1
 1 17 -6 138.28 17.66 1
 1 17 -6 108.6 29 1
 1 17 -6 136.79 15.37 1
 1 17 -6 140.65 14.3 1
 1 17 -6 160.05 13.39 1
 1 17 -6 137.22 10.85 1
 -1 -17 7 88.67 12.26 1
 -1 -17 7 79.97 15.72 1
 -1 -17 7 62.05 10.83 1
 -1 -17 7 101.58 32.01 1
 -1 -17 7 21.38 43.03 1
 1 17 -7 84.66 14.42 1
 1 17 -7 61.48 17.13 1
 1 17 -7 60.46 8.59 1
 1 17 -7 54.15 10.79 1
 1 17 -7 67.39 27.07 1
 1 17 -7 3.47 32.24 1
 1 17 -7 67.8 12.94 1
 1 17 -7 62.55 8.06 1
 1 17 -7 56.14 10.78 1
 -1 -17 8 131.69 17.36 1
 -1 -17 8 171.55 20.35 1
 -1 -17 8 143.9 17.84 1
 -1 -17 8 130.2 16.67 1
 -1 -17 8 142.84 37.44 1
 -1 -17 8 176.29 50.24 1
 1 17 -8 108.95 21.14 1
 1 17 -8 132.4 18.69 1
 1 17 -8 125.9 11.93 1
 1 17 -8 122.39 16.1 1
 1 17 -8 155.31 19.09 1
 1 17 -8 162.77 47.87 1
 1 17 -8 135.38 15.15 1
 1 17 -8 115.01 11.37 1
 1 17 -8 164.53 42.55 1
 -1 -17 9 104.13 18.45 1
 1 17 -9 214.31 72.33 1
 1 17 -9 83.31 17.6 1
 1 17 -9 90.43 19.58 1
 1 17 -9 88.41 16.4 1
 -1 -17 10 0.82 11.22 1
 1 17 -10 -1.88 12.76 1
 -1 -17 11 117.65 17.47 1
 1 17 -11 148.9 21.95 1
 1 17 -12 66.55 42.74 1
 -1 -16 3 113.08 8.18 1
 -1 -16 3 79.84 6.77 1
 -1 -16 3 101.05 6.98 1
 -1 -16 3 102.28 9.25 1
 -1 -16 3 124.14 20.71 1
 -1 -16 3 131.69 17.88 1
 -1 -16 3 128.71 11.76 1
 -1 -16 3 87.97 13.34 1
 1 16 -3 105.09 8.73 1
 1 16 -3 128.88 19.56 1
 1 16 -3 100.79 17.53 1
 1 16 -3 92.01 7.11 1
 1 16 -3 115.98 11.18 1
 -1 -16 4 396.13 26.8 1
 -1 -16 4 451.36 28.25 1
 -1 -16 4 396.22 25.33 1
 -1 -16 4 472.34 25.96 1
 -1 -16 4 409.48 27.14 1
 -1 -16 4 496.92 37.82 1
 -1 -16 4 473.48 35.48 1
 -1 -16 4 559.34 50.82 1
 -1 -16 4 446.88 43.45 1
 1 16 -4 356.71 26.63 1
 1 16 -4 440.65 27.67 1
 1 16 -4 358.91 33.95 1
 1 16 -4 502.19 49.13 1
 1 16 -4 431.6 33.45 1
 1 16 -4 459.08 35.85 1
 1 16 -4 400.79 38.67 1
 1 16 -4 413.69 27.35 1
 1 16 -4 421.51 27.22 1
 -1 -16 5 29.02 8.26 1
 -1 -16 5 35.19 6.46 1
 -1 -16 5 28.97 6.25 1
 -1 -16 5 11.48 9.4 1
 -1 -16 5 -30.49 25.18 1
 -1 -16 5 -22.28 29.02 1
 -1 -16 5 29.3 14.95 1
 -1 -16 5 33.44 7.78 1
 1 16 -5 27.64 12.15 1
 1 16 -5 33.4 11.06 1
 1 16 -5 25.5 7 1
 1 16 -5 29.72 5.62 1
 1 16 -5 4.02 26.43 1
 1 16 -5 36.17 25.66 1
 1 16 -5 24.28 6.73 1
 1 16 -5 48.3 8.4 1
 1 16 -5 17.55 10.71 1
 -1 -16 6 208.87 19.59 1
 -1 -16 6 221.95 17.17 1
 -1 -16 6 257.33 20.74 1
 -1 -16 6 246.7 19.28 1
 -1 -16 6 225.28 29.67 1
 -1 -16 6 185.16 36.89 1
 -1 -16 6 247.85 18.55 1
 1 16 -6 183.23 15.37 1
 1 16 -6 196.22 18.2 1
 1 16 -6 199.3 14.1 1
 1 16 -6 212.2 15.28 1
 1 16 -6 239.68 33.58 1
 1 16 -6 195.7 31.98 1
 1 16 -6 229.32 19.17 1
 1 16 -6 203.25 16.3 1
 1 16 -6 206.23 17.93 1
 -1 -16 7 321.77 26.13 1
 -1 -16 7 265.41 22.09 1
 -1 -16 7 327.65 29.47 1
 -1 -16 7 356.98 27.76 1
 -1 -16 7 291.92 49.65 1
 -1 -16 7 336.78 43.92 1
 -1 -16 7 342.23 29.15 1
 1 16 -7 244.77 23.98 1
 1 16 -7 258.56 23.06 1
 1 16 -7 316.33 25.79 1
 1 16 -7 300.88 21.01 1
 1 16 -7 277.87 20 1
 -1 -16 8 279.8 24.85 1
 -1 -16 8 245.65 23.96 1
 -1 -16 8 209.04 20.95 1
 -1 -16 8 246.88 21.08 1
 -1 -16 8 253.11 38.81 1
 -1 -16 8 307.81 38.6 1
 1 16 -8 226.34 22.77 1
 1 16 -8 229.32 21.9 1
 1 16 -8 233.54 16.69 1
 1 16 -8 248.72 37.26 1
 1 16 -8 244.16 39.32 1
 1 16 -8 279.72 25.87 1
 1 16 -8 227.39 19.6 1
 -1 -16 9 213.61 19.65 1
 -1 -16 9 169.36 17.73 1
 -1 -16 9 199.91 20.35 1
 -1 -16 9 212.47 34.63 1
 -1 -16 9 166.9 40.97 1
 -1 -16 9 191.83 19.25 1
 1 16 -9 182.79 22.1 1
 1 16 -9 176.38 19.84 1
 1 16 -9 150.74 12.65 1
 1 16 -9 167.86 36.94 1
 1 16 -9 130.64 34.82 1
 1 16 -9 135.56 14.41 1
 1 16 -9 142.49 17.47 1
 -1 -16 10 181.65 20.82 1
 -1 -16 10 163.65 20.9 1
 -1 -16 10 155.49 16.5 1
 -1 -16 10 145.92 18.6 1
 -1 -16 10 207.2 48.91 1
 1 16 -10 155.31 13.55 1
 1 16 -10 152.5 17.35 1
 1 16 -10 138.45 25.66 1
 1 16 -10 135.99 19.23 1
 1 16 -10 171.29 17.55 1
 1 16 -10 160.75 44.09 1
 -1 -16 11 36.07 13.26 1
 1 16 -11 24.18 14.9 1
 1 16 -11 61.83 18.71 1
 1 16 -11 37.21 18.22 1
 1 16 -11 14.56 20.2 1
 -1 -16 12 15.52 17.31 1
 -1 -16 13 24.24 14.47 1
 -1 -16 14 26.01 18.01 1
 1 15 13 84.86 11.43 1
 1 15 13 93.94 12.47 1
 1 15 13 138.28 58.82 1
 -1 -15 -12 155.66 14.23 1
 -1 -15 -12 248.55 22.72 1
 -1 -15 -12 209.13 17.66 1
 -1 -15 -12 290.16 40.61 1
 -1 -15 -12 197.19 38.17 1
 1 15 12 217.82 15.91 1
 1 15 12 219.49 15.52 1
 1 15 12 263.83 51.98 1
 1 15 12 296.49 37.48 1
 1 15 12 278.66 21.92 1
 -1 -15 -11 105.27 9.65 1
 -1 -15 -11 88.67 8.86 1
 -1 -15 -11 101.4 8.53 1
 -1 -15 -11 88.67 7.94 1
 -1 -15 -11 101.4 9.82 1
 -1 -15 -11 160.14 27.47 1
 -1 -15 -11 87.57 18.65 1
 -1 -15 -11 135.82 25.43 1
 1 15 11 166.81 13.44 1
 1 15 11 144.6 10.55 1
 1 15 11 171.99 30.75 1
 1 15 11 145.13 26.71 1
 1 15 11 131.61 10.33 1
 -1 -15 2 916.58 56.06 1
 -1 -15 2 903.41 56 1
 -1 -15 2 971.02 56.65 1
 -1 -15 2 870.84 51.49 1
 -1 -15 2 952.58 45.86 1
 -1 -15 2 1008.79 73.48 1
 -1 -15 2 1016.69 46.62 1
 -1 -15 2 897.27 65.76 1
 1 15 -2 903.41 39.39 1
 1 15 -2 868.03 51.27 1
 1 15 -2 780.5 46.32 1
 1 15 -2 756.09 65.08 1
 1 15 -2 792.62 67.24 1
 1 15 -2 837.39 61.29 1
 1 15 -2 842.75 51.63 1
 1 15 -2 703.42 51.83 1
 -1 -15 3 189.99 13.06 1
 -1 -15 3 182.53 12.72 1
 -1 -15 3 179.1 12.53 1
 -1 -15 3 195.7 12.48 1
 -1 -15 3 186.83 16.15 1
 -1 -15 3 215.54 16.89 1
 -1 -15 3 214.92 17.16 1
 -1 -15 3 181.65 15 1
 1 15 -3 165.14 13.07 1
 1 15 -3 165.32 11.44 1
 1 15 -3 151.27 12.33 1
 1 15 -3 168.83 14.63 1
 1 15 -3 174.98 23.89 1
 1 15 -3 169.45 23 1
 1 15 -3 173.22 11.62 1
 1 15 -3 162.86 12.15 1
 1 15 -3 151.8 14.03 1
 -1 -15 4 91.22 9.15 1
 -1 -15 4 97.1 12.48 1
 -1 -15 4 126.86 15.71 1
 -1 -15 4 102.11 7.69 1
 -1 -15 4 92.54 8.51 1
 -1 -15 4 105.18 9.49 1
 1 15 -4 102.11 8.73 1
 1 15 -4 81.13 10.34 1
 1 15 -4 96.49 13.26 1
 1 15 -4 82.86 9.91 1
 1 15 -4 75.5 7.81 1
 1 15 -4 95.79 23.06 1
 1 15 -4 95.17 16.72 1
 1 15 -4 90.87 7.01 1
 1 15 -4 97.19 9.43 1
 1 15 -4 89.55 10.69 1
 -1 -15 5 225.37 16.52 1
 -1 -15 5 210.62 14.28 1
 -1 -15 5 215.8 14.94 1
 -1 -15 5 211.94 17.96 1
 -1 -15 5 193.76 17.98 1
 -1 -15 5 205.35 16.71 1
 -1 -15 5 220.19 27.88 1
 -1 -15 5 214.66 25.72 1
 -1 -15 5 230.37 17.39 1
 1 15 -5 177.87 12.92 1
 1 15 -5 174.98 14.26 1
 1 15 -5 196.14 18.3 1
 1 15 -5 183.67 16.14 1
 1 15 -5 177.17 30.02 1
 1 15 -5 170.15 15.94 1
 1 15 -5 205.97 18.33 1
 1 15 -5 182.35 27.01 1
 1 15 -5 185.86 12.81 1
 1 15 -5 187.88 13.72 1
 -1 -15 6 1013.99 50.25 1
 -1 -15 6 951.7 69.5 1
 -1 -15 6 985.07 63.22 1
 -1 -15 6 823.7 50.7 1
 -1 -15 6 898.15 66.77 1
 -1 -15 6 957.85 85.61 1
 -1 -15 6 1066.69 90.34 1
 -1 -15 6 973.65 59.06 1
 1 15 -6 820.18 53.65 1
 1 15 -6 893.76 64.89 1
 1 15 -6 869.53 41.89 1
 1 15 -6 942.92 56.58 1
 1 15 -6 985.94 75.19 1
 1 15 -6 928 83.83 1
 1 15 -6 929.75 84.46 1
 1 15 -6 963.12 63.08 1
 1 15 -6 906.93 56.56 1
 1 15 -6 859.69 64.55 1
 -1 -15 7 165.32 15.48 1
 -1 -15 7 180.07 15.24 1
 -1 -15 7 182.18 18.93 1
 -1 -15 7 228.53 32.15 1
 -1 -15 7 176.64 26.93 1
 -1 -15 7 188.15 15.58 1
 1 15 -7 141.35 11.47 1
 1 15 -7 165.85 18.58 1
 1 15 -7 159.96 16.31 1
 1 15 -7 173.57 16.01 1
 1 15 -7 163.12 19.39 1
 -1 -15 8 52.23 11.69 1
 -1 -15 8 67.37 9.74 1
 -1 -15 8 45.76 13.69 1
 -1 -15 8 72.98 11.55 1
 -1 -15 8 85.47 23.21 1
 -1 -15 8 57.67 25.29 1
 1 15 -8 47.57 7.46 1
 1 15 -8 55.71 14.57 1
 1 15 -8 44.35 13.27 1
 1 15 -8 65.38 10.03 1
 1 15 -8 62.74 19.08 1
 1 15 -8 64.58 26.53 1
 1 15 -8 71.25 11.69 1
 -1 -15 9 232.48 21.47 1
 -1 -15 9 231.6 21.36 1
 -1 -15 9 229.23 23.89 1
 -1 -15 9 249.43 20.2 1
 -1 -15 9 307.46 38.6 1
 -1 -15 9 224.4 37.04 1
 1 15 -9 209.22 19.12 1
 1 15 -9 238.28 20.91 1
 1 15 -9 231.69 23.7 1
 1 15 -9 189.29 19.7 1
 1 15 -9 201.4 16.44 1
 1 15 -9 217.12 36.83 1
 1 15 -9 245.39 36.23 1
 1 15 -9 226.6 35.72 1
 1 15 -9 220.54 19.32 1
 1 15 -9 222.47 15.63 1
 1 15 -9 196.22 19.06 1
 1 15 -9 204.65 19.18 1
 -1 -15 10 57.42 14.37 1
 -1 -15 10 58.7 14.34 1
 -1 -15 10 29.44 13.68 1
 -1 -15 10 25.87 10.11 1
 -1 -15 10 -17.26 26.7 1
 1 15 -10 -3.15 27.95 1
 1 15 -10 28.73 9.53 1
 1 15 -10 32.91 11.26 1
 1 15 -10 13.61 9.77 1
 1 15 -10 12.44 11.21 1
 1 15 -10 36.73 12.73 1
 1 15 -10 27.77 7.6 1
 -1 -15 11 129.5 23.97 1
 -1 -15 11 120.1 28.22 1
 -1 -15 11 138.8 19.91 1
 -1 -15 11 207.37 56.29 1
 -1 -15 11 116.86 18.45 1
 1 15 -11 109.22 16.22 1
 1 15 -11 123 23.09 1
 1 15 -11 98.24 17.37 1
 1 15 -11 102.63 47.33 1
 1 15 -11 134.77 21.22 1
 1 15 -11 103.51 13.49 1
 -1 -15 12 76.38 18.14 1
 -1 -15 12 68.24 19.27 1
 -1 -15 12 61.45 12.86 1
 -1 -15 12 122.74 37.44 1
 -1 -15 12 77.94 15.27 1
 1 15 -12 51.87 10.32 1
 1 15 -12 50.44 20.37 1
 1 15 -12 54.44 11.55 1
 1 15 -12 42.71 38.16 1
 1 15 -12 40.08 16.74 1
 1 15 -12 52.88 8.99 1
 -1 -15 13 230.02 20.87 1
 -1 -15 14 88.85 19.85 1
 -1 -15 15 74.07 17.61 1
 1 14 15 33.72 17.2 1
 -1 -14 -14 83.56 28.31 1
 -1 -14 -14 82.73 66.43 1
 -1 -14 -14 90.96 62.57 1
 1 14 14 57.51 28.45 1
 1 14 14 69.91 9.69 1
 1 14 14 81.78 22.26 1
 1 14 14 81.01 9.4 1
 1 14 14 70.16 20.83 1
 1 14 14 125.37 57.23 1
 1 14 14 77.25 71.83 1
 1 14 14 73.74 10.47 1
 1 14 14 62.05 26.38 1
 -1 -14 -13 126.51 19.41 1
 -1 -14 -13 122.3 20.04 1
 -1 -14 -13 95.35 10.13 1
 -1 -14 -13 165.93 45.85 1
 -1 -14 -13 133.89 29.98 1
 -1 -14 -13 127.48 14.89 1
 1 14 13 99.74 14.05 1
 1 14 13 119.4 16 1
 1 14 13 109.83 11.52 1
 1 14 13 132.57 36.08 1
 1 14 13 82.16 42.36 1
 1 14 13 101.58 11.57 1
 1 14 13 137.58 19.46 1
 -1 -14 -12 35.71 10.22 1
 -1 -14 -12 16.36 6.82 1
 -1 -14 -12 16.16 8.82 1
 -1 -14 -12 14.73 6.92 1
 -1 -14 -12 25.76 29.12 1
 -1 -14 -12 22.26 31.54 1
 1 14 12 18.4 5.67 1
 1 14 12 7.05 13.82 1
 1 14 12 9.75 9.95 1
 1 14 12 44.32 13.6 1
 1 14 12 32.94 37.49 1
 1 14 12 28.37 24.8 1
 1 14 12 22.19 14.21 1
 1 14 12 8.01 11.98 1
 1 14 12 6.87 3.91 1
 -1 -14 -11 170.94 14.09 1
 -1 -14 -11 182.35 16.49 1
 -1 -14 -11 155.31 13.58 1
 -1 -14 -11 169.01 13.48 1
 -1 -14 -11 117.73 23.06 1
 -1 -14 -11 160.93 23.84 1
 -1 -14 -11 165.49 11.67 1
 1 14 11 175.15 13.38 1
 1 14 11 189.11 16.18 1
 1 14 11 177.61 15.61 1
 1 14 11 169.88 12.6 1
 1 14 11 241.17 34.57 1
 1 14 11 280.16 33.99 1
 1 14 11 197.8 17.28 1
 1 14 11 194.12 13.06 1
 1 14 11 179.1 14.21 1
 -1 -14 -10 195.26 13.51 1
 -1 -14 -10 190.6 17.08 1
 -1 -14 -10 171.99 12.89 1
 -1 -14 -10 160.31 12.08 1
 -1 -14 -10 183.93 13.91 1
 -1 -14 -10 210.09 27.4 1
 -1 -14 -10 175.59 24.26 1
 -1 -14 -10 191.92 15.55 1
 1 14 10 201.32 16.31 1
 1 14 10 205.79 15.64 1
 1 14 10 244.33 15.72 1
 1 14 10 217.73 16.67 1
 1 14 10 214.48 18.35 1
 1 14 10 246 27.94 1
 1 14 10 167.78 28.23 1
 -1 -14 -9 546.26 33.05 1
 -1 -14 -9 646.09 47.48 1
 -1 -14 -9 601.49 37.49 1
 -1 -14 -9 640.91 39.89 1
 -1 -14 -9 601.93 44.82 1
 -1 -14 -9 662.77 57.18 1
 -1 -14 -9 661.1 58.3 1
 -1 -14 -9 594.02 25.86 1
 -1 -14 -9 582.08 34.77 1
 1 14 9 643.89 35.66 1
 1 14 9 874 78.95 1
 1 14 9 746.35 65.64 1
 1 14 9 738.97 45.53 1
 1 14 9 805.52 58.97 1
 -1 -14 -8 686.03 42.67 1
 -1 -14 -8 642.58 39.34 1
 -1 -14 -8 699.11 41.13 1
 -1 -14 -8 666.89 39.92 1
 -1 -14 -8 658.64 56.57 1
 -1 -14 -8 702.28 58.92 1
 1 14 8 839.41 70.42 1
 1 14 8 794.37 46.87 1
 1 14 8 1027.19 62.68 1
 1 14 8 703.15 61.17 1
 -1 -14 0 1082.49 63.12 1
 -1 -14 0 1036.89 62.97 1
 -1 -14 0 1132.59 48.68 1
 -1 -14 0 1090.39 57.34 1
 -1 -14 0 1134.29 93.68 1
 -1 -14 0 1159.79 95.35 1
 1 14 0 879.71 74.94 1
 1 14 0 844.68 70.4 1
 1 14 0 953.46 77.18 1
 1 14 0 967.51 84.96 1
 1 14 0 947.31 78.09 1
 1 14 0 945.56 55.15 1
 -1 -14 1 150.04 8.77 1
 -1 -14 1 159.17 12.52 1
 -1 -14 1 173.48 10.92 1
 -1 -14 1 166.99 10.96 1
 -1 -14 1 148.55 10.18 1
 -1 -14 1 122.47 15.72 1
 -1 -14 1 145.04 18.81 1
 -1 -14 1 158.3 10.32 1
 -1 -14 1 146.97 11.8 1
 -1 -14 1 178.75 13.03 1
 1 14 -1 123.44 8.82 1
 1 14 -1 135.82 10.13 1
 1 14 -1 130.64 9.13 1
 1 14 -1 128.01 11.06 1
 1 14 -1 93.68 13.79 1
 1 14 -1 102.37 14.28 1
 1 14 -1 125.72 8.99 1
 1 14 -1 128.88 8.53 1
 1 14 -1 105.35 9.04 1
 -1 -14 2 508.86 31.87 1
 -1 -14 2 531.6 39.03 1
 -1 -14 2 519.4 31.99 1
 -1 -14 2 526.25 31.51 1
 -1 -14 2 437.4 25.91 1
 -1 -14 2 555.22 48.92 1
 -1 -14 2 539.24 48.15 1
 -1 -14 2 516.41 38.27 1
 1 14 -2 460.22 28.21 1
 1 14 -2 497.8 22.66 1
 1 14 -2 478.75 22.84 1
 1 14 -2 443.1 27.05 1
 1 14 -2 503.59 44.5 1
 1 14 -2 480.07 35.83 1
 1 14 -2 454.34 34.22 1
 1 14 -2 460.22 28.58 1
 1 14 -2 440.38 27.13 1
 1 14 -2 480.33 42.4 1
 -1 -14 3 110.36 9.95 1
 -1 -14 3 125.11 10.02 1
 -1 -14 3 124.67 7.9 1
 -1 -14 3 108.43 8.13 1
 -1 -14 3 116.77 15.29 1
 -1 -14 3 92.45 15.44 1
 1 14 -3 93.06 8.6 1
 1 14 -3 106.41 14.11 1
 1 14 -3 113.69 11.1 1
 1 14 -3 91.66 7.69 1
 1 14 -3 91.75 9.86 1
 1 14 -3 102.19 16.25 1
 1 14 -3 76.64 16.24 1
 1 14 -3 103.77 8.74 1
 1 14 -3 101.14 7.98 1
 1 14 -3 88.41 8.34 1
 -1 -14 4 1236.99 77.33 1
 -1 -14 4 1254.59 92.19 1
 -1 -14 4 1100.99 67.79 1
 -1 -14 4 1094.79 65.13 1
 -1 -14 4 1179.09 70.49 1
 -1 -14 4 1296.79 107.55 1
 -1 -14 4 1372.29 113.78 1
 -1 -14 4 1271.29 92.62 1
 1 14 -4 1031.59 64.87 1
 1 14 -4 1050.89 50.74 1
 1 14 -4 1084.29 68.52 1
 1 14 -4 1097.49 66.1 1
 1 14 -4 1255.49 105.71 1
 1 14 -4 1249.29 92.89 1
 1 14 -4 1169.39 86.27 1
 1 14 -4 1153.59 73.59 1
 1 14 -4 1146.59 71.05 1
 1 14 -4 1203.69 101.93 1
 -1 -14 5 700.78 42.3 1
 -1 -14 5 680.15 43.26 1
 -1 -14 5 748.63 46.24 1
 -1 -14 5 772.86 41.87 1
 -1 -14 5 787.79 86.12 1
 -1 -14 5 727.03 44.06 1
 -1 -14 5 636.78 47.3 1
 -1 -14 5 768.65 66.43 1
 -1 -14 5 624.14 57.29 1
 -1 -14 5 664.88 48.88 1
 1 14 -5 646.35 40.14 1
 1 14 -5 643.63 38.67 1
 1 14 -5 672.25 32.68 1
 1 14 -5 718.96 39.29 1
 1 14 -5 620.36 39.01 1
 1 14 -5 654.25 48.44 1
 1 14 -5 625.81 47.58 1
 1 14 -5 607.9 58.53 1
 1 14 -5 553.11 50.22 1
 1 14 -5 674.88 42.91 1
 -1 -14 6 153.2 11.98 1
 -1 -14 6 164.7 14.09 1
 -1 -14 6 169.18 11.47 1
 -1 -14 6 161.28 16.73 1
 -1 -14 6 167.51 16.26 1
 -1 -14 6 142.05 22.79 1
 -1 -14 6 206.32 26.53 1
 -1 -14 6 191.22 14.85 1
 1 14 -6 146.09 13.25 1
 1 14 -6 143.28 14.94 1
 1 14 -6 144.77 13.55 1
 1 14 -6 167.43 14.73 1
 1 14 -6 188.41 17.71 1
 1 14 -6 198.59 27.86 1
 1 14 -6 155.49 11.85 1
 1 14 -6 168.74 23.56 1
 -1 -14 7 148.29 12.34 1
 -1 -14 7 173.13 17.64 1
 -1 -14 7 152.32 15.32 1
 -1 -14 7 134.68 24.72 1
 -1 -14 7 128.09 31.18 1
 1 14 -7 132.66 23.4 1
 1 14 -7 115.01 14.1 1
 1 14 -7 137.22 14.3 1
 1 14 -7 121.07 33.83 1
 1 14 -7 144.86 16.05 1
 -1 -14 8 979.8 62.95 1
 -1 -14 8 987.7 73.66 1
 -1 -14 8 948.19 48.94 1
 -1 -14 8 969.26 59.38 1
 -1 -14 8 1158.89 85.01 1
 -1 -14 8 1097.49 97.72 1
 -1 -14 8 1037.79 91.31 1
 1 14 -8 928 56.45 1
 1 14 -8 911.32 68.72 1
 1 14 -8 1081.59 97.63 1
 1 14 -8 1000.89 60.76 1
 1 14 -8 900.78 78.28 1
 1 14 -8 950.82 70.93 1
 1 14 -8 939.41 60.28 1
 1 14 -8 937.66 59.15 1
 -1 -14 9 965.75 61.95 1
 -1 -14 9 785.59 59.79 1
 -1 -14 9 1132.59 54.26 1
 -1 -14 9 928 58.21 1
 -1 -14 9 940.29 88.32 1
 -1 -14 9 1014.89 91.4 1
 1 14 -9 851.26 53.23 1
 1 14 -9 747.23 57.21 1
 1 14 -9 884.98 84.15 1
 1 14 -9 852.58 55.33 1
 1 14 -9 956.09 88.06 1
 1 14 -9 751.27 56.96 1
 1 14 -9 877.87 56.5 1
 1 14 -9 747.23 47.92 1
 -1 -14 10 1196.69 88.76 1
 -1 -14 10 1233.49 74.8 1
 -1 -14 10 1159.79 75.3 1
 -1 -14 10 1022.79 91.22 1
 -1 -14 10 1115.89 96.14 1
 -1 -14 10 1114.99 63.7 1
 1 14 -10 1054.39 68.1 1
 1 14 -10 1150.99 69.93 1
 1 14 -10 1107.99 66.37 1
 1 14 -10 994.72 90.43 1
 1 14 -10 903.41 85.15 1
 1 14 -10 1025.49 75.84 1
 1 14 -10 1101.79 68.42 1
 1 14 -10 1150.99 85.66 1
 -1 -14 11 145.92 20.74 1
 -1 -14 11 115.19 21.12 1
 -1 -14 11 103.86 14.83 1
 -1 -14 11 132.31 16.87 1
 -1 -14 11 134.94 50.76 1
 1 14 -11 61.91 34.22 1
 1 14 -11 102.19 14.95 1
 1 14 -11 91.22 14.64 1
 1 14 -11 92.8 13.18 1
 1 14 -11 97.63 14.48 1
 1 14 -11 115.36 12.08 1
 1 14 -11 87.38 13.27 1
 -1 -14 12 433.45 32.61 1
 -1 -14 12 448.2 33.47 1
 -1 -14 12 406.76 24.41 1
 -1 -14 12 473.3 37.29 1
 -1 -14 12 386.91 48.4 1
 1 14 -12 413.25 31.43 1
 1 14 -12 371.29 25.09 1
 1 14 -12 331.87 41.81 1
 1 14 -12 392.8 32.3 1
 1 14 -12 392.8 26.55 1
 1 14 -12 401.4 30.8 1
 -1 -14 13 94.38 21.15 1
 -1 -14 13 16.38 25.2 1
 -1 -14 13 72.96 19.33 1
 -1 -14 13 100.26 16.32 1
 -1 -14 13 41.65 51.49 1
 1 14 -13 80.96 14.85 1
 1 14 -13 72.59 18.09 1
 1 14 -13 131.08 37.9 1
 1 14 -13 84.22 14.16 1
 1 14 -13 75.01 11.09 1
 1 14 -13 48.27 16.54 1
 -1 -14 14 200.53 18.41 1
 -1 -14 15 164.44 20 1
 -1 -14 16 146.27 17.82 1
 -1 -14 17 20.96 22.24 1
 1 13 17 270.23 43.85 1
 1 13 16 108.16 19.11 1
 -1 -13 -15 359.35 32.11 1
 -1 -13 -15 345.21 36.84 1
 -1 -13 -15 348.28 63.99 1
 -1 -13 -15 321.24 71.79 1
 1 13 15 312.03 22.74 1
 1 13 15 312.03 20.6 1
 1 13 15 321.16 29.14 1
 1 13 15 325.55 39.1 1
 1 13 15 316.06 31.71 1
 1 13 15 350.39 62.08 1
 1 13 15 382.44 79.55 1
 1 13 15 298.33 25.37 1
 1 13 15 311.15 37.13 1
 -1 -13 -14 105.88 14.12 1
 -1 -13 -14 110.36 17.27 1
 -1 -13 -14 84.74 18.35 1
 -1 -13 -14 111.32 35.44 1
 -1 -13 -14 57.04 31.63 1
 1 13 14 102.11 15.38 1
 1 13 14 105.27 18.02 1
 1 13 14 114.31 8.83 1
 1 13 14 130.2 19.34 1
 1 13 14 86.26 28.81 1
 1 13 14 128.27 34.21 1
 1 13 14 132.75 20.1 1
 1 13 14 107.99 9.44 1
 1 13 14 120.72 11.66 1
 -1 -13 -13 799.11 61.36 1
 -1 -13 -13 735.9 55.05 1
 -1 -13 -13 752.67 48.98 1
 -1 -13 -13 733 47.5 1
 -1 -13 -13 807.63 77.46 1
 -1 -13 -13 765.75 69.42 1
 1 13 13 840.55 53.8 1
 1 13 13 819.75 43.35 1
 1 13 13 787 46.39 1
 1 13 13 807.02 52.93 1
 1 13 13 750.12 66.48 1
 1 13 13 794.11 73.66 1
 1 13 13 803.59 62.67 1
 1 13 13 751.97 46.87 1
 1 13 13 770.14 57.08 1
 -1 -13 -12 34.48 10.28 1
 -1 -13 -12 30.38 8.17 1
 -1 -13 -12 59.81 11.25 1
 -1 -13 -12 44.78 8.55 1
 -1 -13 -12 14.15 28.66 1
 -1 -13 -12 44.99 30.92 1
 1 13 12 41.8 12.13 1
 1 13 12 56.69 15.25 1
 1 13 12 53.17 6.07 1
 1 13 12 49.73 13.38 1
 1 13 12 103.95 32.58 1
 1 13 12 32.78 28.41 1
 1 13 12 61.35 15.66 1
 1 13 12 40.71 6.42 1
 1 13 12 34.64 5.69 1
 -1 -13 -11 521.15 33.48 1
 -1 -13 -11 571.02 43.26 1
 -1 -13 -11 514.57 32.1 1
 -1 -13 -11 516.76 32.37 1
 -1 -13 -11 584.01 43.04 1
 -1 -13 -11 498.41 47.09 1
 -1 -13 -11 591.39 55.4 1
 1 13 11 616.24 38.22 1
 1 13 11 595.52 31.69 1
 1 13 11 611.23 38.41 1
 1 13 11 641.78 38.11 1
 1 13 11 604.91 46.24 1
 1 13 11 620.01 55.43 1
 1 13 11 611.5 45.12 1
 1 13 11 640.03 40.69 1
 1 13 11 638.19 59.99 1
 -1 -13 -10 782.87 59.15 1
 -1 -13 -10 753.72 56 1
 -1 -13 -10 710.35 43.12 1
 -1 -13 -10 746.35 34.24 1
 -1 -13 -10 727.03 64.77 1
 -1 -13 -10 779.1 68.45 1
 -1 -13 -10 744.15 37.02 1
 1 13 10 781.64 49.04 1
 1 13 10 768.39 39.96 1
 1 13 10 781.03 70.82 1
 1 13 10 840.03 74.52 1
 1 13 10 817.55 61.04 1
 1 13 10 806.75 49.5 1
 1 13 10 800.61 58.73 1
 -1 -13 -9 155.84 11.19 1
 -1 -13 -9 174.98 14.06 1
 -1 -13 -9 156.54 11.86 1
 -1 -13 -9 145.39 10.02 1
 -1 -13 -9 132.48 10.68 1
 -1 -13 -9 175.77 14.07 1
 -1 -13 -9 141.7 12.36 1
 -1 -13 -9 183.58 23.81 1
 -1 -13 -9 164 14.24 1
 -1 -13 -9 170.76 24.4 1
 1 13 9 161.89 11.33 1
 1 13 9 165.49 13.15 1
 1 13 9 159.09 14.53 1
 1 13 9 193.68 16.9 1
 1 13 9 264.44 29.53 1
 1 13 9 256.63 30 1
 1 13 9 162.6 13.12 1
 1 13 9 171.38 11.56 1
 1 13 9 182.44 14.08 1
 -1 -13 -8 177.43 12.66 1
 -1 -13 -8 180.86 14.34 1
 -1 -13 -8 167.86 11.32 1
 -1 -13 -8 146.27 9.76 1
 -1 -13 -8 145.39 10.68 1
 -1 -13 -8 204.04 23.2 1
 -1 -13 -8 201.05 26.15 1
 -1 -13 -8 191.75 16.02 1
 1 13 8 224.84 17.43 1
 1 13 8 169.71 13.04 1
 1 13 8 164.09 12.25 1
 1 13 8 193.76 13.04 1
 1 13 8 258.21 29.16 1
 1 13 8 206.67 17.18 1
 1 13 8 252.85 28.69 1
 1 13 8 197.01 13.67 1
 1 13 8 211.06 13.81 1
 -1 -13 -7 83.8 6.57 1
 -1 -13 -7 108.16 7.69 1
 -1 -13 -7 111.59 8.92 1
 -1 -13 -7 101.4 8.26 1
 -1 -13 -7 111.06 7.72 1
 -1 -13 -7 114.22 7.59 1
 -1 -13 -7 110.71 8.96 1
 -1 -13 -7 119.05 15.52 1
 -1 -13 -7 106.41 9.1 1
 -1 -13 -7 117.12 16.69 1
 1 13 7 118.96 8.54 1
 1 13 7 124.41 8.44 1
 1 13 7 135.47 10.32 1
 1 13 7 120.89 15.63 1
 1 13 7 116.94 10.44 1
 1 13 7 144.86 11.62 1
 1 13 7 154.96 19.4 1
 1 13 7 120.98 8.81 1
 1 13 7 138.72 9.65 1
 -1 -13 -6 96.05 7.03 1
 -1 -13 -6 88.85 7.7 1
 -1 -13 -6 89.99 7.11 1
 -1 -13 -6 100.09 6.44 1
 -1 -13 -6 89.99 6.8 1
 -1 -13 -6 66.79 5.77 1
 -1 -13 -6 80.88 11.2 1
 -1 -13 -6 49.74 10.81 1
 -1 -13 -6 91.57 8.98 1
 1 13 6 107.46 7.37 1
 1 13 6 100.09 7.02 1
 1 13 6 111.76 8.55 1
 1 13 6 91.75 8.19 1
 1 13 6 101.49 12.49 1
 1 13 6 82.75 10.95 1
 1 13 6 98.51 6.87 1
 1 13 6 95.52 6.61 1
 1 13 6 86.98 7.64 1
 -1 -13 -5 586.56 35.94 1
 -1 -13 -5 601.84 36.96 1
 -1 -13 -5 583.22 34.1 1
 -1 -13 -5 651.35 26.53 1
 -1 -13 -5 578.13 33.81 1
 -1 -13 -5 607.98 50.81 1
 -1 -13 -5 540.12 45.29 1
 1 13 5 620.36 36.82 1
 1 13 5 615.18 36.6 1
 1 13 5 638.36 53.66 1
 1 13 5 657.41 48.31 1
 1 13 5 647.58 54.57 1
 1 13 5 628 38.48 1
 -1 -13 -2 581.29 35.51 1
 -1 -13 -2 693.67 52.28 1
 -1 -13 -2 631.51 38.56 1
 -1 -13 -2 580.5 34.02 1
 -1 -13 -2 644.77 37.91 1
 -1 -13 -2 607.54 25.95 1
 -1 -13 -2 547.76 45.72 1
 -1 -13 -2 565.58 46.91 1
 -1 -13 -2 547.14 24.41 1
 -1 -13 -2 585.95 42.89 1
 1 13 2 575.76 34.29 1
 1 13 2 538.89 32.09 1
 1 13 2 501.22 41.86 1
 1 13 2 526.77 44.58 1
 1 13 2 551 40.13 1
 1 13 2 589.37 36.28 1
 1 13 2 561.01 41.37 1
 -1 -13 -1 201.67 12.23 1
 -1 -13 -1 209.48 11.81 1
 -1 -13 -1 208.69 13.14 1
 -1 -13 -1 189.11 12.12 1
 -1 -13 -1 186.21 17.19 1
 -1 -13 -1 192.1 17.42 1
 -1 -13 -1 201.84 9.51 1
 -1 -13 -1 193.15 11.78 1
 1 13 1 179.1 11.48 1
 1 13 1 172.43 10.15 1
 1 13 1 161.72 10.18 1
 1 13 1 179.1 13.63 1
 1 13 1 178.75 17.73 1
 1 13 1 152.32 14.85 1
 1 13 1 174.63 11.07 1
 1 13 1 185.86 11.79 1
 1 13 1 184.55 14.1 1
 -1 -13 0 63.39 5.71 1
 -1 -13 0 59.1 5.88 1
 -1 -13 0 54.02 4.36 1
 -1 -13 0 53.36 3.94 1
 -1 -13 0 47.95 4.76 1
 -1 -13 0 73.22 11.41 1
 -1 -13 0 83.74 11.62 1
 -1 -13 0 65.29 5.47 1
 1 13 0 50.03 4.4 1
 1 13 0 42.87 6.53 1
 1 13 0 43.56 7.42 1
 1 13 0 41.81 4.4 1
 1 13 0 82.05 12.41 1
 1 13 0 56 5.62 1
 1 13 0 74.18 7 1
 1 13 0 44.56 3.67 1
 1 13 0 52.48 4.92 1
 1 13 0 84.35 10.25 1
 -1 -13 1 760.84 45.29 1
 -1 -13 1 785.68 48.87 1
 -1 -13 1 810.44 49.79 1
 -1 -13 1 764 35.33 1
 -1 -13 1 812.46 36.75 1
 -1 -13 1 738.36 44.26 1
 -1 -13 1 790.95 58.34 1
 -1 -13 1 936.78 77.47 1
 -1 -13 1 754.08 63.41 1
 -1 -13 1 820.01 59.96 1
 1 13 -1 683.4 40.82 1
 1 13 -1 709.21 42.04 1
 1 13 -1 704.38 32.98 1
 1 13 -1 668.83 29.78 1
 1 13 -1 748.46 46 1
 1 13 -1 765.4 55.73 1
 1 13 -1 727.65 53.89 1
 1 13 -1 685.51 57.61 1
 1 13 -1 732.48 63.66 1
 1 13 -1 694.72 42.88 1
 -1 -13 2 659.17 49.02 1
 -1 -13 2 687.09 50.51 1
 -1 -13 2 602.89 26.29 1
 -1 -13 2 630.55 30.16 1
 -1 -13 2 653.2 57.26 1
 -1 -13 2 621.15 52.98 1
 -1 -13 2 679.62 40.67 1
 -1 -13 2 688.84 40.53 1
 1 13 -2 604.12 36.65 1
 1 13 -2 607.11 28.43 1
 1 13 -2 642.05 32.31 1
 1 13 -2 575.06 34.02 1
 1 13 -2 576.03 42.94 1
 1 13 -2 561.19 48.96 1
 1 13 -2 574.53 52.26 1
 1 13 -2 567.16 35.72 1
 1 13 -2 621.24 38.41 1
 1 13 -2 570.49 42.84 1
 -1 -13 3 921.85 56.65 1
 -1 -13 3 936.78 68.66 1
 -1 -13 3 919.22 56.25 1
 -1 -13 3 967.51 46.49 1
 -1 -13 3 1005.29 40.39 1
 -1 -13 3 965.75 80.99 1
 -1 -13 3 1001.79 83.8 1
 -1 -13 3 986.82 72.19 1
 1 13 -3 884.98 65.21 1
 1 13 -3 909.56 55.3 1
 1 13 -3 863.47 63.08 1
 1 13 -3 916.58 42.54 1
 1 13 -3 915.71 41.11 1
 1 13 -3 856.18 72.23 1
 1 13 -3 880.59 74.64 1
 1 13 -3 876.55 53.89 1
 1 13 -3 880.59 52.1 1
 1 13 -3 934.14 58.15 1
 -1 -13 4 1399.49 82.86 1
 -1 -13 4 1576.79 97.01 1
 -1 -13 4 1445.99 89.2 1
 -1 -13 4 1393.29 56.95 1
 -1 -13 4 1421.39 68.88 1
 -1 -13 4 1383.69 82.71 1
 -1 -13 4 1352.89 98.68 1
 -1 -13 4 1494.29 123.18 1
 -1 -13 4 1345.89 113.17 1
 -1 -13 4 1383.69 100.97 1
 1 13 -4 1347.69 81.06 1
 1 13 -4 1296.79 77 1
 1 13 -4 1415.29 73.22 1
 1 13 -4 1291.49 55.47 1
 1 13 -4 1340.59 82.37 1
 1 13 -4 1279.19 93.94 1
 1 13 -4 1278.29 94.47 1
 1 13 -4 1217.69 101.49 1
 1 13 -4 1429.29 120.02 1
 1 13 -4 1294.09 81.6 1
 -1 -13 5 192.36 14.02 1
 -1 -13 5 178.14 15.29 1
 -1 -13 5 168.13 11.38 1
 -1 -13 5 151.71 14.17 1
 -1 -13 5 196.93 12.89 1
 -1 -13 5 183.84 23.65 1
 -1 -13 5 181.91 21.47 1
 -1 -13 5 183.67 14.26 1
 1 13 -5 154.61 11.47 1
 1 13 -5 165.23 13.54 1
 1 13 -5 156.98 15.51 1
 1 13 -5 135.03 10.99 1
 1 13 -5 185.42 23.85 1
 1 13 -5 179.72 14.86 1
 1 13 -5 182.97 16.35 1
 1 13 -5 125.46 10.02 1
 1 13 -5 142.67 10.53 1
 1 13 -5 178.93 23.42 1
 -1 -13 6 649.51 47.92 1
 -1 -13 6 538.19 33.73 1
 -1 -13 6 623.08 38.5 1
 -1 -13 6 625.72 46.42 1
 -1 -13 6 666.98 60.17 1
 -1 -13 6 703.42 60.72 1
 -1 -13 6 623.44 39.73 1
 -1 -13 6 598.68 36.42 1
 1 13 -6 590.16 37.97 1
 1 13 -6 598.94 31.2 1
 1 13 -6 589.11 31.85 1
 1 13 -6 589.55 37.37 1
 1 13 -6 589.55 36.24 1
 1 13 -6 597.27 37.51 1
 1 13 -6 653.64 58.43 1
 1 13 -6 574.53 52.84 1
 1 13 -6 586.56 56.09 1
 1 13 -6 608.77 46.84 1
 1 13 -6 637.13 41.01 1
 1 13 -6 601.22 45.47 1
 1 13 -6 554.78 42.48 1
 -1 -13 7 30.09 11.29 1
 -1 -13 7 38.94 6.41 1
 -1 -13 7 38.51 8.38 1
 -1 -13 7 31.25 5.02 1
 -1 -13 7 27.3 7.06 1
 -1 -13 7 37.42 16.89 1
 -1 -13 7 43.65 19.62 1
 -1 -13 7 -5.57 49.91 1
 -1 -13 7 24.13 7.94 1
 1 13 -7 23.43 5.92 1
 1 13 -7 21.15 10.41 1
 1 13 -7 13.83 7.3 1
 1 13 -7 33.81 8.18 1
 1 13 -7 73.08 21.35 1
 1 13 -7 35.46 18.3 1
 1 13 -7 19.08 5.79 1
 1 13 -7 12.98 6.83 1
 1 13 -7 31.72 5.99 1
 -1 -13 8 17.42 8.31 1
 -1 -13 8 5.09 5.96 1
 -1 -13 8 23.25 10.52 1
 -1 -13 8 13.32 7.87 1
 -1 -13 8 19.2 6.74 1
 -1 -13 8 8.88 12.09 1
 -1 -13 8 17.6 16.22 1
 1 13 -8 24.35 7.29 1
 1 13 -8 19.31 7.03 1
 1 13 -8 26.62 16.96 1
 1 13 -8 21.6 5.68 1
 1 13 -8 -3.52 19.02 1
 1 13 -8 5.23 4.32 1
 1 13 -8 7.83 4.31 1
 1 13 -8 6.31 5.1 1
 -1 -13 9 311.15 27.73 1
 -1 -13 9 290.16 22.96 1
 -1 -13 9 263.56 21.33 1
 -1 -13 9 371.2 50.81 1
 -1 -13 9 299.73 32.91 1
 1 13 -9 230.29 20.09 1
 1 13 -9 211.24 18.02 1
 1 13 -9 285.16 34.8 1
 1 13 -9 207.46 18.08 1
 1 13 -9 247.14 22.87 1
 1 13 -9 269.18 39.12 1
 1 13 -9 270.67 20.2 1
 -1 -13 10 425.9 32.75 1
 -1 -13 10 491.04 32.67 1
 -1 -13 10 479.36 32.88 1
 -1 -13 10 408.25 41.4 1
 -1 -13 10 392.71 42.99 1
 -1 -13 10 522.73 28.49 1
 1 13 -10 418.61 30.08 1
 1 13 -10 449.78 28.63 1
 1 13 -10 450.3 30.83 1
 1 13 -10 378.84 41.14 1
 1 13 -10 364.88 41.24 1
 1 13 -10 402.81 31.61 1
 1 13 -10 407.63 26.89 1
 1 13 -10 416.94 32.22 1
 -1 -13 11 262.77 21.43 1
 -1 -13 11 287.88 23.47 1
 -1 -13 11 254.78 22.16 1
 -1 -13 11 246.7 23.65 1
 -1 -13 11 288.41 42.63 1
 1 13 -11 238.36 20.35 1
 1 13 -11 224.67 17.53 1
 1 13 -11 261.1 18.11 1
 1 13 -11 196.75 18.74 1
 1 13 -11 251.88 35.35 1
 1 13 -11 246.7 20.52 1
 1 13 -11 243.54 21.12 1
 -1 -13 12 180.24 17.61 1
 -1 -13 12 195.78 18.35 1
 -1 -13 12 168.3 21.27 1
 -1 -13 12 173.48 17.22 1
 -1 -13 12 174.1 33.26 1
 1 13 -12 58.18 21.18 1
 1 13 -12 148.02 13.66 1
 1 13 -12 151.45 20.15 1
 1 13 -12 127.57 16.41 1
 1 13 -12 153.38 15.32 1
 1 13 -12 162.77 19.11 1
 1 13 -12 134.15 10.75 1
 -1 -13 13 121.6 15.67 1
 -1 -13 13 119.75 16.94 1
 -1 -13 13 110.89 15.21 1
 -1 -13 13 166.55 39.95 1
 -1 -13 13 98.68 13.18 1
 1 13 -13 101.67 11.61 1
 1 13 -13 89.73 15.57 1
 1 13 -13 112.82 14.44 1
 1 13 -13 96.05 10.41 1
 1 13 -13 77.73 15.68 1
 1 13 -13 127.22 31.44 1
 -1 -13 14 6.89 17.75 1
 -1 -13 14 59.16 17.06 1
 -1 -13 14 31.95 15.43 1
 -1 -13 14 41.9 46.01 1
 -1 -13 14 28.56 13.03 1
 1 13 -14 33.86 9.96 1
 1 13 -14 17.85 15.96 1
 1 13 -14 87.23 47.95 1
 1 13 -14 28.22 13.06 1
 1 13 -14 30.64 9.61 1
 -1 -13 15 78.87 16.12 1
 1 13 -15 84.31 19.1 1
 -1 -13 16 10.62 15.59 1
 -1 -13 17 69.23 15.5 1
 -1 -13 18 20.95 24.93 1
 1 12 18 184.55 29.06 1
 1 12 17 34.71 16.42 1
 -1 -12 -16 281.47 28.11 1
 -1 -12 -16 293.94 26.91 1
 -1 -12 -16 220.19 50.67 1
 1 12 16 288.5 20.36 1
 1 12 16 268.3 17.47 1
 1 12 16 292.1 25.98 1
 1 12 16 285.25 33.99 1
 1 12 16 251.8 28.79 1
 1 12 16 236.7 44.29 1
 1 12 16 308.78 28.45 1
 1 12 16 248.9 20.27 1
 -1 -12 -15 218.7 20.58 1
 -1 -12 -15 212.9 24.19 1
 -1 -12 -15 177.08 26.94 1
 -1 -12 -15 223.09 39.01 1
 -1 -12 -15 125.72 26.52 1
 1 12 15 199.3 14.88 1
 1 12 15 214.84 19.99 1
 1 12 15 210.01 14.35 1
 1 12 15 240.3 26.91 1
 1 12 15 166.64 34.14 1
 1 12 15 201.05 35.32 1
 1 12 15 215.89 18.58 1
 1 12 15 222.91 21.04 1
 1 12 15 225.28 24.06 1
 -1 -12 -14 54.28 13.3 1
 -1 -12 -14 23.63 11.13 1
 -1 -12 -14 40.68 14.05 1
 -1 -12 -14 15 37.1 1
 -1 -12 -14 34.9 28.28 1
 1 12 14 33.27 5.96 1
 1 12 14 50.82 17.19 1
 1 12 14 38.66 5.63 1
 1 12 14 60.55 16.01 1
 1 12 14 100 37.42 1
 1 12 14 51.28 23.27 1
 1 12 14 41.52 17.03 1
 1 12 14 30.07 15.58 1
 1 12 14 38.39 6.6 1
 -1 -12 -13 98.86 9.66 1
 -1 -12 -13 64.06 14.13 1
 -1 -12 -13 107.64 13.39 1
 -1 -12 -13 43.13 9.94 1
 -1 -12 -13 52.18 25.53 1
 -1 -12 -13 103.77 25.66 1
 -1 -12 -13 42.84 16.25 1
 1 12 13 133.45 9.83 1
 1 12 13 111.41 13.02 1
 1 12 13 123.26 15.08 1
 1 12 13 127.39 13.11 1
 1 12 13 110.1 26.19 1
 1 12 13 105.71 29.19 1
 1 12 13 120.63 14.87 1
 1 12 13 112.82 9.26 1
 1 12 13 108.87 10.18 1
 -1 -12 -12 185.16 15.07 1
 -1 -12 -12 175.77 17.61 1
 -1 -12 -12 168.83 12.29 1
 -1 -12 -12 208.43 19.4 1
 -1 -12 -12 175.5 14.38 1
 -1 -12 -12 189.81 28.44 1
 -1 -12 -12 126.6 25.47 1
 1 12 12 186.39 17.16 1
 1 12 12 200.61 16.29 1
 1 12 12 200.61 18.4 1
 1 12 12 209.74 13.78 1
 1 12 12 199.91 17.53 1
 1 12 12 206.23 15.93 1
 1 12 12 161.98 27.07 1
 1 12 12 204.91 14.2 1
 1 12 12 188.85 15.56 1
 1 12 12 173.22 27.35 1
 -1 -12 -11 681.64 42.66 1
 -1 -12 -11 781.29 49.2 1
 -1 -12 -11 793.93 49.49 1
 -1 -12 -11 722.73 35.16 1
 -1 -12 -11 735.02 35.22 1
 -1 -12 -11 742.49 55.35 1
 -1 -12 -11 717.64 64.49 1
 -1 -12 -11 736.52 64.19 1
 -1 -12 -11 857.59 63.18 1
 1 12 11 762.68 47.65 1
 1 12 11 832.21 49.18 1
 1 12 11 815.88 39.29 1
 1 12 11 823.61 38.88 1
 1 12 11 774.09 68.88 1
 1 12 11 781.64 56.92 1
 1 12 11 802.8 60.09 1
 1 12 11 806.23 72.29 1
 1 12 11 823.78 51.17 1
 1 12 11 824.14 52.68 1
 -1 -12 -10 152.85 13.12 1
 -1 -12 -10 138.63 12.53 1
 -1 -12 -10 127.92 15.06 1
 -1 -12 -10 131.17 10.41 1
 -1 -12 -10 126.43 15.03 1
 -1 -12 -10 118 24.2 1
 -1 -12 -10 128.27 23.58 1
 1 12 10 142.67 16.96 1
 1 12 10 137.84 9.06 1
 1 12 10 165.76 17.23 1
 1 12 10 134.06 14.97 1
 1 12 10 141.79 12.94 1
 1 12 10 136.26 11.99 1
 1 12 10 161.89 26.82 1
 1 12 10 133.54 14.47 1
 1 12 10 143.72 10.52 1
 1 12 10 146.79 24.87 1
 -1 -12 -9 331.43 21.47 1
 -1 -12 -9 376.82 20.48 1
 -1 -12 -9 338.1 19.15 1
 -1 -12 -9 351.53 22.36 1
 -1 -12 -9 362.59 21.99 1
 -1 -12 -9 397.36 25.32 1
 -1 -12 -9 398.59 40.4 1
 -1 -12 -9 305.35 31.07 1
 -1 -12 -9 300.61 23.63 1
 -1 -12 -9 398.85 30.25 1
 1 12 9 425.72 25.44 1
 1 12 9 415.18 22.31 1
 1 12 9 405.97 22.21 1
 1 12 9 370.41 24.42 1
 1 12 9 413.96 31.62 1
 1 12 9 405.62 37.99 1
 1 12 9 350.22 34.9 1
 1 12 9 407.37 26.7 1
 1 12 9 384.81 24.44 1
 1 12 9 383.31 28.49 1
 -1 -12 -8 70.69 6.24 1
 -1 -12 -8 79.65 8.49 1
 -1 -12 -8 60.3 8.04 1
 -1 -12 -8 59.98 8.14 1
 -1 -12 -8 60.68 5.21 1
 -1 -12 -8 60.82 17.65 1
 -1 -12 -8 88.5 15.19 1
 -1 -12 -8 79.86 7.98 1
 1 12 8 58.34 6.94 1
 1 12 8 62.84 9.48 1
 1 12 8 62.89 8.9 1
 1 12 8 67.94 6.2 1
 1 12 8 120.81 16.75 1
 1 12 8 82.66 6.84 1
 1 12 8 86.53 9.82 1
 1 12 8 79.29 6.15 1
 1 12 8 60.15 6.77 1
 1 12 8 113.34 17.82 1
 -1 -12 -7 616.41 38.22 1
 -1 -12 -7 624.14 27.5 1
 -1 -12 -7 577.17 26.8 1
 -1 -12 -7 544.24 32.16 1
 -1 -12 -7 587.35 35.69 1
 -1 -12 -7 666.1 45.8 1
 -1 -12 -7 565.67 49.74 1
 -1 -12 -7 673.74 57.87 1
 -1 -12 -7 549.86 40.8 1
 -1 -12 -7 607.54 44.98 1
 1 12 7 624.93 36.9 1
 1 12 7 602.28 26.29 1
 1 12 7 645.38 30.32 1
 1 12 7 616.85 37.8 1
 1 12 7 572.78 42.38 1
 1 12 7 593.23 52.45 1
 1 12 7 667.51 59.89 1
 1 12 7 614.48 37.87 1
 1 12 7 627.56 38.62 1
 1 12 7 571.11 41.67 1
 -1 -12 -6 398.42 18.43 1
 -1 -12 -6 382.52 28.62 1
 -1 -12 -6 404.91 18.38 1
 -1 -12 -6 419.05 26.29 1
 -1 -12 -6 378.4 23.53 1
 -1 -12 -6 372.69 32.65 1
 -1 -12 -6 320.1 31.33 1
 -1 -12 -6 415.36 24.71 1
 -1 -12 -6 418.08 30.86 1
 -1 -12 -6 380.86 23.22 1
 1 12 6 428.79 25.63 1
 1 12 6 469.79 21.69 1
 1 12 6 417.99 20.61 1
 1 12 6 397.54 24.29 1
 1 12 6 388.06 28.83 1
 1 12 6 358.29 33.17 1
 1 12 6 419.31 38.16 1
 1 12 6 427.74 26.54 1
 1 12 6 435.38 26.98 1
 1 12 6 417.29 30.55 1
 -1 -12 -5 1188.79 51.24 1
 -1 -12 -5 1301.09 94.91 1
 -1 -12 -5 1186.99 72.61 1
 -1 -12 -5 1265.99 77.57 1
 -1 -12 -5 1195.79 86.87 1
 -1 -12 -5 1179.09 96.93 1
 -1 -12 -5 1215.99 100.61 1
 -1 -12 -5 1196.69 70.67 1
 -1 -12 -5 1214.19 70.75 1
 1 12 5 1352.09 79.27 1
 1 12 5 1258.09 54.66 1
 1 12 5 1278.29 57.33 1
 1 12 5 1236.19 73.06 1
 1 12 5 1129.09 82.85 1
 1 12 5 1336.29 109.66 1
 1 12 5 1258.99 103.95 1
 1 12 5 1240.59 75.51 1
 1 12 5 1226.49 74.93 1
 1 12 5 1244.09 91.13 1
 -1 -12 -4 858.38 52.34 1
 -1 -12 -4 935.9 56.89 1
 -1 -12 -4 953.46 55.93 1
 -1 -12 -4 949.07 41.11 1
 -1 -12 -4 911.32 53.89 1
 -1 -12 -4 977.16 71.16 1
 -1 -12 -4 933.27 77.04 1
 -1 -12 -4 864.7 71.4 1
 -1 -12 -4 952.58 69.23 1
 1 12 4 1091.29 64.06 1
 1 12 4 985.94 40.94 1
 1 12 4 950.82 43.7 1
 1 12 4 926.24 55.45 1
 1 12 4 972.77 80.58 1
 1 12 4 1043.89 76.08 1
 1 12 4 1073.69 78.58 1
 1 12 4 1183.49 98.24 1
 1 12 4 960.48 58.42 1
 1 12 4 991.21 60.72 1
 -1 -12 -3 325.55 20.33 1
 -1 -12 -3 346.62 21.43 1
 -1 -12 -3 326.25 19.24 1
 -1 -12 -3 359.61 17.74 1
 -1 -12 -3 344.95 20.87 1
 -1 -12 -3 356.27 26.24 1
 -1 -12 -3 346.62 30.55 1
 -1 -12 -3 343.89 30.02 1
 -1 -12 -3 369.62 27.12 1
 1 12 3 371.9 22.16 1
 1 12 3 352.94 16.37 1
 1 12 3 316.15 15.28 1
 1 12 3 318.7 19.22 1
 1 12 3 364 32 1
 1 12 3 343.1 26.32 1
 1 12 3 343.28 25.79 1
 1 12 3 352.23 31.54 1
 1 12 3 327.74 20.17 1
 1 12 3 318.61 19.87 1
 -1 -12 -2 1114.09 48.64 1
 -1 -12 -2 1117.59 81.35 1
 -1 -12 -2 1085.99 66.66 1
 -1 -12 -2 1089.59 66.32 1
 -1 -12 -2 1207.19 88.15 1
 -1 -12 -2 1151.89 93.77 1
 -1 -12 -2 1123.79 92.36 1
 -1 -12 -2 1127.29 66.99 1
 -1 -12 -2 1064.09 62.39 1
 1 12 2 991.21 58.12 1
 1 12 2 1097.49 50.61 1
 1 12 2 1031.59 45.18 1
 1 12 2 1097.49 65.2 1
 1 12 2 1185.19 87.06 1
 1 12 2 1053.59 85.98 1
 1 12 2 1265.09 104.21 1
 1 12 2 1071.99 65.75 1
 1 12 2 1128.19 68.74 1
 1 12 2 1080.79 79.19 1
 -1 -12 -1 1942.88 118.35 1
 -1 -12 -1 1976.28 120.19 1
 -1 -12 -1 2019.28 118.87 1
 -1 -12 -1 1901.68 82.19 1
 -1 -12 -1 1886.68 110.27 1
 -1 -12 -1 1870.88 136.26 1
 -1 -12 -1 1973.68 161.54 1
 -1 -12 -1 1919.18 155.92 1
 -1 -12 -1 1977.98 144.25 1
 1 12 1 1906.88 112.2 1
 1 12 1 1817.38 87.35 1
 1 12 1 1917.48 83.29 1
 1 12 1 1731.28 102.63 1
 1 12 1 1686.58 136.87 1
 1 12 1 1875.28 136.87 1
 1 12 1 1881.48 137.93 1
 1 12 1 1970.98 161.54 1
 1 12 1 1770.78 108.25 1
 1 12 1 1784.88 109.04 1
 -1 -12 0 582.79 43.11 1
 -1 -12 0 580.77 42.55 1
 -1 -12 0 632.48 39.46 1
 -1 -12 0 576.46 35.61 1
 -1 -12 0 600.43 51.76 1
 -1 -12 0 541.08 46.59 1
 -1 -12 0 624.23 37.89 1
 -1 -12 0 607.46 36.06 1
 1 12 0 591.57 25.55 1
 1 12 0 581.03 26.37 1
 1 12 0 584.19 34.86 1
 1 12 0 549.16 32.84 1
 1 12 0 545.65 40.54 1
 1 12 0 500.26 42.69 1
 1 12 0 518.78 46.43 1
 1 12 0 536.25 33.23 1
 1 12 0 546.09 33.78 1
 1 12 0 555.92 41.23 1
 -1 -12 1 1094.79 79.92 1
 -1 -12 1 1245.79 90.87 1
 -1 -12 1 1242.29 53.63 1
 -1 -12 1 1162.39 48.01 1
 -1 -12 1 1273.89 105.35 1
 -1 -12 1 1210.69 100.17 1
 -1 -12 1 1118.49 65.57 1
 -1 -12 1 1207.19 71.96 1
 1 12 -1 1041.29 73.9 1
 1 12 -1 1165.09 51.63 1
 1 12 -1 1041.29 44.32 1
 1 12 -1 1052.69 61.59 1
 1 12 -1 1166.79 94.38 1
 1 12 -1 1161.49 97.72 1
 1 12 -1 1116.79 92.54 1
 1 12 -1 1100.99 67.6 1
 1 12 -1 1022.79 62.23 1
 1 12 -1 1077.29 78.88 1
 -1 -12 2 335.73 20.18 1
 -1 -12 2 308.51 19.58 1
 -1 -12 2 311.67 20.21 1
 -1 -12 2 290.08 15.89 1
 -1 -12 2 271.9 13.64 1
 -1 -12 2 297.01 18.41 1
 -1 -12 2 279.98 21.21 1
 -1 -12 2 249.6 24.49 1
 -1 -12 2 274.36 25.4 1
 -1 -12 2 287.18 21.93 1
 1 12 -2 271.11 17.26 1
 1 12 -2 272.69 17.66 1
 1 12 -2 284.02 15.58 1
 1 12 -2 257.33 15.54 1
 1 12 -2 272.69 17.72 1
 1 12 -2 243.02 19.54 1
 1 12 -2 248.37 18.94 1
 1 12 -2 247.58 23.77 1
 1 12 -2 238.01 23.82 1
 1 12 -2 248.72 16.44 1
 -1 -12 3 1272.19 54.34 1
 -1 -12 3 1283.59 93.77 1
 -1 -12 3 1227.39 60.1 1
 -1 -12 3 1120.29 69.22 1
 -1 -12 3 1180.89 72.76 1
 -1 -12 3 1241.39 103.42 1
 -1 -12 3 1133.39 93.85 1
 -1 -12 3 1208.09 72.62 1
 -1 -12 3 1119.39 81.76 1
 -1 -12 3 1112.39 66.18 1
 1 12 -3 1028.09 61.35 1
 1 12 -3 1091.29 50.32 1
 1 12 -3 985.07 43.68 1
 1 12 -3 1085.19 65.9 1
 1 12 -3 1050.89 77.5 1
 1 12 -3 1091.29 91.04 1
 1 12 -3 1062.29 89.46 1
 1 12 -3 1124.69 70.03 1
 1 12 -3 939.41 58.14 1
 1 12 -3 1096.59 80.57 1
 -1 -12 4 479.36 21.69 1
 -1 -12 4 467.07 34.64 1
 -1 -12 4 457.41 25.73 1
 -1 -12 4 438.36 27.29 1
 -1 -12 4 472.51 29.84 1
 -1 -12 4 472.78 42.82 1
 -1 -12 4 459.43 41.18 1
 -1 -12 4 453.99 33.53 1
 1 12 -4 410.71 25.88 1
 1 12 -4 361.28 22.81 1
 1 12 -4 421.33 22.31 1
 1 12 -4 389.2 29.15 1
 1 12 -4 386.12 29.55 1
 1 12 -4 457.94 41.52 1
 1 12 -4 463.21 42.08 1
 1 12 -4 420.28 26.67 1
 1 12 -4 337.84 21.68 1
 1 12 -4 414.22 31.23 1
 -1 -12 5 79.82 8.77 1
 -1 -12 5 129.15 10.79 1
 -1 -12 5 112.2 8.96 1
 -1 -12 5 105.53 9.07 1
 -1 -12 5 109.66 8.53 1
 -1 -12 5 123.88 10.35 1
 -1 -12 5 105.88 12.1 1
 -1 -12 5 96.75 9.96 1
 1 12 -5 88.06 10.11 1
 1 12 -5 87.46 8.89 1
 1 12 -5 80.66 7.65 1
 1 12 -5 89.38 8.39 1
 1 12 -5 90.96 8.13 1
 1 12 -5 118.87 16.94 1
 1 12 -5 89.64 9.68 1
 1 12 -5 138.8 17.37 1
 1 12 -5 120.54 21.18 1
 1 12 -5 87.11 7.88 1
 1 12 -5 78.49 7.34 1
 1 12 -5 106.41 9.7 1
 1 12 -5 125.81 10.97 1
 -1 -12 6 374.18 25.37 1
 -1 -12 6 391.57 24.61 1
 -1 -12 6 357.33 24.44 1
 -1 -12 6 393.59 24.71 1
 -1 -12 6 347.58 19.91 1
 -1 -12 6 351.09 22.21 1
 -1 -12 6 438.71 32.88 1
 -1 -12 6 349.16 36.52 1
 -1 -12 6 363.39 28.44 1
 -1 -12 6 413.43 37.99 1
 1 12 -6 279.01 20.54 1
 1 12 -6 273.66 19.6 1
 1 12 -6 282.7 21.68 1
 1 12 -6 299.91 38.28 1
 1 12 -6 310.53 25.5 1
 1 12 -6 317.12 25.83 1
 1 12 -6 311.41 24.49 1
 1 12 -6 404.82 42.59 1
 1 12 -6 288.5 19.33 1
 -1 -12 7 1275.69 79.24 1
 -1 -12 7 1236.19 75.64 1
 -1 -12 7 1376.59 82.44 1
 -1 -12 7 1419.69 71.25 1
 -1 -12 7 1366.09 61.54 1
 -1 -12 7 1340.59 99.12 1
 -1 -12 7 1181.69 87.4 1
 -1 -12 7 1401.19 117.38 1
 -1 -12 7 1245.79 105 1
 1 12 -7 1197.49 72.13 1
 1 12 -7 1229.99 74.41 1
 1 12 -7 1175.59 56.01 1
 1 12 -7 1180.89 101.76 1
 1 12 -7 1259.89 92.54 1
 1 12 -7 1175.59 87.66 1
 1 12 -7 1295.89 111.5 1
 1 12 -7 1144.89 70.94 1
 1 12 -7 1309.89 81.74 1
 -1 -12 8 107.64 8.42 1
 -1 -12 8 88.15 9.29 1
 -1 -12 8 79.78 9.1 1
 -1 -12 8 96.58 13.97 1
 -1 -12 8 110.01 11.19 1
 -1 -12 8 88.85 20.24 1
 -1 -12 8 128.62 21.54 1
 -1 -12 8 86.43 9.68 1
 1 12 -8 96.84 11.08 1
 1 12 -8 96.58 8.6 1
 1 12 -8 78.13 19 1
 1 12 -8 99.38 26 1
 1 12 -8 79.81 7.54 1
 1 12 -8 86.43 9.08 1
 -1 -12 9 363.74 24.89 1
 -1 -12 9 326.42 25.94 1
 -1 -12 9 359.61 24.06 1
 -1 -12 9 374.62 24.93 1
 -1 -12 9 357.85 27.46 1
 -1 -12 9 350.74 37.53 1
 -1 -12 9 353.73 35.55 1
 1 12 -9 310.44 20.95 1
 1 12 -9 310.8 22.02 1
 1 12 -9 327.13 37.23 1
 1 12 -9 280.86 33.8 1
 1 12 -9 337.75 22.31 1
 1 12 -9 325.02 23.4 1
 -1 -12 10 565.58 42.88 1
 -1 -12 10 608.33 38.28 1
 -1 -12 10 553.9 36.77 1
 -1 -12 10 536.61 49.02 1
 -1 -12 10 541.08 51.52 1
 -1 -12 10 585.77 37.44 1
 1 12 -10 633.01 41.33 1
 1 12 -10 590.51 37.47 1
 1 12 -10 592.71 36.47 1
 1 12 -10 568.65 56.15 1
 1 12 -10 530.11 50.64 1
 1 12 -10 607.37 45.83 1
 1 12 -10 536.34 34.97 1
 1 12 -10 578.48 44.3 1
 -1 -12 11 238.63 18.42 1
 -1 -12 11 288.93 22.55 1
 -1 -12 11 288.32 23.11 1
 -1 -12 11 276.38 24.53 1
 -1 -12 11 355.92 41.64 1
 1 12 -11 281.12 20.64 1
 1 12 -11 260.31 19.59 1
 1 12 -11 265.32 18.16 1
 1 12 -11 282.7 23.05 1
 1 12 -11 287.18 36.16 1
 1 12 -11 264 21.61 1
 1 12 -11 258.21 21.78 1
 -1 -12 12 303.6 23.49 1
 -1 -12 12 336.08 27.35 1
 -1 -12 12 311.59 23.5 1
 -1 -12 12 306.67 25.78 1
 -1 -12 12 359.43 42.98 1
 1 12 -12 383.58 43.63 1
 1 12 -12 304.47 21.59 1
 1 12 -12 271.64 20.48 1
 1 12 -12 289.29 24.44 1
 1 12 -12 336.08 28.92 1
 1 12 -12 305.97 21.49 1
 1 12 -12 297.1 22.9 1
 -1 -12 13 91.66 12.69 1
 -1 -12 13 108.08 14.93 1
 -1 -12 13 86.43 14.18 1
 -1 -12 13 99.03 32.85 1
 -1 -12 13 96.31 12.28 1
 1 12 -13 94.29 14.1 1
 1 12 -13 79.39 12.07 1
 1 12 -13 106.15 14.91 1
 1 12 -13 95 9.27 1
 1 12 -13 92.27 13.62 1
 1 12 -13 119.49 30.06 1
 -1 -12 14 125.02 14.7 1
 -1 -12 14 131.17 17.22 1
 -1 -12 14 121.16 14.32 1
 -1 -12 14 114.22 35.95 1
 -1 -12 14 114.75 20.16 1
 1 12 -14 96.58 16.73 1
 1 12 -14 128.97 14.86 1
 1 12 -14 119.66 13.88 1
 1 12 -14 64.45 28.18 1
 1 12 -14 87.13 15.02 1
 1 12 -14 99.12 11.02 1
 -1 -12 15 15.68 18.45 1
 -1 -12 15 36.83 15.93 1
 -1 -12 15 34.29 14.06 1
 -1 -12 15 43.86 36.37 1
 -1 -12 15 13.8 13.77 1
 1 12 -15 16.33 14.99 1
 1 12 -15 1.01 10.84 1
 1 12 -15 34.26 44.83 1
 1 12 -15 6.89 10.47 1
 1 12 -15 18.95 9.96 1
 -1 -12 16 148.81 18.74 1
 -1 -12 17 172.52 17.35 1
 -1 -12 18 9.02 14.68 1
 -1 -12 19 45.16 33.95 1
 1 11 19 396.48 30.04 1
 1 11 18 81.85 21.96 1
 -1 -11 -17 157.07 28.72 1
 -1 -11 -17 223 38.27 1
 -1 -11 -17 171.73 58.86 1
 1 11 17 140.91 11.38 1
 1 11 17 146.88 17.94 1
 1 11 17 146.88 31.71 1
 1 11 17 146.18 23.88 1
 1 11 17 47.88 38.13 1
 1 11 17 122.21 13.08 1
 1 11 17 122.65 12.26 1
 -1 -11 -16 0.24 14.2 1
 -1 -11 -16 12.47 12 1
 -1 -11 -16 -15.76 26.4 1
 -1 -11 -16 -3.79 17.01 1
 1 11 16 9.54 18.35 1
 1 11 16 5.78 13.39 1
 1 11 16 2.67 5.26 1
 1 11 16 14.03 6.33 1
 1 11 16 8.79 14.99 1
 1 11 16 1.99 28.19 1
 1 11 16 8.33 14.32 1
 1 11 16 -1.02 6.45 1
 -1 -11 -15 398.15 37.87 1
 -1 -11 -15 351.88 28.82 1
 -1 -11 -15 389.46 52.3 1
 -1 -11 -15 396.13 35.99 1
 1 11 15 351.09 22.61 1
 1 11 15 355.75 26.33 1
 1 11 15 384.46 29.77 1
 1 11 15 309.57 21.68 1
 1 11 15 324.67 28.21 1
 1 11 15 401.49 56.71 1
 1 11 15 350.92 24.85 1
 1 11 15 292.45 24.09 1
 -1 -11 -14 581.56 38.43 1
 -1 -11 -14 540.91 42.77 1
 -1 -11 -14 541.43 32.81 1
 -1 -11 -14 567.42 37.92 1
 -1 -11 -14 532.48 61.82 1
 -1 -11 -14 476.03 51.82 1
 1 11 14 596.48 39.82 1
 1 11 14 612.9 33.02 1
 1 11 14 551.27 34.01 1
 1 11 14 564.35 35.57 1
 1 11 14 543.02 44.7 1
 1 11 14 599.82 65.12 1
 1 11 14 558.91 41.76 1
 1 11 14 660.4 43.77 1
 1 11 14 577.87 55.88 1
 -1 -11 -13 972.77 73.75 1
 -1 -11 -13 851.79 63.26 1
 -1 -11 -13 1032.49 64.18 1
 -1 -11 -13 945.56 45.02 1
 -1 -11 -13 876.64 79.83 1
 -1 -11 -13 989.45 86.77 1
 -1 -11 -13 956.97 58.86 1
 1 11 13 957.85 56.51 1
 1 11 13 961.36 46.38 1
 1 11 13 1011.39 62.27 1
 1 11 13 959.6 59.26 1
 1 11 13 1010.49 90.43 1
 1 11 13 1003.49 88.85 1
 1 11 13 1103.59 82.6 1
 1 11 13 1022.79 64.67 1
 1 11 13 1029.79 75.5 1
 -1 -11 -12 1102.69 81.62 1
 -1 -11 -12 1147.49 84.17 1
 -1 -11 -12 1146.59 69.55 1
 -1 -11 -12 1135.19 70.29 1
 -1 -11 -12 1059.69 92.36 1
 -1 -11 -12 1096.59 94.38 1
 1 11 12 1156.29 72.36 1
 1 11 12 1280.89 60.6 1
 1 11 12 1231.79 74.85 1
 1 11 12 1149.29 67.34 1
 1 11 12 1084.29 95.26 1
 1 11 12 1131.69 99.12 1
 1 11 12 1193.19 87.88 1
 1 11 12 1215.99 74.83 1
 1 11 12 1153.59 84.49 1
 -1 -11 -11 784.63 49.63 1
 -1 -11 -11 840.64 62.72 1
 -1 -11 -11 798.15 50.36 1
 -1 -11 -11 772.51 48.04 1
 -1 -11 -11 821.06 60.32 1
 -1 -11 -11 838.97 72.43 1
 -1 -11 -11 770.14 67.51 1
 1 11 11 759.17 44.69 1
 1 11 11 814.92 40.74 1
 1 11 11 808.95 39.09 1
 1 11 11 785.68 48.99 1
 1 11 11 888.49 55.45 1
 1 11 11 805.26 59.51 1
 1 11 11 810.35 68.2 1
 1 11 11 853.55 63.58 1
 1 11 11 804.91 49.63 1
 1 11 11 828.7 72.84 1
 -1 -11 -10 761.8 56.99 1
 -1 -11 -10 656.1 48.34 1
 -1 -11 -10 726.42 32.46 1
 -1 -11 -10 721.5 32.69 1
 -1 -11 -10 743.45 63.92 1
 -1 -11 -10 735.99 64.49 1
 -1 -11 -10 727.39 45.39 1
 -1 -11 -10 698.76 43.34 1
 1 11 10 703.86 41.79 1
 1 11 10 720.54 43.65 1
 1 11 10 717.99 31.4 1
 1 11 10 698.32 34.48 1
 1 11 10 711.06 52.19 1
 1 11 10 726.16 63.29 1
 1 11 10 742.22 64.45 1
 1 11 10 731.07 44.77 1
 1 11 10 753.9 47.44 1
 1 11 10 789.19 59.14 1
 -1 -11 -9 487.79 22.91 1
 -1 -11 -9 431.25 33.01 1
 -1 -11 -9 446.53 21.02 1
 -1 -11 -9 533.18 33.59 1
 -1 -11 -9 493.32 31.19 1
 -1 -11 -9 409.04 36.02 1
 -1 -11 -9 417.82 39.59 1
 -1 -11 -9 485.86 29.06 1
 -1 -11 -9 526.51 38.88 1
 -1 -11 -9 501.31 30.68 1
 1 11 9 525.54 31.2 1
 1 11 9 498.24 28.43 1
 1 11 9 537.84 26.01 1
 1 11 9 511.94 31.76 1
 1 11 9 483.66 35.89 1
 1 11 9 472.43 42.11 1
 1 11 9 489.28 43.25 1
 1 11 9 584.72 36.53 1
 1 11 9 538.54 33.89 1
 1 11 9 502.98 38.26 1
 -1 -11 -8 502.28 31.59 1
 -1 -11 -8 507.72 31.38 1
 -1 -11 -8 500.26 31.03 1
 -1 -11 -8 494.02 23.31 1
 -1 -11 -8 512.99 27.66 1
 -1 -11 -8 493.67 29.31 1
 -1 -11 -8 505.35 37.31 1
 -1 -11 -8 459.17 40.83 1
 -1 -11 -8 517.64 46.09 1
 -1 -11 -8 500.52 37.46 1
 1 11 8 470.58 28.87 1
 1 11 8 510 30.28 1
 1 11 8 515.97 24.19 1
 1 11 8 491.83 24.46 1
 1 11 8 511.06 31.9 1
 1 11 8 502.37 37.51 1
 1 11 8 513.95 37.8 1
 1 11 8 485.16 44.31 1
 1 11 8 520.63 47.43 1
 1 11 8 490.51 30.9 1
 -1 -11 -7 1237.89 72.76 1
 -1 -11 -7 1294.99 79.36 1
 -1 -11 -7 1277.39 78.21 1
 -1 -11 -7 1306.39 55.54 1
 -1 -11 -7 1401.19 59.71 1
 -1 -11 -7 1244.99 73.5 1
 -1 -11 -7 1366.99 99.38 1
 -1 -11 -7 1239.69 102.81 1
 -1 -11 -7 1250.19 104.13 1
 -1 -11 -7 1258.99 92.27 1
 1 11 7 1359.09 100.09 1
 1 11 7 1246.69 90.52 1
 1 11 7 1411.79 63.12 1
 1 11 7 1325.69 57.67 1
 1 11 7 1327.49 81.31 1
 1 11 7 1310.79 79.88 1
 1 11 7 1310.79 109.92 1
 1 11 7 1395.09 116.24 1
 -1 -11 -6 643.1 38.45 1
 -1 -11 -6 686.65 50.18 1
 -1 -11 -6 602.89 35.81 1
 -1 -11 -6 576.03 24.54 1
 -1 -11 -6 612.55 28.67 1
 -1 -11 -6 613.51 51.93 1
 -1 -11 -6 688.58 58.95 1
 -1 -11 -6 610.88 44.92 1
 1 11 6 615.8 37.31 1
 1 11 6 631.16 37.17 1
 1 11 6 616.85 29.46 1
 1 11 6 693.76 31.92 1
 1 11 6 601.66 37.23 1
 1 11 6 664.79 48.52 1
 1 11 6 672.86 49.94 1
 1 11 6 672.86 57.44 1
 1 11 6 722.56 63.29 1
 1 11 6 645.91 40.54 1
 -1 -11 -5 1531.19 90.43 1
 -1 -11 -5 1590.89 115.98 1
 -1 -11 -5 1517.09 89.81 1
 -1 -11 -5 1553.09 67.03 1
 -1 -11 -5 1460.09 63.44 1
 -1 -11 -5 1578.59 128.97 1
 -1 -11 -5 1449.49 118.26 1
 -1 -11 -5 1598.79 116.15 1
 1 11 5 1544.29 91.04 1
 1 11 5 1569.79 92.62 1
 1 11 5 1605.79 68.8 1
 1 11 5 1441.59 62.01 1
 1 11 5 1627.69 99.21 1
 1 11 5 1530.29 112.38 1
 1 11 5 1651.39 120.02 1
 1 11 5 1639.99 134.94 1
 1 11 5 1571.59 130.02 1
 1 11 5 1532.89 93.06 1
 -1 -11 -4 398.24 24.56 1
 -1 -11 -4 363.65 23 1
 -1 -11 -4 345.3 20.61 1
 -1 -11 -4 395.43 21.56 1
 -1 -11 -4 370.23 22.45 1
 -1 -11 -4 373.66 27.65 1
 -1 -11 -4 393.24 34.77 1
 -1 -11 -4 374.36 32.28 1
 -1 -11 -4 382.52 28.34 1
 1 11 4 384.63 23.67 1
 1 11 4 391.22 19.8 1
 1 11 4 382.7 19.37 1
 1 11 4 365.84 22.26 1
 1 11 4 368.74 23.13 1
 1 11 4 362.24 33.12 1
 1 11 4 351.8 31.81 1
 1 11 4 418.43 26.08 1
 -1 -11 -3 188.85 12.09 1
 -1 -11 -3 181.65 11.42 1
 -1 -11 -3 215.45 13.82 1
 -1 -11 -3 192.62 12.3 1
 -1 -11 -3 180.86 11.33 1
 -1 -11 -3 201.58 15.38 1
 -1 -11 -3 217.82 20.89 1
 -1 -11 -3 201.14 20.39 1
 -1 -11 -3 206.5 15.65 1
 1 11 3 192.45 12.47 1
 1 11 3 182.44 11.75 1
 1 11 3 183.32 12.48 1
 1 11 3 185.51 10.74 1
 1 11 3 190.25 14.67 1
 1 11 3 203.07 19.13 1
 1 11 3 197.89 20.07 1
 1 11 3 192.54 12.51 1
 1 11 3 203.16 13.37 1
 1 11 3 202.63 15.7 1
 -1 -11 -2 309.04 16.62 1
 -1 -11 -2 286.39 21.53 1
 -1 -11 -2 287.79 18.19 1
 -1 -11 -2 348.99 21.66 1
 -1 -11 -2 365.14 26.89 1
 -1 -11 -2 408.51 36.2 1
 -1 -11 -2 406.76 35.5 1
 -1 -11 -2 324.05 19.52 1
 -1 -11 -2 316.33 19 1
 1 11 2 312.64 19.27 1
 1 11 2 289.11 15.03 1
 1 11 2 319.4 16.49 1
 1 11 2 295.78 18.32 1
 1 11 2 341.26 25.49 1
 1 11 2 422.47 36.41 1
 1 11 2 372.34 33.46 1
 1 11 2 326.42 20.39 1
 1 11 2 332.92 20.81 1
 1 11 2 335.38 25.03 1
 -1 -11 -1 959.6 58.75 1
 -1 -11 -1 997.36 62.6 1
 -1 -11 -1 960.48 56.88 1
 -1 -11 -1 959.6 45.56 1
 -1 -11 -1 985.94 58.15 1
 -1 -11 -1 933.27 68.23 1
 -1 -11 -1 893.76 74.14 1
 -1 -11 -1 923.61 76.48 1
 -1 -11 -1 903.41 66.01 1
 1 11 1 918.34 54.37 1
 1 11 1 963.12 44.35 1
 1 11 1 963.99 42.05 1
 1 11 1 916.58 54.63 1
 1 11 1 793.85 67.34 1
 1 11 1 869.18 64.06 1
 1 11 1 898.15 65.87 1
 1 11 1 841.08 71.61 1
 1 11 1 896.39 55.33 1
 1 11 1 940.29 57.62 1
 -1 -11 0 93.33 6.51 1
 -1 -11 0 84.35 7.18 1
 -1 -11 0 93.33 9.78 1
 -1 -11 0 89.9 6.5 1
 -1 -11 0 75.14 6.9 1
 -1 -11 0 89.46 12.77 1
 -1 -11 0 99.82 13.14 1
 1 11 0 72.23 7.02 1
 1 11 0 74.79 8.71 1
 1 11 0 78.16 7.99 1
 1 11 0 79.44 6.19 1
 1 11 0 75.83 7.73 1
 1 11 0 72.98 7.47 1
 1 11 0 83.72 12.43 1
 1 11 0 66.8 13.19 1
 1 11 0 82.06 6.69 1
 1 11 0 71.58 6.05 1
 -1 -11 1 1745.38 127.92 1
 -1 -11 1 1546.99 113.26 1
 -1 -11 1 1501.29 92.01 1
 -1 -11 1 1674.28 102.98 1
 -1 -11 1 1486.39 121.68 1
 -1 -11 1 1731.28 142.32 1
 -1 -11 1 1632.99 96.66 1
 -1 -11 1 1734.88 102.19 1
 1 11 -1 1476.69 72.18 1
 1 11 -1 1617.19 69.88 1
 1 11 -1 1423.19 84.3 1
 1 11 -1 1472.29 106.23 1
 1 11 -1 1455.69 123.53 1
 1 11 -1 1350.29 111.06 1
 1 11 -1 1657.59 135.64 1
 1 11 -1 1490.79 113.08 1
 1 11 -1 1415.29 87.61 1
 1 11 -1 1385.39 101.4 1
 -1 -11 2 463.3 27.9 1
 -1 -11 2 471.99 31.04 1
 -1 -11 2 471.81 29.53 1
 -1 -11 2 511.15 26.08 1
 -1 -11 2 548.55 24.9 1
 -1 -11 2 471.72 28.65 1
 -1 -11 2 460.93 34.5 1
 -1 -11 2 541 46.35 1
 -1 -11 2 522.38 44.89 1
 -1 -11 2 489.28 36.12 1
 1 11 -2 469.18 35.19 1
 1 11 -2 387.18 24.9 1
 1 11 -2 435.03 32.67 1
 1 11 -2 435.55 26 1
 1 11 -2 431.95 20.14 1
 1 11 -2 435.2 27.9 1
 1 11 -2 445.74 28.12 1
 1 11 -2 447.93 39.64 1
 1 11 -2 407.02 25.46 1
 1 11 -2 460.14 40.37 1
 -1 -11 3 830.02 60.67 1
 -1 -11 3 702.63 52.07 1
 -1 -11 3 778.13 47.65 1
 -1 -11 3 768.47 47.95 1
 -1 -11 3 732.13 63.05 1
 -1 -11 3 717.03 60.75 1
 1 11 -3 744.42 44.62 1
 1 11 -3 764.7 45.84 1
 1 11 -3 749.95 34.02 1
 1 11 -3 739.59 38.71 1
 1 11 -3 674.88 57.97 1
 1 11 -3 656.1 55.89 1
 1 11 -3 670.23 41.31 1
 1 11 -3 687.79 42.63 1
 -1 -11 4 418.35 25.81 1
 -1 -11 4 448.9 27.96 1
 -1 -11 4 446.35 27.96 1
 -1 -11 4 460.22 25.79 1
 -1 -11 4 436.17 22.24 1
 -1 -11 4 467.51 28.81 1
 -1 -11 4 444.86 32.98 1
 -1 -11 4 503.86 37.07 1
 -1 -11 4 470.14 42.58 1
 -1 -11 4 451.44 41.36 1
 1 11 -4 318.61 19.93 1
 1 11 -4 398.68 25.85 1
 1 11 -4 380.42 23.42 1
 1 11 -4 378.13 18.29 1
 1 11 -4 378.66 20.78 1
 1 11 -4 386.21 36.44 1
 1 11 -4 362.24 28.09 1
 1 11 -4 325.63 25.27 1
 1 11 -4 378.93 29.2 1
 1 11 -4 402.81 38.09 1
 1 11 -4 393.85 37.82 1
 1 11 -4 383.93 26.11 1
 1 11 -4 396.22 24.77 1
 -1 -11 5 185.6 17.44 1
 -1 -11 5 155.05 12.59 1
 -1 -11 5 157.24 12.09 1
 -1 -11 5 175.85 12.29 1
 -1 -11 5 157.15 12.04 1
 -1 -11 5 155.75 19.14 1
 -1 -11 5 163.74 20.39 1
 -1 -11 5 153.12 11.29 1
 -1 -11 5 174.89 15.13 1
 -1 -11 5 199.82 12.23 1
 1 11 -5 134.68 10.95 1
 1 11 -5 137.31 13.12 1
 1 11 -5 133.01 11.9 1
 1 11 -5 129.06 12.19 1
 1 11 -5 156.89 18.51 1
 1 11 -5 154.08 24.99 1
 1 11 -5 138.89 12.05 1
 1 11 -5 138.19 10.08 1
 1 11 -5 142.32 12.41 1
 -1 -11 6 513.69 32.22 1
 -1 -11 6 580.06 43.53 1
 -1 -11 6 524.31 32.56 1
 -1 -11 6 580.42 26.61 1
 -1 -11 6 493.41 32.46 1
 -1 -11 6 490.16 43.44 1
 -1 -11 6 559.7 50.36 1
 -1 -11 6 530.55 39.18 1
 1 11 -6 488.58 30.32 1
 1 11 -6 502.28 31.79 1
 1 11 -6 469.27 25.07 1
 1 11 -6 470.32 42.76 1
 1 11 -6 526.95 39.9 1
 1 11 -6 440.82 34.42 1
 1 11 -6 464.96 29.44 1
 1 11 -6 484.1 45.43 1
 1 11 -6 488.14 31 1
 -1 -11 7 980.68 60.17 1
 -1 -11 7 921.85 43.56 1
 -1 -11 7 1036.89 65.05 1
 -1 -11 7 1020.19 61.58 1
 -1 -11 7 1045.69 63.31 1
 -1 -11 7 974.53 73.26 1
 -1 -11 7 939.41 52.93 1
 -1 -11 7 1042.09 89.38 1
 -1 -11 7 949.07 69.83 1
 -1 -11 7 944.68 79.71 1
 1 11 -7 1068.49 65.28 1
 1 11 -7 936.78 56.39 1
 1 11 -7 908.68 38.62 1
 1 11 -7 1046.49 79.62 1
 1 11 -7 1017.59 88.94 1
 1 11 -7 1088.69 97.72 1
 1 11 -7 942.92 58.23 1
 1 11 -7 975.41 61.88 1
 1 11 -7 956.97 71.53 1
 -1 -11 8 72.19 8.86 1
 -1 -11 8 80.1 7.04 1
 -1 -11 8 97.37 15.42 1
 -1 -11 8 88.5 9.84 1
 -1 -11 8 62.68 19.66 1
 -1 -11 8 76.65 8.1 1
 -1 -11 8 65.12 8.01 1
 1 11 -8 91.22 8.96 1
 1 11 -8 73.24 8.07 1
 1 11 -8 89.9 9.78 1
 1 11 -8 63.88 6.61 1
 1 11 -8 29.96 12.76 1
 -1 -11 9 195.43 16.46 1
 -1 -11 9 152.85 13.65 1
 -1 -11 9 183.84 17.16 1
 -1 -11 9 197.28 17.01 1
 -1 -11 9 167.86 15.33 1
 -1 -11 9 200.61 25.62 1
 -1 -11 9 160.31 27.62 1
 1 11 -9 154.08 14.33 1
 1 11 -9 163.91 14.23 1
 1 11 -9 196.14 25.93 1
 1 11 -9 172.25 13.05 1
 1 11 -9 230.02 28.02 1
 1 11 -9 191.39 18.17 1
 1 11 -9 164.53 12.37 1
 1 11 -9 140.65 13.03 1
 -1 -11 10 699.99 45.27 1
 -1 -11 10 700.17 52.3 1
 -1 -11 10 642.58 43.92 1
 -1 -11 10 693.14 42.88 1
 -1 -11 10 687.88 50.61 1
 -1 -11 10 762.15 68.06 1
 -1 -11 10 687.44 62.2 1
 1 11 -10 659.61 42.87 1
 1 11 -10 641.52 42.47 1
 1 11 -10 614.22 39.4 1
 1 11 -10 701.13 54.03 1
 1 11 -10 656.8 62.68 1
 1 11 -10 607.98 47.22 1
 1 11 -10 692.53 45.57 1
 1 11 -10 687 64.78 1
 -1 -11 11 237.49 21.82 1
 -1 -11 11 196.4 16.65 1
 -1 -11 11 261.1 21.7 1
 -1 -11 11 233.27 20.5 1
 1 11 -11 223.97 19.49 1
 1 11 -11 190.87 18.48 1
 1 11 -11 242.23 19.25 1
 1 11 -11 265.67 38.29 1
 1 11 -11 198.94 31.66 1
 1 11 -11 268.83 24.51 1
 1 11 -11 193.06 14.98 1
 1 11 -11 210.01 19.86 1
 -1 -11 12 45.61 9.48 1
 -1 -11 12 36.33 9.66 1
 -1 -11 12 26.85 6.26 1
 -1 -11 12 40.92 11.1 1
 -1 -11 12 40.67 24.62 1
 1 11 -12 26.43 9.98 1
 1 11 -12 42.05 9.2 1
 1 11 -12 36.8 8.14 1
 1 11 -12 16.67 8.16 1
 1 11 -12 1.64 16.55 1
 1 11 -12 49.1 9.39 1
 1 11 -12 21.8 7.86 1
 -1 -11 13 123.7 14.01 1
 -1 -11 13 104.21 13.39 1
 -1 -11 13 124.14 12.75 1
 -1 -11 13 119.14 28.49 1
 -1 -11 13 102.81 13.86 1
 1 11 -13 92.36 9.83 1
 1 11 -13 113.17 13.7 1
 1 11 -13 108.95 11.73 1
 1 11 -13 98.86 24.62 1
 1 11 -13 94.91 13.15 1
 1 11 -13 91.48 8.65 1
 -1 -11 14 200.61 18.51 1
 -1 -11 14 197.63 17.66 1
 -1 -11 14 182.97 16.95 1
 -1 -11 14 214.84 37.37 1
 -1 -11 14 182.7 18.33 1
 1 11 -14 159.79 13.75 1
 1 11 -14 169.71 17.85 1
 1 11 -14 161.81 16.04 1
 1 11 -14 131.69 30.75 1
 1 11 -14 171.38 16.44 1
 1 11 -14 182.35 14.64 1
 -1 -11 15 41.92 12.46 1
 -1 -11 15 32.37 13.52 1
 -1 -11 15 48.9 14.78 1
 -1 -11 15 21.24 8.89 1
 -1 -11 15 44.94 38.08 1
 1 11 -15 63.83 13.27 1
 1 11 -15 40.4 9.64 1
 1 11 -15 30.83 11.17 1
 1 11 -15 46.09 8.03 1
 1 11 -15 22.18 31.04 1
 -1 -11 16 -4.09 19.21 1
 -1 -11 16 20.91 24.2 1
 -1 -11 16 7.11 10.43 1
 -1 -11 16 18.38 13.57 1
 -1 -11 16 38.3 43.98 1
 1 11 -16 23.67 14.42 1
 1 11 -16 11.25 30.01 1
 1 11 -16 0.8 10.17 1
 1 11 -16 2.43 9.48 1
 -1 -11 17 251.71 24.37 1
 -1 -11 18 43.7 14.21 1
 -1 -11 19 43.93 21.69 1
 1 10 20 81.68 34.85 1
 1 10 19 246.09 22.28 1
 1 10 18 357.77 25.62 1
 -1 -10 -17 50.3 14.18 1
 -1 -10 -17 73.62 22.51 1
 -1 -10 -17 44.98 15.4 1
 -1 -10 -17 74.3 35.02 1
 1 10 17 56.11 21.48 1
 1 10 17 43.88 7.23 1
 1 10 17 53.21 14.31 1
 1 10 17 49.18 7.62 1
 1 10 17 76.94 29.97 1
 1 10 17 63.21 16.52 1
 1 10 17 47.63 8.31 1
 -1 -10 -16 392.27 27.74 1
 -1 -10 -16 380.86 29.96 1
 -1 -10 -16 388.49 31.76 1
 -1 -10 -16 356.45 49.22 1
 1 10 16 338.01 21.77 1
 1 10 16 360.22 27.71 1
 1 10 16 373.31 23.43 1
 1 10 16 393.5 33.11 1
 1 10 16 364.61 43.9 1
 1 10 16 327.04 28.51 1
 1 10 16 333.45 25.85 1
 1 10 16 374.01 24.72 1
 -1 -10 -15 47.69 11.65 1
 -1 -10 -15 41.52 14.78 1
 -1 -10 -15 30.19 16.16 1
 -1 -10 -15 35.75 11.11 1
 -1 -10 -15 31.61 18.07 1
 1 10 15 21.58 15.29 1
 1 10 15 31.62 5.72 1
 1 10 15 28.06 17.29 1
 1 10 15 22.77 21.76 1
 1 10 15 34.07 6.82 1
 1 10 15 31.42 14.85 1
 1 10 15 31.34 13.14 1
 1 10 15 53.51 7.19 1
 -1 -10 -14 3.08 6.65 1
 -1 -10 -14 0.01 8.88 1
 -1 -10 -14 2.6 6.68 1
 -1 -10 -14 3.95 8.7 1
 -1 -10 -14 -20.55 24.52 1
 -1 -10 -14 9.09 18.87 1
 1 10 14 -14.41 8.33 1
 1 10 14 1.85 12.59 1
 1 10 14 1.29 3.99 1
 1 10 14 9.41 4.14 1
 1 10 14 8.97 4.6 1
 1 10 14 15.28 20.82 1
 1 10 14 21.01 9.82 1
 1 10 14 8.5 7.17 1
 1 10 14 5.51 16.86 1
 -1 -10 -13 964.87 60.02 1
 -1 -10 -13 890.25 65.93 1
 -1 -10 -13 826.59 43.71 1
 -1 -10 -13 936.78 58.16 1
 -1 -10 -13 836.16 63.12 1
 -1 -10 -13 851.09 75.8 1
 -1 -10 -13 823.08 74.73 1
 1 10 13 975.41 60.04 1
 1 10 13 952.58 47.06 1
 1 10 13 873.39 51.71 1
 1 10 13 885.86 55.62 1
 1 10 13 891.12 65.43 1
 1 10 13 860.4 76.69 1
 1 10 13 890.25 66.33 1
 1 10 13 954.34 58.64 1
 1 10 13 906.05 80.35 1
 -1 -10 -12 129.23 11.11 1
 -1 -10 -12 133.01 13.78 1
 -1 -10 -12 134.15 11.65 1
 -1 -10 -12 105.18 9.03 1
 -1 -10 -12 118.7 23.42 1
 -1 -10 -12 111.32 22.84 1
 -1 -10 -12 131.34 13.1 1
 -1 -10 -12 129.85 12.98 1
 1 10 12 120.63 14.05 1
 1 10 12 128.8 9.84 1
 1 10 12 117.12 12.19 1
 1 10 12 153.03 13.19 1
 1 10 12 124.67 20.55 1
 1 10 12 111.68 20.7 1
 1 10 12 148.2 12.32 1
 1 10 12 138.01 10 1
 1 10 12 145.65 15.29 1
 -1 -10 -11 258.38 17.66 1
 -1 -10 -11 247.58 18.96 1
 -1 -10 -11 242.32 17.75 1
 -1 -10 -11 288.67 19.89 1
 -1 -10 -11 259.87 20.74 1
 -1 -10 -11 238.45 28.39 1
 -1 -10 -11 253.82 33.17 1
 -1 -10 -11 275.59 24.05 1
 1 10 11 277.7 19.24 1
 1 10 11 247.06 19.73 1
 1 10 11 306.93 22.58 1
 1 10 11 266.02 21.48 1
 1 10 11 250.74 19.24 1
 1 10 11 267.6 18.36 1
 1 10 11 289.55 18.15 1
 1 10 11 273.13 18.72 1
 -1 -10 -10 411.15 24.87 1
 -1 -10 -10 461.19 29.22 1
 -1 -10 -10 440.91 28.64 1
 -1 -10 -10 470.32 25.54 1
 -1 -10 -10 529.06 30.65 1
 -1 -10 -10 425.54 27.95 1
 -1 -10 -10 467.69 34.51 1
 -1 -10 -10 503.95 47.26 1
 -1 -10 -10 526.25 49.25 1
 -1 -10 -10 525.19 40.27 1
 1 10 10 429.23 26.15 1
 1 10 10 452.76 29.16 1
 1 10 10 410.71 23.56 1
 1 10 10 447.93 22.93 1
 1 10 10 424.32 27.1 1
 1 10 10 474.01 34.99 1
 1 10 10 491.65 37.75 1
 1 10 10 514.48 45.81 1
 1 10 10 537.92 49.33 1
 1 10 10 480.59 31.03 1
 -1 -10 -9 83.7 8.02 1
 -1 -10 -9 82.22 9.96 1
 -1 -10 -9 70.89 7.58 1
 -1 -10 -9 65.67 6.28 1
 -1 -10 -9 37.61 15.95 1
 -1 -10 -9 65.57 14.05 1
 -1 -10 -9 66.59 5.01 1
 -1 -10 -9 54.5 13.62 1
 1 10 9 67.06 12.81 1
 1 10 9 64.95 9.32 1
 1 10 9 48.43 7.17 1
 1 10 9 68.31 5.49 1
 1 10 9 81.26 9.04 1
 1 10 9 89.38 16.62 1
 1 10 9 100.35 17.43 1
 1 10 9 64.07 6.25 1
 1 10 9 65.87 7.28 1
 1 10 9 68.32 6.81 1
 -1 -10 -8 323.35 17.63 1
 -1 -10 -8 316.24 23.72 1
 -1 -10 -8 309.3 15.74 1
 -1 -10 -8 304.74 19.67 1
 -1 -10 -8 305 19.73 1
 -1 -10 -8 306.23 29.7 1
 -1 -10 -8 330.37 31.05 1
 -1 -10 -8 322.56 24.95 1
 1 10 8 303.95 19.89 1
 1 10 8 320.1 19.69 1
 1 10 8 316.77 17.46 1
 1 10 8 289.29 16.94 1
 1 10 8 344.25 25.38 1
 1 10 8 305.18 29.98 1
 1 10 8 345.56 33.17 1
 1 10 8 336.08 21.65 1
 1 10 8 322.56 20.33 1
 1 10 8 332.83 25.1 1
 -1 -10 -7 1248.49 91.04 1
 -1 -10 -7 1252.89 91.57 1
 -1 -10 -7 1259.89 77.37 1
 -1 -10 -7 1209.79 75.14 1
 -1 -10 -7 1203.69 100.61 1
 -1 -10 -7 1312.59 109.22 1
 -1 -10 -7 1266.89 74.46 1
 -1 -10 -7 1196.69 71.86 1
 1 10 7 1290.59 55.42 1
 1 10 7 1236.19 52.5 1
 1 10 7 1287.09 76 1
 1 10 7 1237.89 72.2 1
 1 10 7 1285.29 94.29 1
 1 10 7 1323.09 110.01 1
 1 10 7 1402.09 115.1 1
 1 10 7 1157.19 70.25 1
 1 10 7 1167.69 71.59 1
 1 10 7 1326.59 96.49 1
 -1 -10 -6 650.56 33.28 1
 -1 -10 -6 637.13 47.36 1
 -1 -10 -6 674.71 32.79 1
 -1 -10 -6 658.73 40.8 1
 -1 -10 -6 609.65 37.8 1
 -1 -10 -6 611.14 53.5 1
 -1 -10 -6 604.3 50.83 1
 -1 -10 -6 623.61 37.2 1
 -1 -10 -6 673.04 49.23 1
 -1 -10 -6 616.5 37.06 1
 1 10 6 654.87 29.28 1
 1 10 6 681.56 30.31 1
 1 10 6 649.77 47.58 1
 1 10 6 653.11 55.14 1
 1 10 6 659.7 58.34 1
 1 10 6 626.6 38.74 1
 1 10 6 630.81 38.52 1
 1 10 6 647.58 47.84 1
 -1 -10 -5 4886.66 357.41 1
 -1 -10 -5 4812.06 350.92 1
 -1 -10 -5 5015.75 306.85 1
 -1 -10 -5 5015.75 304.39 1
 -1 -10 -5 4873.56 394.64 1
 -1 -10 -5 5100.05 415.18 1
 -1 -10 -5 4691.76 274.19 1
 -1 -10 -5 4994.66 297.98 1
 1 10 5 4488.96 213.26 1
 1 10 5 4745.36 210.89 1
 1 10 5 4989.46 295.61 1
 1 10 5 4640.86 271.2 1
 1 10 5 4884.96 354.96 1
 1 10 5 4821.76 389.81 1
 1 10 5 5186.05 422.65 1
 1 10 5 4826.96 296.57 1
 1 10 5 4726.86 286.92 1
 1 10 5 4962.16 365.32 1
 -1 -10 -4 800.43 58.64 1
 -1 -10 -4 822.73 60.42 1
 -1 -10 -4 792.44 35.34 1
 -1 -10 -4 710.44 32.62 1
 -1 -10 -4 820.01 68.38 1
 -1 -10 -4 825.98 69.74 1
 -1 -10 -4 724.4 43.71 1
 -1 -10 -4 703.5 41.75 1
 1 10 4 743.72 44.58 1
 1 10 4 685.07 28.59 1
 1 10 4 705.35 32.54 1
 1 10 4 768.74 45.86 1
 1 10 4 872.16 63.68 1
 1 10 4 818.17 67.5 1
 1 10 4 884.1 72.91 1
 1 10 4 763.47 47.01 1
 1 10 4 765.05 47 1
 1 10 4 873.92 63.76 1
 -1 -10 -3 639.59 46.72 1
 -1 -10 -3 577.69 42.39 1
 -1 -10 -3 614.48 30.28 1
 -1 -10 -3 587.7 34.75 1
 -1 -10 -3 590.07 49.03 1
 -1 -10 -3 594.9 50.06 1
 -1 -10 -3 546.97 32.46 1
 1 10 3 594.81 36.05 1
 1 10 3 633.09 28.26 1
 1 10 3 561.71 25.5 1
 1 10 3 625.54 36.86 1
 1 10 3 523.09 38.8 1
 1 10 3 635.81 54.64 1
 1 10 3 695.25 58.83 1
 1 10 3 588.14 36.07 1
 1 10 3 653.2 40.54 1
 1 10 3 638.19 47 1
 -1 -10 -2 133.71 10.41 1
 -1 -10 -2 131.34 10.37 1
 -1 -10 -2 145.04 10.95 1
 -1 -10 -2 122.12 7.7 1
 -1 -10 -2 136.7 15.13 1
 -1 -10 -2 127.04 13.52 1
 -1 -10 -2 132.57 9.39 1
 1 10 2 134.24 10.19 1
 1 10 2 127.22 9.83 1
 1 10 2 124.23 9.46 1
 1 10 2 128.88 8.97 1
 1 10 2 142.23 12.17 1
 1 10 2 143.02 16.82 1
 1 10 2 130.11 15.19 1
 1 10 2 133.89 8.56 1
 1 10 2 127.13 8.34 1
 1 10 2 136.52 10.41 1
 -1 -10 -1 3226.47 191.39 1
 -1 -10 -1 3531.17 258.65 1
 -1 -10 -1 3128.17 154.52 1
 -1 -10 -1 3181.67 191.13 1
 -1 -10 -1 3359.97 248.99 1
 -1 -10 -1 3408.17 278.84 1
 -1 -10 -1 3529.37 286.48 1
 1 10 1 2977.97 180.24 1
 1 10 1 3041.27 155.49 1
 1 10 1 2894.57 133.01 1
 1 10 1 2945.57 218.52 1
 1 10 1 3143.97 230.73 1
 1 10 1 3251.07 283.05 1
 1 10 1 3022.77 276.82 1
 1 10 1 3230.87 263.21 1
 1 10 1 3070.17 188.94 1
 1 10 1 2889.37 219.49 1
 -1 -10 0 1484.59 90.96 1
 -1 -10 0 1490.79 69.12 1
 -1 -10 0 1564.49 96.57 1
 -1 -10 0 1603.99 94.91 1
 -1 -10 0 1546.09 90.78 1
 -1 -10 0 1734.88 126.6 1
 -1 -10 0 1556.59 128.01 1
 -1 -10 0 1466.19 120.28 1
 -1 -10 0 1556.59 114.13 1
 1 10 0 1477.59 88.41 1
 1 10 0 1525.89 89.9 1
 1 10 0 1553.99 67.47 1
 1 10 0 1458.29 60.3 1
 1 10 0 1527.69 111.94 1
 1 10 0 1439.89 118.87 1
 1 10 0 1252.89 104.56 1
 1 10 0 1540.79 94.12 1
 1 10 0 1363.49 94.91 1
 1 10 0 1381.89 101.32 1
 -1 -10 1 10.43 3.47 1
 -1 -10 1 11.25 3.65 1
 -1 -10 1 18.3 4.07 1
 -1 -10 1 7.68 7.36 1
 -1 -10 1 17.28 6.87 1
 -1 -10 1 -3.62 6.76 1
 -1 -10 1 14.51 3.58 1
 1 10 -1 3.51 1.65 1
 1 10 -1 11.92 8.2 1
 1 10 -1 6.96 5.75 1
 1 10 -1 10.48 4.35 1
 1 10 -1 2.17 2.65 1
 1 10 -1 4.86 8.05 1
 1 10 -1 -2.13 6.85 1
 1 10 -1 1.77 2.89 1
 1 10 -1 4.58 2.61 1
 1 10 -1 1.38 2.5 1
 -1 -10 2 675.59 49.96 1
 -1 -10 2 575.94 42.07 1
 -1 -10 2 601.93 37.38 1
 -1 -10 2 591.92 36.72 1
 -1 -10 2 668.39 56.96 1
 -1 -10 2 681.2 58.21 1
 1 10 -2 544.33 33.73 1
 1 10 -2 497.01 29.75 1
 1 10 -2 524.84 33.07 1
 1 10 -2 509.56 23.88 1
 1 10 -2 511.85 31.53 1
 1 10 -2 601.05 53.71 1
 1 10 -2 561.63 48.26 1
 1 10 -2 514.48 38.55 1
 1 10 -2 495.17 35.04 1
 1 10 -2 496.4 42.28 1
 -1 -10 3 3556.57 213.34 1
 -1 -10 3 3740.07 234.5 1
 -1 -10 3 3597.87 220.63 1
 -1 -10 3 3285.27 147.94 1
 -1 -10 3 3402.97 169.62 1
 -1 -10 3 3659.27 215.63 1
 -1 -10 3 3416.97 251.36 1
 -1 -10 3 3577.67 292.62 1
 -1 -10 3 3583.77 293.24 1
 -1 -10 3 3573.27 261.98 1
 1 10 -3 3262.47 201.58 1
 1 10 -3 3357.27 213.26 1
 1 10 -3 3151.87 186.04 1
 1 10 -3 3143.07 172.08 1
 1 10 -3 3264.27 211.32 1
 1 10 -3 3395.97 256.36 1
 1 10 -3 3287.97 248.46 1
 1 10 -3 3090.37 254.34 1
 1 10 -3 3251.97 281.65 1
 1 10 -3 3296.67 204.56 1
 -1 -10 4 209.83 13.89 1
 -1 -10 4 240.38 15.17 1
 -1 -10 4 215.98 15.62 1
 -1 -10 4 206.67 14.86 1
 -1 -10 4 201.93 13.15 1
 -1 -10 4 234.06 18.63 1
 -1 -10 4 231.96 17.59 1
 -1 -10 4 248.46 27.03 1
 -1 -10 4 261.98 21.87 1
 -1 -10 4 262.24 26.78 1
 1 10 -4 193.24 14.32 1
 1 10 -4 196.75 13.68 1
 1 10 -4 193.94 16.11 1
 1 10 -4 207.37 16.4 1
 1 10 -4 177.87 21.11 1
 1 10 -4 200.88 24.03 1
 1 10 -4 187.71 13.49 1
 1 10 -4 183.76 12.93 1
 1 10 -4 170.41 14.21 1
 -1 -10 5 1098.29 68.1 1
 -1 -10 5 1056.19 44.33 1
 -1 -10 5 1100.09 68.29 1
 -1 -10 5 1130.79 67.47 1
 -1 -10 5 1003.49 60.48 1
 -1 -10 5 1088.69 79.8 1
 -1 -10 5 1100.99 59.1 1
 -1 -10 5 1057.09 90.34 1
 -1 -10 5 983.31 72.91 1
 -1 -10 5 1085.99 90.43 1
 1 10 -5 992.09 61.02 1
 1 10 -5 964.87 59.96 1
 1 10 -5 956.09 45.43 1
 1 10 -5 975.41 73.12 1
 1 10 -5 1049.99 91.31 1
 1 10 -5 1031.59 85.99 1
 1 10 -5 996.48 61.49 1
 1 10 -5 947.31 59.93 1
 1 10 -5 1006.09 75.54 1
 -1 -10 6 177.96 12.5 1
 -1 -10 6 182.26 13.88 1
 -1 -10 6 196.93 13.68 1
 -1 -10 6 205 15.98 1
 -1 -10 6 180.77 13.65 1
 -1 -10 6 194.2 13.25 1
 -1 -10 6 176.47 14.01 1
 -1 -10 6 205.35 24.27 1
 -1 -10 6 157.86 13.27 1
 -1 -10 6 193.76 20.64 1
 1 10 -6 154.43 11.91 1
 1 10 -6 151.8 12.58 1
 1 10 -6 172.52 14.09 1
 1 10 -6 181.47 24.54 1
 1 10 -6 153.99 13.74 1
 1 10 -6 119.23 10.79 1
 1 10 -6 170.5 13.21 1
 1 10 -6 152.06 23.01 1
 1 10 -6 153.12 12.48 1
 -1 -10 7 941.17 56.29 1
 -1 -10 7 1092.19 68.86 1
 -1 -10 7 967.51 59.78 1
 -1 -10 7 1061.49 47.28 1
 -1 -10 7 1013.19 51.06 1
 -1 -10 7 971.02 58.44 1
 -1 -10 7 1085.19 93.24 1
 -1 -10 7 1038.59 87.88 1
 -1 -10 7 1162.39 85.26 1
 -1 -10 7 1057.89 77.9 1
 1 10 -7 1002.59 63.07 1
 1 10 -7 931.51 57.59 1
 1 10 -7 970.14 62.37 1
 1 10 -7 976.29 61.46 1
 1 10 -7 1082.49 93.15 1
 1 10 -7 1064.09 91.83 1
 -1 -10 8 474.8 31.72 1
 -1 -10 8 389.9 24.72 1
 -1 -10 8 411.23 26.44 1
 -1 -10 8 402.98 26.69 1
 -1 -10 8 429.76 28.57 1
 -1 -10 8 551.18 52.47 1
 -1 -10 8 496.13 44.11 1
 -1 -10 8 423.88 32.16 1
 -1 -10 8 432.22 33.29 1
 1 10 -8 377.52 26.59 1
 1 10 -8 381.47 25.4 1
 1 10 -8 405.44 32.37 1
 1 10 -8 397.36 30.78 1
 1 10 -8 400.61 26.84 1
 1 10 -8 418.08 28.98 1
 -1 -10 9 200.96 14.17 1
 -1 -10 9 161.81 14.16 1
 -1 -10 9 151.53 12.63 1
 -1 -10 9 175.06 14.28 1
 -1 -10 9 152.68 13.88 1
 -1 -10 9 130.81 18.64 1
 -1 -10 9 134.85 22.18 1
 -1 -10 9 185.25 19.75 1
 1 10 -9 167.69 12.83 1
 1 10 -9 128.44 11.53 1
 1 10 -9 149.52 12.48 1
 1 10 -9 127.83 21.25 1
 1 10 -9 100.09 20.83 1
 1 10 -9 178.05 15.45 1
 1 10 -9 151.36 11.23 1
 1 10 -9 168.3 15.72 1
 -1 -10 10 216.59 16.72 1
 -1 -10 10 238.54 19.46 1
 -1 -10 10 233.97 18.27 1
 -1 -10 10 244.86 18.06 1
 -1 -10 10 241.26 19.35 1
 -1 -10 10 253.64 27.07 1
 -1 -10 10 216.24 29.17 1
 1 10 -10 219.14 15.31 1
 1 10 -10 226.86 18.64 1
 1 10 -10 213.08 24.97 1
 1 10 -10 210.97 14.93 1
 1 10 -10 188.06 31.55 1
 1 10 -10 200.88 17.52 1
 1 10 -10 221.25 16.32 1
 1 10 -10 221.16 15.95 1
 -1 -10 11 212.03 17.39 1
 -1 -10 11 189.55 17.53 1
 -1 -10 11 215.27 24.21 1
 -1 -10 11 204.83 15.52 1
 -1 -10 11 180.24 25.65 1
 -1 -10 11 199.38 28.91 1
 1 10 -11 215.71 17.03 1
 1 10 -11 219.84 17.26 1
 1 10 -11 166.02 14.49 1
 1 10 -11 194.38 17.08 1
 1 10 -11 148.46 23.28 1
 1 10 -11 229.5 19.12 1
 1 10 -11 196.75 14.85 1
 1 10 -11 196.75 30.71 1
 -1 -10 12 116.68 15.81 1
 -1 -10 12 88.85 14.09 1
 -1 -10 12 123 15.6 1
 -1 -10 12 110.01 16.41 1
 1 10 -12 95.61 11.69 1
 1 10 -12 121.16 15.95 1
 1 10 -12 90.34 10.1 1
 1 10 -12 106.15 10.89 1
 1 10 -12 18.89 24.8 1
 1 10 -12 98.24 10.84 1
 1 10 -12 115.19 15.34 1
 -1 -10 13 658.47 43.51 1
 -1 -10 13 639.15 41.98 1
 -1 -10 13 655.22 38.75 1
 -1 -10 13 670.23 50.91 1
 -1 -10 13 571.9 58.21 1
 1 10 -13 656.53 40.85 1
 1 10 -13 645.21 39.46 1
 1 10 -13 715.97 70.56 1
 1 10 -13 569.62 44.35 1
 1 10 -13 587.44 37.53 1
 1 10 -13 662.07 42.87 1
 -1 -10 14 633.01 42.42 1
 -1 -10 14 650.92 42.16 1
 -1 -10 14 641.96 47.97 1
 -1 -10 14 615.89 47.08 1
 -1 -10 14 719.83 68.66 1
 1 10 -14 623.52 41.28 1
 1 10 -14 553.29 35.83 1
 1 10 -14 634.94 62.39 1
 1 10 -14 615.45 47.55 1
 1 10 -14 606.84 38.81 1
 1 10 -14 582.7 39.05 1
 -1 -10 15 110.71 16.01 1
 -1 -10 15 164.97 19.1 1
 -1 -10 15 137.58 17.46 1
 -1 -10 15 124.14 47.9 1
 -1 -10 15 151.18 18.73 1
 1 10 -15 109.48 16.29 1
 1 10 -15 141.26 16.86 1
 1 10 -15 128.71 14.82 1
 1 10 -15 99.74 13.7 1
 1 10 -15 137.22 41.32 1
 -1 -10 16 67.42 11.9 1
 -1 -10 16 38.89 11.95 1
 -1 -10 16 57.8 10.59 1
 -1 -10 16 32.72 24.51 1
 -1 -10 16 65.82 13.75 1
 1 10 -16 53.41 10.73 1
 1 10 -16 19.93 27.01 1
 1 10 -16 59.66 11.65 1
 1 10 -16 52.46 10.02 1
 -1 -10 17 466.98 33.01 1
 -1 -10 17 522.12 35.04 1
 -1 -10 17 497.36 39.09 1
 -1 -10 17 586.21 65.73 1
 -1 -10 17 473.3 29.06 1
 1 10 -17 492.62 32.75 1
 1 10 -17 520.01 58.57 1
 1 10 -17 510.97 39.69 1
 1 10 -17 444.68 29.07 1
 -1 -10 18 291.74 25.15 1
 -1 -10 19 23.92 15.47 1
 -1 -10 20 23.89 18.09 1
 1 9 20 13.31 16.23 1
 1 9 19 21.03 15.46 1
 -1 -9 -18 71.61 22.87 1
 -1 -9 -18 93.15 35.42 1
 -1 -9 -18 93.24 26.37 1
 -1 -9 -18 183.93 54.04 1
 1 9 18 54.92 25.07 1
 1 9 18 58.39 15.5 1
 1 9 18 69.86 10.59 1
 1 9 18 149.25 49.83 1
 1 9 18 98.33 13.33 1
 1 9 18 86.56 12.86 1
 1 9 18 41.72 15.61 1
 -1 -9 -17 269.44 23.79 1
 -1 -9 -17 258.29 21.81 1
 -1 -9 -17 318.26 45.07 1
 -1 -9 -17 282.09 31.77 1
 1 9 17 279.54 34.47 1
 1 9 17 232.04 28.06 1
 1 9 17 280.95 18.1 1
 1 9 17 265.58 21.11 1
 1 9 17 316.42 37.75 1
 1 9 17 314.4 27.96 1
 1 9 17 267.86 19.09 1
 -1 -9 -16 372.6 31.9 1
 -1 -9 -16 400.7 28.13 1
 -1 -9 -16 410.44 45.21 1
 -1 -9 -16 466.37 35.64 1
 1 9 16 528.18 37.51 1
 1 9 16 430.29 25.36 1
 1 9 16 434.59 26.96 1
 1 9 16 464.96 31.95 1
 1 9 16 416.41 33.21 1
 1 9 16 390.78 44.95 1
 1 9 16 420.54 27.51 1
 1 9 16 377.43 28.81 1
 -1 -9 -15 148.2 15.74 1
 -1 -9 -15 143.46 13.2 1
 -1 -9 -15 121.86 15.03 1
 -1 -9 -15 151.27 31.08 1
 -1 -9 -15 180.07 21.45 1
 1 9 15 175.94 12.54 1
 1 9 15 181.47 20.5 1
 1 9 15 178.66 17.43 1
 1 9 15 161.19 14.06 1
 1 9 15 189.11 26.43 1
 1 9 15 144.42 15.81 1
 1 9 15 156.54 14.05 1
 1 9 15 148.99 12.19 1
 -1 -9 -14 226.34 24.08 1
 -1 -9 -14 225.28 18.86 1
 -1 -9 -14 219.49 21.55 1
 -1 -9 -14 194.12 17.52 1
 -1 -9 -14 291.39 34.31 1
 -1 -9 -14 219.4 38.74 1
 1 9 14 243.98 16.72 1
 1 9 14 241.7 21.67 1
 1 9 14 247.58 19.8 1
 1 9 14 218.26 17.34 1
 1 9 14 227.3 33.67 1
 1 9 14 184.9 27.2 1
 1 9 14 250.83 20.9 1
 1 9 14 253.11 18.31 1
 1 9 14 204.65 19.1 1
 -1 -9 -13 812.81 60.75 1
 -1 -9 -13 698.5 51.92 1
 -1 -9 -13 836.43 52.02 1
 -1 -9 -13 738.54 37.41 1
 -1 -9 -13 848.89 73.93 1
 -1 -9 -13 741.7 67.73 1
 -1 -9 -13 750.91 46.7 1
 1 9 13 790.25 49.17 1
 1 9 13 798.15 37.16 1
 1 9 13 750.83 44.95 1
 1 9 13 805.96 50.81 1
 1 9 13 810.7 72.09 1
 1 9 13 802.45 70.97 1
 1 9 13 773.04 56.67 1
 1 9 13 712.72 44.37 1
 1 9 13 714.92 53.83 1
 -1 -9 -12 835.64 52.78 1
 -1 -9 -12 834.41 61.59 1
 -1 -9 -12 833.35 52.11 1
 -1 -9 -12 908.68 45.78 1
 -1 -9 -12 866.72 53.11 1
 -1 -9 -12 874.71 75.64 1
 -1 -9 -12 861.54 77.44 1
 -1 -9 -12 803.33 59.31 1
 1 9 12 834.67 51.49 1
 1 9 12 780.85 40.37 1
 1 9 12 821.68 48.7 1
 1 9 12 838.89 52.67 1
 1 9 12 810.09 59.63 1
 1 9 12 811.76 61 1
 1 9 12 906.05 78.3 1
 1 9 12 821.06 50.82 1
 1 9 12 893.76 79.14 1
 -1 -9 -11 311.76 20.82 1
 -1 -9 -11 267.25 21.26 1
 -1 -9 -11 288.76 19.86 1
 -1 -9 -11 259 19.32 1
 -1 -9 -11 261.89 17.08 1
 -1 -9 -11 300.26 31.93 1
 -1 -9 -11 278.22 33.85 1
 -1 -9 -11 329.15 25.29 1
 1 9 11 275.68 17.35 1
 1 9 11 315.27 22.98 1
 1 9 11 280.86 23.69 1
 1 9 11 290.16 18.95 1
 1 9 11 295.08 22.69 1
 1 9 11 295.7 30.69 1
 1 9 11 355.66 28.75 1
 1 9 11 366.72 39.48 1
 1 9 11 259 18.1 1
 1 9 11 287.97 18.81 1
 -1 -9 -10 355.83 22.86 1
 -1 -9 -10 359.87 27.7 1
 -1 -9 -10 352.59 23.02 1
 -1 -9 -10 341 23.41 1
 -1 -9 -10 326.51 20.61 1
 -1 -9 -10 394.9 36.97 1
 -1 -9 -10 427.13 43.96 1
 -1 -9 -10 378.22 29.38 1
 1 9 10 357.5 25.33 1
 1 9 10 325.63 19.77 1
 1 9 10 313.34 22.58 1
 1 9 10 324.84 19.93 1
 1 9 10 397.98 37.21 1
 1 9 10 371.9 29.48 1
 1 9 10 358.64 26.8 1
 1 9 10 337.05 21.34 1
 1 9 10 372.95 24.43 1
 1 9 10 422.12 42.7 1
 -1 -9 -9 2399.48 175.77 1
 -1 -9 -9 2310.78 168.92 1
 -1 -9 -9 2348.48 143.81 1
 -1 -9 -9 2108.88 129.5 1
 -1 -9 -9 2107.08 172.61 1
 -1 -9 -9 2222.08 183.23 1
 -1 -9 -9 2212.48 130.73 1
 -1 -9 -9 2307.28 136.26 1
 1 9 9 2057.08 102.11 1
 1 9 9 2129.08 87.37 1
 1 9 9 2091.28 124.93 1
 1 9 9 2228.28 130.2 1
 1 9 9 2274.78 166.64 1
 1 9 9 2280.88 186.39 1
 1 9 9 2236.98 182.88 1
 1 9 9 2172.08 132.31 1
 1 9 9 2461.78 150.13 1
 1 9 9 2304.68 168.66 1
 -1 -9 -8 899.02 67.14 1
 -1 -9 -8 886.73 64.82 1
 -1 -9 -8 968.38 59.81 1
 -1 -9 -8 889.37 54.92 1
 -1 -9 -8 852.67 72.11 1
 -1 -9 -8 886.73 75.65 1
 -1 -9 -8 896.39 53.55 1
 -1 -9 -8 933.27 55.77 1
 1 9 8 939.41 40.65 1
 1 9 8 928.88 44.44 1
 1 9 8 1010.49 60.72 1
 1 9 8 935.02 55.89 1
 1 9 8 1027.19 75.66 1
 1 9 8 950.82 80 1
 1 9 8 1026.29 86.86 1
 1 9 8 968.38 60.19 1
 1 9 8 848.72 52.26 1
 1 9 8 881.47 64.26 1
 -1 -9 -7 413.17 22.86 1
 -1 -9 -7 411.32 30.81 1
 -1 -9 -7 376.47 21.23 1
 -1 -9 -7 368.92 23.13 1
 -1 -9 -7 369.09 23.39 1
 -1 -9 -7 334.15 32.5 1
 -1 -9 -7 339.86 32.3 1
 -1 -9 -7 341.08 26.58 1
 1 9 7 428.71 27.48 1
 1 9 7 415.01 24.86 1
 1 9 7 423.96 22.75 1
 1 9 7 443.1 22.31 1
 1 9 7 408.16 30.25 1
 1 9 7 353.38 34.54 1
 1 9 7 370.67 34.41 1
 1 9 7 401.4 25.53 1
 1 9 7 383.23 23.99 1
 1 9 7 440.03 33.2 1
 -1 -9 -6 1417.89 62.75 1
 -1 -9 -6 1660.19 121.33 1
 -1 -9 -6 1545.19 64.59 1
 -1 -9 -6 1558.39 95.08 1
 -1 -9 -6 1503.89 91.83 1
 -1 -9 -6 1480.19 122.21 1
 -1 -9 -6 1466.19 122.47 1
 -1 -9 -6 1462.69 106.76 1
 1 9 6 1511.89 89.29 1
 1 9 6 1575.89 92.01 1
 1 9 6 1590.89 71.56 1
 1 9 6 1611.89 64.04 1
 1 9 6 1695.28 124.49 1
 1 9 6 1668.08 136.61 1
 1 9 6 1611.09 132.4 1
 1 9 6 1646.19 101.05 1
 1 9 6 1598.79 97.19 1
 1 9 6 1691.78 123.18 1
 -1 -9 -5 1710.28 72.83 1
 -1 -9 -5 1520.59 111.06 1
 -1 -9 -5 1837.58 85.39 1
 -1 -9 -5 1740.08 107.29 1
 -1 -9 -5 1628.59 99.74 1
 -1 -9 -5 1571.59 130.9 1
 -1 -9 -5 1578.59 130.11 1
 -1 -9 -5 1656.69 99.3 1
 -1 -9 -5 1546.09 113.78 1
 -1 -9 -5 1656.69 103.51 1
 1 9 5 1707.58 101.58 1
 1 9 5 1706.78 68.52 1
 1 9 5 1807.68 97.37 1
 1 9 5 1904.28 111.41 1
 1 9 5 1589.99 116.42 1
 1 9 5 1562.79 128.18 1
 1 9 5 1687.38 139.68 1
 1 9 5 1727.78 107.99 1
 1 9 5 1768.18 107.55 1
 1 9 5 1580.29 116.68 1
 -1 -9 -4 698.06 41.54 1
 -1 -9 -4 759.78 47.11 1
 -1 -9 -4 754.08 46.08 1
 -1 -9 -4 754.6 39 1
 -1 -9 -4 682.96 30.67 1
 -1 -9 -4 740.38 44.45 1
 -1 -9 -4 787.09 57.64 1
 -1 -9 -4 665.58 48.91 1
 -1 -9 -4 743.8 62.44 1
 -1 -9 -4 817.81 67.25 1
 1 9 4 808.51 68.57 1
 1 9 4 780.94 46.38 1
 1 9 4 786.56 46.96 1
 1 9 4 778.31 56.97 1
 1 9 4 847.31 62.2 1
 1 9 4 752.06 46.25 1
 1 9 4 762.06 63.62 1
 1 9 4 807.81 49.74 1
 -1 -9 -3 2380.98 139.59 1
 -1 -9 -3 2724.28 165.76 1
 -1 -9 -3 2349.38 142.93 1
 -1 -9 -3 2446.88 123.7 1
 -1 -9 -3 2368.68 97.19 1
 -1 -9 -3 2482.88 148.64 1
 -1 -9 -3 2166.78 157.59 1
 -1 -9 -3 2432.78 197.72 1
 -1 -9 -3 2457.38 199.3 1
 -1 -9 -3 2366.08 172.25 1
 1 9 3 2490.78 146.71 1
 1 9 3 2392.38 139.59 1
 1 9 3 2388.88 108.34 1
 1 9 3 2388.88 102.98 1
 1 9 3 2594.38 158.12 1
 1 9 3 2745.38 199.65 1
 1 9 3 2590.88 188.15 1
 1 9 3 2563.58 207.64 1
 1 9 3 2294.98 186.74 1
 1 9 3 2342.38 142.67 1
 -1 -9 -2 151.27 17.44 1
 -1 -9 -2 167.86 11.4 1
 -1 -9 -2 158.56 10.47 1
 -1 -9 -2 159.17 13.37 1
 -1 -9 -2 166.46 11.04 1
 -1 -9 -2 190.34 14.62 1
 -1 -9 -2 219.58 20.87 1
 -1 -9 -2 188.76 19.42 1
 -1 -9 -2 169.45 13.3 1
 1 9 2 153.55 10.45 1
 1 9 2 142.23 10.1 1
 1 9 2 161.89 10.4 1
 1 9 2 163.04 11.4 1
 1 9 2 210.53 19.28 1
 1 9 2 170.76 14.3 1
 1 9 2 173.04 13.6 1
 1 9 2 208.08 22.09 1
 1 9 2 160.4 10.88 1
 1 9 2 178.4 11.75 1
 -1 -9 -1 538.1 34.07 1
 -1 -9 -1 561.19 35.35 1
 -1 -9 -1 527.65 31.7 1
 -1 -9 -1 558.2 26.45 1
 -1 -9 -1 530.02 31.77 1
 -1 -9 -1 564.35 41.72 1
 -1 -9 -1 591.39 50.34 1
 -1 -9 -1 528.53 45.84 1
 -1 -9 -1 553.99 41.32 1
 1 9 1 529.58 31.69 1
 1 9 1 469.09 28.21 1
 1 9 1 521.51 24.56 1
 1 9 1 551 37.51 1
 1 9 1 548.11 46.59 1
 1 9 1 568.48 43.56 1
 1 9 1 542.22 49.01 1
 1 9 1 590.16 55.21 1
 1 9 1 510 35.22 1
 1 9 1 519.49 33.34 1
 -1 -9 0 2067.58 121.25 1
 -1 -9 0 2072.88 150.83 1
 -1 -9 0 1950.78 119.84 1
 -1 -9 0 1904.28 118.08 1
 -1 -9 0 2176.48 160.84 1
 -1 -9 0 2092.18 171.03 1
 -1 -9 0 1973.68 162.95 1
 -1 -9 0 1876.18 104.13 1
 -1 -9 0 2039.48 125.2 1
 1 9 0 1721.68 170.94 1
 1 9 0 1953.48 115.19 1
 1 9 0 1955.18 119.4 1
 1 9 0 1697.08 124.58 1
 1 9 0 1941.18 160.67 1
 1 9 0 1836.68 152.85 1
 1 9 0 1926.18 118.44 1
 1 9 0 1870.08 114.48 1
 1 9 0 1970.08 145.92 1
 -1 -9 1 358.64 18.76 1
 -1 -9 1 409.48 30.67 1
 -1 -9 1 369.44 23.14 1
 -1 -9 1 380.59 24.12 1
 -1 -9 1 425.11 31.46 1
 -1 -9 1 422.38 37.81 1
 -1 -9 1 464.79 39.98 1
 -1 -9 1 327.92 31.56 1
 -1 -9 1 349.25 21.83 1
 1 9 -1 318.87 20.8 1
 1 9 -1 358.12 18.47 1
 1 9 -1 321.68 28.73 1
 1 9 -1 331.16 24.81 1
 1 9 -1 398.68 33.34 1
 1 9 -1 451.62 39 1
 1 9 -1 423.88 39.75 1
 1 9 -1 344.16 21.85 1
 1 9 -1 306.32 22.62 1
 1 9 -1 391.04 29.47 1
 -1 -9 2 656.89 41.5 1
 -1 -9 2 570.93 35.98 1
 -1 -9 2 621.68 37.65 1
 -1 -9 2 646.26 32.48 1
 -1 -9 2 662.33 63.79 1
 -1 -9 2 681.56 51.1 1
 -1 -9 2 619.75 53.22 1
 -1 -9 2 660.57 55.93 1
 -1 -9 2 640.99 46.96 1
 1 9 -2 551 33.23 1
 1 9 -2 590.95 30.49 1
 1 9 -2 532.04 33.69 1
 1 9 -2 542.22 37.58 1
 1 9 -2 527.3 47.84 1
 1 9 -2 560.84 41.59 1
 1 9 -2 584.28 45.44 1
 1 9 -2 528.18 45.37 1
 1 9 -2 609.48 40.36 1
 1 9 -2 548.9 34.06 1
 -1 -9 3 696.22 43.13 1
 -1 -9 3 761.01 56.07 1
 -1 -9 3 767.6 48.36 1
 -1 -9 3 769.7 45.64 1
 -1 -9 3 813.42 48.43 1
 -1 -9 3 573.57 50.52 1
 -1 -9 3 682.17 58.57 1
 -1 -9 3 823.35 61.32 1
 1 9 -3 694.02 45.07 1
 1 9 -3 721.77 33.87 1
 1 9 -3 802.1 48.09 1
 1 9 -3 684.98 42.25 1
 1 9 -3 616.59 45.75 1
 1 9 -3 696.83 51.71 1
 1 9 -3 700.52 60.39 1
 1 9 -3 793.67 49.59 1
 1 9 -3 611.23 53.79 1
 -1 -9 4 1392.39 86.29 1
 -1 -9 4 1309.89 80.65 1
 -1 -9 4 1409.09 84.08 1
 -1 -9 4 1253.69 73.85 1
 -1 -9 4 1447.79 63.12 1
 -1 -9 4 1438.09 105.97 1
 -1 -9 4 1300.29 67.2 1
 -1 -9 4 1275.69 93.59 1
 1 9 -4 1158.89 55.11 1
 1 9 -4 1112.39 70.04 1
 1 9 -4 1162.39 70.75 1
 1 9 -4 1144.89 85.5 1
 1 9 -4 1431.09 120.19 1
 1 9 -4 1263.39 106.85 1
 1 9 -4 1223.89 75.9 1
 1 9 -4 1316.89 82.56 1
 1 9 -4 1202.79 90.25 1
 -1 -9 5 968.38 58.26 1
 -1 -9 5 955.21 58.87 1
 -1 -9 5 899.9 55.16 1
 -1 -9 5 873.83 39.13 1
 -1 -9 5 955.21 47.24 1
 -1 -9 5 948.19 56.17 1
 -1 -9 5 903.41 77.23 1
 -1 -9 5 884.98 76.34 1
 -1 -9 5 769.44 56.83 1
 -1 -9 5 954.34 70.25 1
 1 9 -5 866.01 53.39 1
 1 9 -5 897.27 44.4 1
 1 9 -5 898.15 53.58 1
 1 9 -5 905.17 56.08 1
 1 9 -5 870.93 54.02 1
 1 9 -5 821.94 71.23 1
 1 9 -5 689.63 63.99 1
 -1 -9 6 799.46 59.02 1
 -1 -9 6 911.32 67.35 1
 -1 -9 6 868.12 53.18 1
 -1 -9 6 775.76 48.18 1
 -1 -9 6 928 78.9 1
 -1 -9 6 852.76 72.51 1
 -1 -9 6 816.06 51.64 1
 -1 -9 6 820.01 49.72 1
 1 9 -6 774.88 50.5 1
 1 9 -6 733.09 45.91 1
 1 9 -6 738.97 49.09 1
 1 9 -6 868.47 55.85 1
 1 9 -6 760.57 67.57 1
 1 9 -6 859.25 76.15 1
 1 9 -6 712.9 54.58 1
 1 9 -6 848.19 53.91 1
 1 9 -6 858.29 64.55 1
 -1 -9 7 430.55 28.03 1
 -1 -9 7 547.76 41.28 1
 -1 -9 7 407.28 25.89 1
 -1 -9 7 428.97 27 1
 -1 -9 7 449.86 29.8 1
 -1 -9 7 463.74 41.79 1
 -1 -9 7 428.18 25.18 1
 -1 -9 7 440.21 33.23 1
 -1 -9 7 542.93 51.11 1
 1 9 -7 340.65 24.95 1
 1 9 -7 355.4 25.5 1
 1 9 -7 395.43 29.43 1
 1 9 -7 454.52 48.55 1
 1 9 -7 508.51 48.44 1
 1 9 -7 400.17 31.56 1
 1 9 -7 359.96 25.44 1
 1 9 -7 443.98 35.96 1
 -1 -9 8 180.42 14.21 1
 -1 -9 8 161.28 14.01 1
 -1 -9 8 168.3 11.92 1
 -1 -9 8 185.25 13.95 1
 -1 -9 8 173.75 13.69 1
 -1 -9 8 130.73 19.45 1
 -1 -9 8 170.76 17.09 1
 -1 -9 8 138.45 12.25 1
 -1 -9 8 149.16 22.95 1
 1 9 -8 181.21 13.51 1
 1 9 -8 141.53 11.55 1
 1 9 -8 147.94 11.21 1
 1 9 -8 111.32 21.34 1
 1 9 -8 131.25 22.07 1
 1 9 -8 153.2 13.55 1
 1 9 -8 181.91 13.92 1
 1 9 -8 116.68 10.44 1
 -1 -9 9 367.51 24.27 1
 -1 -9 9 397.71 30.18 1
 -1 -9 9 360.66 24.04 1
 -1 -9 9 379.01 24.42 1
 -1 -9 9 389.81 25.56 1
 -1 -9 9 355.48 35.75 1
 -1 -9 9 386.39 27.12 1
 -1 -9 9 370.58 28.85 1
 -1 -9 9 428.18 38.85 1
 1 9 -9 365.76 25.79 1
 1 9 -9 369.53 24.99 1
 1 9 -9 371.64 25.18 1
 1 9 -9 351.27 36.88 1
 1 9 -9 419.49 41.4 1
 1 9 -9 390.95 30.79 1
 1 9 -9 368.04 25.06 1
 1 9 -9 379.63 29.39 1
 -1 -9 10 19.17 6.19 1
 -1 -9 10 32.65 7.19 1
 -1 -9 10 19.35 9.6 1
 -1 -9 10 64.1 20.21 1
 -1 -9 10 15.95 10.11 1
 -1 -9 10 31.24 10.4 1
 1 9 -10 28.54 7.11 1
 1 9 -10 19.74 7.81 1
 1 9 -10 49.67 22.43 1
 1 9 -10 16.65 10.18 1
 1 9 -10 22.78 6.32 1
 1 9 -10 29.09 7.67 1
 -1 -9 11 21.4 8.63 1
 -1 -9 11 11.47 8.34 1
 -1 -9 11 21.63 14.46 1
 -1 -9 11 48.34 18.12 1
 -1 -9 11 45.88 15.21 1
 1 9 -11 20.68 5.29 1
 1 9 -11 14.98 7.92 1
 1 9 -11 26 6.69 1
 1 9 -11 51.73 19.38 1
 1 9 -11 48.01 20.2 1
 1 9 -11 11.78 6.75 1
 1 9 -11 22.05 8.34 1
 1 9 -11 24.26 9.21 1
 -1 -9 12 402.37 31.26 1
 -1 -9 12 394.29 25.69 1
 -1 -9 12 378.75 28.13 1
 -1 -9 12 322.47 35.26 1
 -1 -9 12 390.25 29.11 1
 -1 -9 12 353.46 37.18 1
 1 9 -12 362.33 23.65 1
 1 9 -12 373.13 24.37 1
 1 9 -12 340.47 38.29 1
 1 9 -12 347.85 40.65 1
 1 9 -12 333.62 27.33 1
 1 9 -12 337.22 27.43 1
 -1 -9 13 357.85 25.66 1
 -1 -9 13 353.11 24.67 1
 -1 -9 13 354.69 28.53 1
 -1 -9 13 302.19 26.47 1
 -1 -9 13 338.71 36.11 1
 1 9 -13 315.71 21.57 1
 1 9 -13 319.31 22.3 1
 1 9 -13 306.49 22.38 1
 1 9 -13 370.5 29.64 1
 1 9 -13 396.31 43.37 1
 1 9 -13 375.06 24.34 1
 1 9 -13 329.41 27.3 1
 -1 -9 14 51.57 12.88 1
 -1 -9 14 30.38 14.81 1
 -1 -9 14 42.91 10.83 1
 -1 -9 14 55.35 33.79 1
 -1 -9 14 57.25 13.26 1
 1 9 -14 47.68 11.68 1
 1 9 -14 62.5 10.14 1
 1 9 -14 41.04 12.41 1
 1 9 -14 70.25 30.54 1
 1 9 -14 56.85 10.67 1
 1 9 -14 50.17 10.02 1
 -1 -9 15 101.67 12.58 1
 -1 -9 15 144.51 14.46 1
 -1 -9 15 125.63 13.4 1
 -1 -9 15 142.76 30.36 1
 -1 -9 15 111.85 16.07 1
 1 9 -15 107.2 13.08 1
 1 9 -15 110.62 12.56 1
 1 9 -15 194.2 29.53 1
 1 9 -15 127.39 13.67 1
 1 9 -15 106.76 10.2 1
 -1 -9 16 129.59 15.15 1
 -1 -9 16 106.41 12.72 1
 -1 -9 16 100.44 12.7 1
 -1 -9 16 185.6 32.19 1
 -1 -9 16 98.07 17.84 1
 1 9 -16 118.35 15.29 1
 1 9 -16 131.52 28.59 1
 1 9 -16 103.51 13.2 1
 1 9 -16 103.86 10.07 1
 -1 -9 17 37.63 16.07 1
 -1 -9 17 35.08 17.97 1
 -1 -9 17 10.17 13.79 1
 -1 -9 17 21.75 47.47 1
 1 9 -17 29.93 12.74 1
 1 9 -17 -6.72 13.28 1
 1 9 -17 32.23 39.54 1
 -1 -9 18 260.93 36.67 1
 -1 -9 18 294.29 45.59 1
 -1 -9 18 316.59 36.56 1
 -1 -9 18 346 65.28 1
 -1 -9 18 301.67 26.04 1
 1 9 -18 299.91 30.44 1
 1 9 -18 316.42 48.67 1
 1 9 -18 323.35 32.09 1
 1 9 -18 233.71 17.37 1
 -1 -9 19 47.69 17.21 1
 -1 -9 20 -6.65 15.66 1
 -1 -9 21 17.01 18.66 1
 1 8 21 261.81 25.79 1
 1 8 20 106.23 19.89 1
 -1 -8 -19 274.36 89.02 1
 1 8 19 134.5 18.15 1
 1 8 19 140.21 24.28 1
 1 8 19 40.48 54.32 1
 1 8 19 97.19 16.76 1
 -1 -8 -18 52.69 12.49 1
 -1 -8 -18 96.93 21.91 1
 -1 -8 -18 47.75 12.78 1
 -1 -8 -18 88.67 33.13 1
 1 8 18 48.27 7.72 1
 1 8 18 34.31 20.95 1
 1 8 18 61.51 15.28 1
 1 8 18 46.79 8.04 1
 1 8 18 13.15 26.04 1
 1 8 18 61.18 13.42 1
 1 8 18 51.72 8.84 1
 -1 -8 -17 143.55 20.54 1
 -1 -8 -17 194.73 17.08 1
 -1 -8 -17 227.39 21 1
 -1 -8 -17 230.73 33.77 1
 -1 -8 -17 219.58 24.02 1
 1 8 17 203.16 23.01 1
 1 8 17 169.45 16.08 1
 1 8 17 165.67 11.97 1
 1 8 17 193.76 16.29 1
 1 8 17 183.4 32.44 1
 1 8 17 202.19 14.9 1
 1 8 17 179.89 16.88 1
 -1 -8 -16 378.13 26.51 1
 -1 -8 -16 356.19 28.8 1
 -1 -8 -16 348.37 22.99 1
 -1 -8 -16 412.38 32.91 1
 -1 -8 -16 401.58 43.75 1
 1 8 16 341.96 29.93 1
 1 8 16 333.89 21.12 1
 1 8 16 313.52 24.21 1
 1 8 16 424.23 46 1
 1 8 16 354.17 30.59 1
 1 8 16 343.1 26.53 1
 1 8 16 357.06 24.18 1
 1 8 16 371.29 24.16 1
 -1 -8 -15 593.58 38.52 1
 -1 -8 -15 575.76 38.97 1
 -1 -8 -15 586.3 33.64 1
 -1 -8 -15 624.23 47.15 1
 1 8 15 564.44 35.28 1
 1 8 15 591.65 40.4 1
 1 8 15 413.87 45.55 1
 1 8 15 541.08 33.96 1
 1 8 15 479.1 45.42 1
 1 8 15 556.36 41.71 1
 1 8 15 619.22 48.29 1
 1 8 15 571.64 36.33 1
 1 8 15 532.92 36.65 1
 -1 -8 -14 125.63 14.24 1
 -1 -8 -14 150.13 14.64 1
 -1 -8 -14 157.86 12.81 1
 -1 -8 -14 129.32 25.45 1
 -1 -8 -14 102.46 20.77 1
 -1 -8 -14 162.95 14.83 1
 1 8 14 152.94 10.4 1
 1 8 14 153.91 16.12 1
 1 8 14 165.58 16.34 1
 1 8 14 156.89 12.97 1
 1 8 14 159.09 26.5 1
 1 8 14 141.79 22.71 1
 1 8 14 145.21 16.21 1
 1 8 14 164.62 11.88 1
 1 8 14 145.39 12.26 1
 -1 -8 -13 214.05 15.63 1
 -1 -8 -13 211.94 17.85 1
 -1 -8 -13 234.24 17.76 1
 -1 -8 -13 246.44 27.41 1
 -1 -8 -13 210.8 27.24 1
 1 8 13 225.11 17.42 1
 1 8 13 213.61 16.4 1
 1 8 13 231.43 15.07 1
 1 8 13 256.71 18.45 1
 1 8 13 251.01 22.19 1
 1 8 13 227.74 27.91 1
 1 8 13 220.72 18.06 1
 1 8 13 225.19 15.03 1
 1 8 13 263.56 33.3 1
 -1 -8 -12 710 45.14 1
 -1 -8 -12 614.92 47.04 1
 -1 -8 -12 606.14 38.36 1
 -1 -8 -12 684.89 35.8 1
 -1 -8 -12 692.09 44.59 1
 -1 -8 -12 673.48 60.46 1
 -1 -8 -12 585.68 57.82 1
 -1 -8 -12 682.26 51 1
 1 8 12 655.04 39.15 1
 1 8 12 708.16 36.75 1
 1 8 12 626.33 38.14 1
 1 8 12 640.47 40 1
 1 8 12 624.84 46.08 1
 1 8 12 625.28 47.17 1
 1 8 12 631.16 58.39 1
 1 8 12 635.73 40.24 1
 1 8 12 643.72 59.65 1
 -1 -8 -11 305.88 19.73 1
 -1 -8 -11 254.52 18.34 1
 -1 -8 -11 303.42 17.49 1
 -1 -8 -11 284.9 17.76 1
 -1 -8 -11 312.46 21.41 1
 -1 -8 -11 317.82 20.6 1
 -1 -8 -11 259.52 27.11 1
 -1 -8 -11 225.02 26.42 1
 -1 -8 -11 248.55 20.35 1
 -1 -8 -11 274.01 21.46 1
 1 8 11 286.04 20.8 1
 1 8 11 312.46 22.53 1
 1 8 11 303.86 18.18 1
 1 8 11 300.09 18.21 1
 1 8 11 289.99 22.12 1
 1 8 11 252.15 29.09 1
 1 8 11 243.72 26.58 1
 1 8 11 312.29 21.3 1
 1 8 11 300.88 19.71 1
 1 8 11 303.25 24.3 1
 -1 -8 -10 2608.38 156.28 1
 -1 -8 -10 2704.98 164.79 1
 -1 -8 -10 2650.58 164.18 1
 -1 -8 -10 2678.68 125.2 1
 -1 -8 -10 2919.17 122.83 1
 -1 -8 -10 2780.47 164.44 1
 -1 -8 -10 2718.98 199.47 1
 -1 -8 -10 2621.58 214.48 1
 -1 -8 -10 2661.98 219.93 1
 -1 -8 -10 3028.97 220.98 1
 1 8 10 3114.97 183.05 1
 1 8 10 2874.37 167.07 1
 1 8 10 2706.78 109.74 1
 1 8 10 2969.27 138.89 1
 1 8 10 2898.17 178.75 1
 1 8 10 2647.88 193.15 1
 1 8 10 2776.98 202.11 1
 1 8 10 2907.77 238.19 1
 1 8 10 2641.78 216.42 1
 1 8 10 3043.87 184.63 1
 -1 -8 -9 539.42 27.51 1
 -1 -8 -9 543.28 39.87 1
 -1 -8 -9 515.8 25.07 1
 -1 -8 -9 522.73 32.48 1
 -1 -8 -9 506.93 31.34 1
 -1 -8 -9 479.89 43.51 1
 -1 -8 -9 479.8 43.13 1
 -1 -8 -9 527.04 34.39 1
 -1 -8 -9 495.69 38.61 1
 -1 -8 -9 486.39 29.53 1
 1 8 9 563.21 34.08 1
 1 8 9 549.34 26.64 1
 1 8 9 568.04 26.65 1
 1 8 9 488.23 31.77 1
 1 8 9 535.03 40.7 1
 1 8 9 474.1 43.62 1
 1 8 9 568.56 50.97 1
 1 8 9 552.5 34.66 1
 1 8 9 532.04 33.45 1
 1 8 9 565.84 41.57 1
 -1 -8 -8 857.23 51.87 1
 -1 -8 -8 792.88 49.43 1
 -1 -8 -8 876.46 54.06 1
 -1 -8 -8 984.19 61.03 1
 -1 -8 -8 841.43 39.52 1
 -1 -8 -8 793.14 46.85 1
 -1 -8 -8 819.66 60.3 1
 -1 -8 -8 810.7 71.41 1
 -1 -8 -8 794.46 69.04 1
 -1 -8 -8 832.13 61.79 1
 1 8 8 811.67 50.1 1
 1 8 8 841.34 49.68 1
 1 8 8 784.98 34.54 1
 1 8 8 810.62 34.47 1
 1 8 8 758.55 46.98 1
 1 8 8 810.26 59.3 1
 1 8 8 814.57 61.02 1
 1 8 8 994.72 84.41 1
 1 8 8 852.23 74.07 1
 1 8 8 894.64 54.92 1
 -1 -8 -7 1916.58 114.4 1
 -1 -8 -7 1975.38 121.51 1
 -1 -8 -7 1843.68 114.22 1
 -1 -8 -7 2003.48 93.5 1
 -1 -8 -7 1950.78 86.29 1
 -1 -8 -7 1942.08 114.48 1
 -1 -8 -7 2043.88 150.48 1
 -1 -8 -7 2035.08 167.25 1
 -1 -8 -7 2108.88 173.84 1
 -1 -8 -7 1913.08 139.95 1
 1 8 7 2030.68 118.61 1
 1 8 7 2172.98 128.44 1
 1 8 7 1956.98 103.34 1
 1 8 7 1870.88 78.35 1
 1 8 7 2042.98 124.93 1
 1 8 7 2111.48 154.08 1
 1 8 7 2042.98 150.83 1
 1 8 7 1993.88 165.23 1
 1 8 7 2265.08 184.02 1
 1 8 7 1979.78 122.21 1
 -1 -8 -6 1465.29 87.54 1
 -1 -8 -6 1636.49 101.23 1
 -1 -8 -6 1527.69 94.12 1
 -1 -8 -6 1423.19 71.1 1
 -1 -8 -6 1418.79 67.19 1
 -1 -8 -6 1502.19 88.85 1
 -1 -8 -6 1513.59 111.32 1
 -1 -8 -6 1641.79 136.17 1
 -1 -8 -6 1604.89 132.75 1
 -1 -8 -6 1441.59 106.5 1
 1 8 6 1473.19 86.51 1
 1 8 6 1475.89 89.73 1
 1 8 6 1454.79 72.83 1
 1 8 6 1455.69 60.96 1
 1 8 6 1441.59 89.2 1
 1 8 6 1633.89 120.81 1
 1 8 6 1506.59 110.1 1
 1 8 6 1571.59 131.08 1
 1 8 6 1565.39 128.71 1
 1 8 6 1417.89 86.95 1
 -1 -8 -5 280.77 19.05 1
 -1 -8 -5 240.65 18.04 1
 -1 -8 -5 263.83 16.48 1
 -1 -8 -5 228.44 14.53 1
 -1 -8 -5 227.39 15.1 1
 -1 -8 -5 215.89 22.26 1
 -1 -8 -5 203.69 20.45 1
 -1 -8 -5 216.5 17.52 1
 1 8 5 268.3 16.42 1
 1 8 5 252.41 16.78 1
 1 8 5 245.21 13.26 1
 1 8 5 257.68 16.08 1
 1 8 5 237.22 18.16 1
 1 8 5 219.23 21.08 1
 1 8 5 210.27 21.72 1
 1 8 5 231.78 14.84 1
 1 8 5 243.72 15.78 1
 1 8 5 218.44 17.16 1
 -1 -8 -4 1829.68 121.68 1
 -1 -8 -4 1851.58 113.34 1
 -1 -8 -4 2037.78 126.43 1
 -1 -8 -4 1798.88 80.05 1
 -1 -8 -4 1878.78 103.86 1
 -1 -8 -4 2013.98 120.89 1
 -1 -8 -4 2093.08 153.55 1
 -1 -8 -4 2090.38 171.46 1
 -1 -8 -4 1949.98 159.61 1
 -1 -8 -4 2028.08 147.58 1
 1 8 4 2075.48 151.89 1
 1 8 4 1855.98 134.94 1
 1 8 4 1935.88 95.7 1
 1 8 4 2174.68 88.67 1
 1 8 4 2064.08 128.97 1
 1 8 4 1839.28 111.85 1
 1 8 4 2077.28 170.67 1
 1 8 4 2035.98 166.46 1
 -1 -8 -3 1539.89 92.27 1
 -1 -8 -3 1695.28 104.04 1
 -1 -8 -3 1579.49 98.42 1
 -1 -8 -3 1600.49 78.22 1
 -1 -8 -3 1484.59 60.69 1
 -1 -8 -3 1676.88 98.68 1
 -1 -8 -3 1524.09 111.76 1
 -1 -8 -3 1524.09 125.9 1
 -1 -8 -3 1594.39 130.29 1
 -1 -8 -3 1491.69 108.95 1
 1 8 3 1584.69 92.98 1
 1 8 3 1568.89 94.12 1
 1 8 3 1432.79 75.68 1
 1 8 3 1366.99 61.3 1
 1 8 3 1573.29 96.49 1
 1 8 3 1415.29 103.42 1
 1 8 3 1603.99 117.65 1
 1 8 3 1410.89 116.42 1
 1 8 3 1660.19 136.35 1
 1 8 3 1306.39 79.54 1
 -1 -8 -2 875.67 38.47 1
 -1 -8 -2 759.78 55.61 1
 -1 -8 -2 771.46 47.9 1
 -1 -8 -2 814.04 51.4 1
 -1 -8 -2 755.04 55.23 1
 -1 -8 -2 736.78 60.88 1
 -1 -8 -2 722.47 60.53 1
 -1 -8 -2 818.17 48.7 1
 -1 -8 -2 778.66 46.27 1
 1 8 2 861.89 50.63 1
 1 8 2 781.91 40.75 1
 1 8 2 754.78 33.6 1
 1 8 2 776.64 46.17 1
 1 8 2 836.16 60.97 1
 1 8 2 754.16 63.51 1
 1 8 2 747.49 62.62 1
 1 8 2 790.25 48.52 1
 1 8 2 817.29 50.47 1
 1 8 2 774.62 57.08 1
 -1 -8 -1 2271.28 141 1
 -1 -8 -1 2327.48 144.95 1
 -1 -8 -1 2445.98 151.97 1
 -1 -8 -1 2035.98 104.65 1
 -1 -8 -1 2286.18 134.77 1
 -1 -8 -1 2332.68 172.87 1
 -1 -8 -1 2492.48 204.39 1
 -1 -8 -1 2465.28 199.82 1
 -1 -8 -1 2492.48 182.44 1
 1 8 1 2172.98 228.88 1
 1 8 1 2163.28 118.08 1
 1 8 1 2248.48 93.85 1
 1 8 1 2196.68 129.32 1
 1 8 1 2182.58 177.61 1
 1 8 1 2205.38 248.2 1
 1 8 1 2445.08 177.96 1
 1 8 1 2566.28 248.9 1
 1 8 1 2383.68 144.69 1
 1 8 1 2331.88 202.28 1
 -1 -8 0 246.62 16.95 1
 -1 -8 0 247.14 18.6 1
 -1 -8 0 260.14 17.02 1
 -1 -8 0 245.91 15.91 1
 -1 -8 0 283.32 21.53 1
 -1 -8 0 268.92 24.74 1
 -1 -8 0 244.6 23.38 1
 1 8 0 241.79 16.12 1
 1 8 0 247.32 16.18 1
 1 8 0 232.83 17.97 1
 1 8 0 220.54 14.23 1
 1 8 0 232.92 21.98 1
 1 8 0 288.06 26.92 1
 1 8 0 226.34 15.79 1
 1 8 0 242.23 15.97 1
 -1 -8 1 732.65 53.96 1
 -1 -8 1 666.89 49.32 1
 -1 -8 1 703.07 43.92 1
 -1 -8 1 706.4 43.66 1
 -1 -8 1 645.91 55.26 1
 -1 -8 1 669.35 57.15 1
 1 8 -1 701.05 43.1 1
 1 8 -1 625.45 37.03 1
 1 8 -1 686.82 33.91 1
 1 8 -1 665.75 30.49 1
 1 8 -1 756.97 46.94 1
 1 8 -1 574.62 51.99 1
 1 8 -1 572.6 50 1
 1 8 -1 589.55 43.92 1
 1 8 -1 731.42 45.29 1
 1 8 -1 673.13 53.85 1
 -1 -8 2 4215.96 240.56 1
 -1 -8 2 4007.86 295.34 1
 -1 -8 2 4319.56 267.86 1
 -1 -8 2 4027.16 250.57 1
 -1 -8 2 3862.17 288.67 1
 -1 -8 2 3705.87 303.51 1
 -1 -8 2 3878.77 316.42 1
 -1 -8 2 4143.06 248.64 1
 -1 -8 2 3735.67 225.98 1
 1 8 -2 3603.17 219.31 1
 1 8 -2 3778.67 215.27 1
 1 8 -2 3903.36 204.12 1
 1 8 -2 4021.06 240.73 1
 1 8 -2 3467.97 267.95 1
 1 8 -2 3627.67 299.38 1
 1 8 -2 3956.96 325.98 1
 1 8 -2 3627.67 225.11 1
 1 8 -2 3460.87 280.24 1
 1 8 -2 3497.77 262.68 1
 -1 -8 3 5428.35 335.9 1
 -1 -8 3 4820.86 311.5 1
 -1 -8 3 4944.66 295.61 1
 -1 -8 3 4804.16 295.43 1
 -1 -8 3 5279.15 429.67 1
 -1 -8 3 5109.65 417.47 1
 -1 -8 3 5244.85 288.58 1
 1 8 -3 4665.46 355.4 1
 1 8 -3 4705.86 299.47 1
 1 8 -3 4999.95 286.92 1
 1 8 -3 5172.05 391.39 1
 1 8 -3 4819.96 395.26 1
 1 8 -3 4787.46 395.08 1
 1 8 -3 5006.95 327.13 1
 1 8 -3 4812.06 317.38 1
 1 8 -3 4866.46 366.46 1
 -1 -8 4 1055.29 65.28 1
 -1 -8 4 945.56 48.67 1
 -1 -8 4 993.84 61.71 1
 -1 -8 4 991.21 59.54 1
 -1 -8 4 1021.89 62.55 1
 -1 -8 4 1126.39 82.84 1
 -1 -8 4 959.6 40.42 1
 -1 -8 4 1106.19 92.1 1
 -1 -8 4 1049.99 77.25 1
 -1 -8 4 1016.69 84.78 1
 1 8 -4 852.23 52.23 1
 1 8 -4 941.17 57.65 1
 1 8 -4 902.54 42.91 1
 1 8 -4 991.21 73.91 1
 1 8 -4 1013.19 86.18 1
 1 8 -4 1076.39 92.01 1
 1 8 -4 928 58.7 1
 1 8 -4 1033.39 66.04 1
 1 8 -4 998.23 75.43 1
 -1 -8 5 239.94 19.21 1
 -1 -8 5 191.13 15.4 1
 -1 -8 5 188.67 15.43 1
 -1 -8 5 204.48 14.42 1
 -1 -8 5 239.59 25.64 1
 -1 -8 5 189.64 21.66 1
 -1 -8 5 185.25 13.44 1
 -1 -8 5 191.39 13.02 1
 1 8 -5 141.88 16.93 1
 1 8 -5 137.49 12.3 1
 1 8 -5 161.81 12.27 1
 1 8 -5 154.43 12.98 1
 1 8 -5 187.27 23.82 1
 1 8 -5 210.36 25.68 1
 1 8 -5 172.52 15.91 1
 1 8 -5 179.45 12.72 1
 1 8 -5 173.31 15.93 1
 -1 -8 6 277.43 18.22 1
 -1 -8 6 314.04 21.23 1
 -1 -8 6 345.65 21.99 1
 -1 -8 6 339.77 28.38 1
 -1 -8 6 329.06 21.08 1
 -1 -8 6 298.5 23.75 1
 -1 -8 6 315.45 32.28 1
 -1 -8 6 324.84 32.68 1
 -1 -8 6 285.95 22.62 1
 1 8 -6 312.2 21.55 1
 1 8 -6 293.41 24.09 1
 1 8 -6 283.84 22.06 1
 1 8 -6 284.46 19.29 1
 1 8 -6 326.95 22.03 1
 1 8 -6 273.83 28.99 1
 1 8 -6 287.62 27.45 1
 1 8 -6 265.41 18.02 1
 -1 -8 7 699.47 42.96 1
 -1 -8 7 665.58 42.24 1
 -1 -8 7 643.37 39.51 1
 -1 -8 7 731.16 41.18 1
 -1 -8 7 670.67 40.34 1
 -1 -8 7 742.93 55.65 1
 -1 -8 7 748.98 65.48 1
 -1 -8 7 654.43 56.82 1
 -1 -8 7 704.38 52.33 1
 1 8 -7 600.17 37.44 1
 1 8 -7 633.8 48.16 1
 1 8 -7 620.1 46.75 1
 1 8 -7 660.75 41.15 1
 1 8 -7 672.78 43.99 1
 1 8 -7 615.36 57.11 1
 1 8 -7 635.38 55.57 1
 1 8 -7 665.05 41.73 1
 -1 -8 8 2607.48 163.12 1
 -1 -8 8 3071.97 226.42 1
 -1 -8 8 2589.98 160.4 1
 -1 -8 8 2920.97 175.06 1
 -1 -8 8 2579.48 154.34 1
 -1 -8 8 3130.77 256.54 1
 -1 -8 8 2783.97 229.15 1
 -1 -8 8 3071.97 151.1 1
 -1 -8 8 2754.18 204.3 1
 1 8 -8 2721.68 163.48 1
 1 8 -8 2407.38 145.56 1
 1 8 -8 2751.48 226.25 1
 1 8 -8 2628.58 220.45 1
 -1 -8 9 153.03 11.26 1
 -1 -8 9 159.09 14.5 1
 -1 -8 9 196.66 14.4 1
 -1 -8 9 174.19 17.07 1
 -1 -8 9 169.71 13.8 1
 -1 -8 9 141 12.51 1
 -1 -8 9 117.21 17.2 1
 -1 -8 9 114.57 20.53 1
 -1 -8 9 163.21 15.12 1
 1 8 -9 150.66 12.19 1
 1 8 -9 119.75 10.89 1
 1 8 -9 121.07 10.9 1
 1 8 -9 166.28 12.36 1
 1 8 -9 132.57 11.2 1
 1 8 -9 77.44 14.6 1
 1 8 -9 124.49 17.66 1
 1 8 -9 152.15 13.53 1
 -1 -8 10 1892.88 117.56 1
 -1 -8 10 1728.68 109.74 1
 -1 -8 10 1818.28 110.1 1
 -1 -8 10 1726.08 107.99 1
 -1 -8 10 1604.89 97.37 1
 -1 -8 10 1807.68 133.45 1
 -1 -8 10 1692.68 142.93 1
 -1 -8 10 1765.58 148.37 1
 -1 -8 10 1754.98 131.34 1
 1 8 -10 1541.69 94.03 1
 1 8 -10 1887.58 144.07 1
 1 8 -10 1723.38 127.92 1
 1 8 -10 1534.69 96.31 1
 1 8 -10 1572.39 98.77 1
 1 8 -10 1839.28 157.5 1
 1 8 -10 1727.78 146.27 1
 1 8 -10 1735.68 109.39 1
 -1 -8 11 1315.19 96.57 1
 -1 -8 11 1349.39 99.56 1
 -1 -8 11 1464.39 92.36 1
 -1 -8 11 1409.09 84.04 1
 -1 -8 11 1404.69 120.72 1
 -1 -8 11 1235.29 104.92 1
 -1 -8 11 1460.89 70.25 1
 1 8 -11 1210.69 77.14 1
 1 8 -11 1403.89 85.96 1
 1 8 -11 1250.19 74.97 1
 1 8 -11 1337.09 116.5 1
 1 8 -11 1430.19 122.47 1
 1 8 -11 1190.49 88.32 1
 1 8 -11 1193.99 74.98 1
 1 8 -11 1363.49 103.6 1
 -1 -8 12 505.7 38.87 1
 -1 -8 12 436.52 29.36 1
 -1 -8 12 500.43 32.64 1
 -1 -8 12 527.65 48.9 1
 -1 -8 12 571.64 54.25 1
 -1 -8 12 432.66 34.04 1
 1 8 -12 469.35 31.04 1
 1 8 -12 478.66 30.66 1
 1 8 -12 477.78 31.07 1
 1 8 -12 464.44 45.55 1
 1 8 -12 529.49 50.83 1
 1 8 -12 426.77 33.33 1
 1 8 -12 447.84 29.12 1
 1 8 -12 440.82 35.88 1
 -1 -8 13 107.99 16.44 1
 -1 -8 13 100.7 13.98 1
 -1 -8 13 82.94 12.35 1
 -1 -8 13 116.07 14.76 1
 1 8 -13 79.1 9.18 1
 1 8 -13 186.74 41.41 1
 1 8 -13 115.71 16.92 1
 1 8 -13 88.06 9.38 1
 1 8 -13 98.68 16.42 1
 1 8 -13 71.9 8.69 1
 1 8 -13 85.14 9.82 1
 -1 -8 14 933.27 59.99 1
 -1 -8 14 858.73 54.02 1
 -1 -8 14 752.41 51.46 1
 -1 -8 14 925.36 69.6 1
 -1 -8 14 881.47 77.03 1
 1 8 -14 823.43 50.97 1
 1 8 -14 902.54 55.02 1
 1 8 -14 1021.09 88.15 1
 1 8 -14 838.1 64.91 1
 1 8 -14 813.51 51.17 1
 1 8 -14 799.38 50.34 1
 -1 -8 15 169.18 14.73 1
 -1 -8 15 199.47 15.96 1
 -1 -8 15 222.65 25.41 1
 -1 -8 15 194.12 16.41 1
 -1 -8 15 156.54 32.51 1
 1 8 -15 182.61 16.99 1
 1 8 -15 191.22 18.59 1
 1 8 -15 175.59 17.23 1
 1 8 -15 206.23 15.04 1
 1 8 -15 195.35 32.36 1
 -1 -8 16 11.21 7.2 1
 -1 -8 16 40.94 11.09 1
 -1 -8 16 36.98 14.15 1
 -1 -8 16 44.66 22.48 1
 -1 -8 16 13.55 8.7 1
 1 8 -16 25.71 10.04 1
 1 8 -16 12.47 9.07 1
 1 8 -16 31.04 9.3 1
 1 8 -16 16.76 25.19 1
 -1 -8 17 325.19 23.81 1
 -1 -8 17 286.56 22.14 1
 -1 -8 17 252.15 21.26 1
 -1 -8 17 270.15 39.12 1
 -1 -8 17 259.7 24.02 1
 1 8 -17 252.5 20.19 1
 1 8 -17 287.79 40.51 1
 1 8 -17 276.82 23.54 1
 1 8 -17 294.82 21.34 1
 -1 -8 18 306.23 23.75 1
 -1 -8 18 274.45 21.68 1
 -1 -8 18 300 24.43 1
 -1 -8 18 279.98 23.22 1
 -1 -8 18 252.85 38.48 1
 1 8 -18 277.7 21.79 1
 1 8 -18 222.3 36.9 1
 1 8 -18 271.11 23.56 1
 1 8 -18 305.79 21.52 1
 -1 -8 19 61.15 17.6 1
 -1 -8 20 65.92 15.41 1
 -1 -8 21 13.25 17.44 1
 1 7 21 110.1 17.96 1
 1 7 20 387.44 30.25 1
 -1 -7 -19 266.11 23.33 1
 -1 -7 -19 262.77 27.85 1
 -1 -7 -19 291.04 31.3 1
 -1 -7 -19 165.32 53.49 1
 1 7 19 256.8 18.64 1
 1 7 19 230.55 29.64 1
 1 7 19 278.14 23.52 1
 1 7 19 270.76 49.59 1
 1 7 19 295.52 24.9 1
 1 7 19 256.71 19.66 1
 -1 -7 -18 432.39 35.09 1
 -1 -7 -18 337.66 25.33 1
 -1 -7 -18 404.91 50.81 1
 -1 -7 -18 381.03 31.68 1
 1 7 18 350.92 23.29 1
 1 7 18 351.8 29.58 1
 1 7 18 312.55 30.45 1
 1 7 18 362.68 42.15 1
 1 7 18 397.1 30.15 1
 1 7 18 343.19 23.45 1
 -1 -7 -17 81.47 13.5 1
 -1 -7 -17 112.82 11.76 1
 -1 -7 -17 84.22 15.82 1
 -1 -7 -17 131.69 29.78 1
 -1 -7 -17 119.31 14.54 1
 1 7 17 105.97 9.6 1
 1 7 17 125.99 17.84 1
 1 7 17 124.58 16.37 1
 1 7 17 119.49 11.76 1
 1 7 17 58.7 27.33 1
 1 7 17 102.37 11.37 1
 1 7 17 92.71 9.49 1
 -1 -7 -16 52.12 13.02 1
 -1 -7 -16 15.83 8.51 1
 -1 -7 -16 33.81 9.27 1
 -1 -7 -16 90.69 27.37 1
 -1 -7 -16 43.68 13.23 1
 1 7 16 31.33 6.81 1
 1 7 16 26.38 14.76 1
 1 7 16 20.59 10.27 1
 1 7 16 38.93 7.62 1
 1 7 16 48.11 14.57 1
 1 7 16 50.4 11.42 1
 1 7 16 30.81 9.53 1
 1 7 16 34.02 7.29 1
 -1 -7 -15 562.07 36.41 1
 -1 -7 -15 479.45 36.79 1
 -1 -7 -15 491.65 23.07 1
 -1 -7 -15 542.05 36.22 1
 -1 -7 -15 524.14 52.22 1
 -1 -7 -15 401.75 39.66 1
 1 7 15 529.58 35.28 1
 1 7 15 515.36 31.27 1
 1 7 15 597.18 34.44 1
 1 7 15 473.13 49.51 1
 1 7 15 514.83 38.19 1
 1 7 15 467.51 48 1
 1 7 15 577.52 45.64 1
 1 7 15 553.11 36.88 1
 1 7 15 530.37 33.34 1
 -1 -7 -14 977.16 53.33 1
 -1 -7 -14 1089.59 67.08 1
 -1 -7 -14 960.48 59.41 1
 -1 -7 -14 1185.19 102.37 1
 -1 -7 -14 1083.39 94.38 1
 1 7 14 1004.39 61.83 1
 1 7 14 1064.99 60.58 1
 1 7 14 958.73 57.25 1
 1 7 14 1012.29 62.55 1
 1 7 14 1089.59 95.52 1
 1 7 14 1130.79 99.21 1
 1 7 14 1019.29 75.23 1
 1 7 14 1035.99 64.94 1
 1 7 14 990.33 74.42 1
 -1 -7 -13 140.56 11.82 1
 -1 -7 -13 92.36 12.2 1
 -1 -7 -13 85.5 15.95 1
 -1 -7 -13 135.03 13.36 1
 -1 -7 -13 105.35 10.58 1
 -1 -7 -13 112.29 23.56 1
 -1 -7 -13 96.4 22.45 1
 1 7 13 145.65 15.83 1
 1 7 13 134.59 16.98 1
 1 7 13 114.92 8.87 1
 1 7 13 113.26 9.12 1
 1 7 13 90.96 13.17 1
 1 7 13 135.29 24.28 1
 1 7 13 115.8 11.05 1
 1 7 13 124.58 11.29 1
 1 7 13 67.92 17.25 1
 -1 -7 -12 291.13 22.55 1
 -1 -7 -12 285.16 22.6 1
 -1 -7 -12 248.2 17.38 1
 -1 -7 -12 226.42 16.35 1
 -1 -7 -12 309.83 32.01 1
 -1 -7 -12 295.26 34.39 1
 -1 -7 -12 261.45 18.17 1
 1 7 12 239.42 17.53 1
 1 7 12 263.21 18.56 1
 1 7 12 242.49 15.82 1
 1 7 12 257.77 19.73 1
 1 7 12 310.44 36.92 1
 1 7 12 279.98 29.04 1
 1 7 12 289.99 22.48 1
 1 7 12 254.26 17.21 1
 1 7 12 272.52 23.58 1
 -1 -7 -11 1993.88 122.56 1
 -1 -7 -11 2197.48 160.49 1
 -1 -7 -11 2074.58 127.13 1
 -1 -7 -11 2248.48 133.36 1
 -1 -7 -11 2075.48 123.7 1
 -1 -7 -11 2460.08 106.32 1
 -1 -7 -11 2391.58 196.49 1
 -1 -7 -11 2181.68 183.23 1
 -1 -7 -11 2649.68 194.55 1
 1 7 11 2141.38 126.78 1
 1 7 11 2200.18 128.44 1
 1 7 11 2343.28 112.11 1
 1 7 11 2224.78 162.6 1
 1 7 11 2259.88 188.32 1
 1 7 11 2311.68 190.96 1
 1 7 11 2420.48 147.67 1
 1 7 11 2088.68 128.09 1
 1 7 11 2359.98 172.17 1
 -1 -7 -10 126.69 11.41 1
 -1 -7 -10 120.89 9.79 1
 -1 -7 -10 141.97 11.8 1
 -1 -7 -10 124.32 10.71 1
 -1 -7 -10 124.23 15.26 1
 -1 -7 -10 115.54 9.37 1
 -1 -7 -10 72.12 24.61 1
 -1 -7 -10 106.5 10.34 1
 -1 -7 -10 103.25 9.99 1
 -1 -7 -10 112.2 18.5 1
 1 7 10 113.52 12.43 1
 1 7 10 112.03 13.18 1
 1 7 10 128.97 9.75 1
 1 7 10 133.71 11.97 1
 1 7 10 125.63 13.07 1
 1 7 10 119.66 11.04 1
 1 7 10 122.39 20.6 1
 1 7 10 130.38 9.24 1
 -1 -7 -9 580.94 36.21 1
 -1 -7 -9 603.94 45.66 1
 -1 -7 -9 575.32 36.29 1
 -1 -7 -9 508.77 32.33 1
 -1 -7 -9 632.48 39.39 1
 -1 -7 -9 657.85 56.89 1
 -1 -7 -9 592.27 52.72 1
 -1 -7 -9 615.09 46.6 1
 1 7 9 550.13 35.39 1
 1 7 9 598.94 29.19 1
 1 7 9 556.45 27.26 1
 1 7 9 603.42 36.08 1
 1 7 9 609.21 54.79 1
 1 7 9 611.5 44.87 1
 1 7 9 688.58 52.28 1
 1 7 9 561.36 35.04 1
 1 7 9 571.64 36.28 1
 1 7 9 690.77 60.47 1
 -1 -7 -8 1087.79 67.08 1
 -1 -7 -8 1094.79 48.18 1
 -1 -7 -8 1086.89 52.04 1
 -1 -7 -8 1244.09 73.11 1
 -1 -7 -8 1074.59 65.67 1
 -1 -7 -8 1089.59 66.19 1
 -1 -7 -8 1034.19 89.02 1
 -1 -7 -8 1079.89 90.34 1
 -1 -7 -8 984.19 72.45 1
 -1 -7 -8 1081.59 79.93 1
 1 7 8 1156.29 69.53 1
 1 7 8 1211.59 51.69 1
 1 7 8 1337.09 61.3 1
 1 7 8 1176.49 68.75 1
 1 7 8 1100.09 80.29 1
 1 7 8 1143.09 95.17 1
 1 7 8 1198.39 102.02 1
 1 7 8 1093.09 67.72 1
 1 7 8 1216.89 75.22 1
 1 7 8 1171.19 86.42 1
 -1 -7 -7 637.57 31.02 1
 -1 -7 -7 572.6 42.64 1
 -1 -7 -7 589.11 29.76 1
 -1 -7 -7 662.24 41.38 1
 -1 -7 -7 592.18 36.85 1
 -1 -7 -7 579.98 50.97 1
 -1 -7 -7 479.98 41.32 1
 -1 -7 -7 625.37 38.54 1
 -1 -7 -7 566.46 41.96 1
 -1 -7 -7 662.07 39.75 1
 1 7 7 738.54 44.48 1
 1 7 7 649.07 38.24 1
 1 7 7 682.52 32.26 1
 1 7 7 656.62 38.83 1
 1 7 7 517.03 39.31 1
 1 7 7 603.68 53.11 1
 1 7 7 588.76 51.59 1
 1 7 7 706.31 43.87 1
 1 7 7 631.78 39.29 1
 1 7 7 672.69 49.24 1
 -1 -7 -6 8672.42 637.75 1
 -1 -7 -6 8268.53 625.72 1
 -1 -7 -6 9227.32 582.87 1
 -1 -7 -6 8946.32 561.01 1
 -1 -7 -6 8338.82 686.12 1
 -1 -7 -6 8463.52 688.93 1
 -1 -7 -6 8841.02 572.6 1
 -1 -7 -6 8805.92 532.13 1
 1 7 6 8001.63 655.74 1
 1 7 6 8373.02 348.64 1
 1 7 6 8636.42 512.11 1
 1 7 6 9051.72 572.25 1
 1 7 6 8963.92 657.24 1
 1 7 6 9130.72 755.92 1
 1 7 6 8797.12 713.25 1
 1 7 6 8322.13 512.73 1
 1 7 6 9271.22 606.23 1
 1 7 6 8510.02 647.4 1
 -1 -7 -5 2287.08 141.44 1
 -1 -7 -5 2218.58 164.09 1
 -1 -7 -5 2246.68 139.16 1
 -1 -7 -5 2185.18 130.99 1
 -1 -7 -5 2320.48 136.7 1
 -1 -7 -5 2424.88 197.98 1
 -1 -7 -5 2005.28 164.7 1
 -1 -7 -5 2041.28 175.94 1
 1 7 5 2341.48 138.89 1
 1 7 5 1958.68 116.07 1
 1 7 5 2038.58 84.39 1
 1 7 5 2252.88 104.83 1
 1 7 5 2041.28 149.25 1
 1 7 5 2228.28 180.77 1
 1 7 5 2516.18 184.46 1
 1 7 5 2032.48 166.55 1
 1 7 5 2453.88 149.78 1
 1 7 5 2193.98 135.2 1
 -1 -7 -4 2578.58 160.84 1
 -1 -7 -4 2674.28 202.46 1
 -1 -7 -4 2975.37 188.58 1
 -1 -7 -4 2581.18 158.91 1
 -1 -7 -4 2337.98 248.64 1
 -1 -7 -4 2609.28 215.71 1
 -1 -7 -4 2574.18 212.2 1
 -1 -7 -4 2595.28 233.27 1
 1 7 4 2651.38 157.86 1
 1 7 4 2643.48 160.84 1
 1 7 4 2776.08 175.42 1
 1 7 4 2660.18 111.59 1
 1 7 4 2826.17 232.22 1
 1 7 4 2715.48 201.05 1
 1 7 4 2693.58 203.16 1
 1 7 4 2784.87 172.17 1
 1 7 4 2686.58 167.34 1
 1 7 4 2623.38 212.82 1
 -1 -7 -3 8170.23 567.95 1
 -1 -7 -3 8301.03 665.58 1
 -1 -7 -3 9157.02 597.45 1
 -1 -7 -3 8867.32 407.99 1
 -1 -7 -3 8417.82 617.2 1
 -1 -7 -3 8745.32 727.74 1
 -1 -7 -3 8355.52 675.06 1
 -1 -7 -3 8709.32 533.88 1
 1 7 3 8347.62 511.76 1
 1 7 3 8007.83 527.04 1
 1 7 3 8487.22 387.44 1
 1 7 3 9648.71 783.93 1
 1 7 3 8689.12 712.81 1
 1 7 3 8356.32 655.13 1
 1 7 3 8492.42 551.88 1
 1 7 3 9086.82 667.07 1
 -1 -7 -2 2959.57 225.46 1
 -1 -7 -2 3080.77 234.41 1
 -1 -7 -2 2879.67 153.64 1
 -1 -7 -2 2766.48 194.91 1
 -1 -7 -2 3029.77 251.62 1
 -1 -7 -2 2753.28 226.78 1
 -1 -7 -2 2815.57 179.72 1
 -1 -7 -2 3068.47 195.35 1
 1 7 2 2778.77 286.3 1
 1 7 2 2986.77 184.99 1
 1 7 2 2800.67 159.09 1
 1 7 2 2990.27 161.54 1
 1 7 2 2877.07 299.65 1
 1 7 2 3003.47 246 1
 1 7 2 3057.87 333.8 1
 1 7 2 2954.27 312.11 1
 1 7 2 2838.47 178.22 1
 1 7 2 2884.07 213.87 1
 -1 -7 -1 1668.98 123.26 1
 -1 -7 -1 1599.59 118.7 1
 -1 -7 -1 1675.98 102.63 1
 -1 -7 -1 1548.69 98.42 1
 -1 -7 -1 1475.89 122.21 1
 -1 -7 -1 1711.98 140.12 1
 -1 -7 -1 1557.49 86.06 1
 1 7 1 1575.09 94.12 1
 1 7 1 1445.99 146.27 1
 1 7 1 1563.69 100.7 1
 1 7 1 1387.19 113.26 1
 1 7 1 1348.59 111.68 1
 1 7 1 1513.59 94.56 1
 -1 -7 0 615.71 45.35 1
 -1 -7 0 584.37 44.26 1
 -1 -7 0 576.55 35.64 1
 -1 -7 0 592.09 37.33 1
 -1 -7 0 646.88 54.48 1
 -1 -7 0 651.97 55.73 1
 -1 -7 0 592.88 29.85 1
 1 7 0 603.59 42.91 1
 1 7 0 563.03 39.04 1
 1 7 0 548.37 33.32 1
 1 7 0 583.75 36.17 1
 1 7 0 660.05 56.66 1
 1 7 0 593.76 50.02 1
 1 7 0 644.51 47.97 1
 1 7 0 570.49 48.74 1
 -1 -7 1 334.5 21.23 1
 -1 -7 1 361.01 27.13 1
 -1 -7 1 372.69 20.88 1
 -1 -7 1 365.32 23.84 1
 -1 -7 1 346.79 28.64 1
 -1 -7 1 294.73 25.53 1
 -1 -7 1 308.07 28.32 1
 1 7 -1 335.47 20.68 1
 1 7 -1 303.77 21.97 1
 1 7 -1 361.1 18.62 1
 1 7 -1 347.58 25.54 1
 1 7 -1 331.87 24.57 1
 1 7 -1 281.56 25.02 1
 1 7 -1 258.03 25.03 1
 1 7 -1 294.11 21.67 1
 1 7 -1 364 23.08 1
 1 7 -1 254.69 24.86 1
 -1 -7 2 216.59 17.13 1
 -1 -7 2 206.67 15.64 1
 -1 -7 2 219.23 14.93 1
 -1 -7 2 180.33 11.85 1
 -1 -7 2 225.02 22.73 1
 -1 -7 2 206.67 20.71 1
 -1 -7 2 197.45 13.38 1
 -1 -7 2 190.17 13.2 1
 1 7 -2 160.23 11.44 1
 1 7 -2 188.41 13.63 1
 1 7 -2 183.4 12.44 1
 1 7 -2 178.58 15.56 1
 1 7 -2 184.9 18.99 1
 1 7 -2 162.86 17.42 1
 1 7 -2 176.82 12.52 1
 1 7 -2 165.85 11.6 1
 1 7 -2 191.92 15.31 1
 -1 -7 3 1529.39 91.57 1
 -1 -7 3 1364.39 100.53 1
 -1 -7 3 1390.69 86.57 1
 -1 -7 3 1491.69 93.59 1
 -1 -7 3 1376.59 102.46 1
 -1 -7 3 1411.79 117.03 1
 -1 -7 3 1388.09 114.48 1
 -1 -7 3 1513.59 77.32 1
 -1 -7 3 1382.79 83.25 1
 1 7 -3 1306.39 78.47 1
 1 7 -3 1376.59 81.62 1
 1 7 -3 1153.59 89.9 1
 1 7 -3 1238.79 106.5 1
 1 7 -3 1330.99 111.24 1
 1 7 -3 1175.59 111.5 1
 1 7 -3 1366.99 85.61 1
 1 7 -3 1378.39 87.45 1
 1 7 -3 1374.89 102.28 1
 -1 -7 4 3743.57 229.85 1
 -1 -7 4 3331.87 251.71 1
 -1 -7 4 3829.67 241.17 1
 -1 -7 4 3985.06 236.87 1
 -1 -7 4 3179.97 200.35 1
 -1 -7 4 3697.07 300.61 1
 -1 -7 4 3446.87 284.28 1
 -1 -7 4 4155.36 303.42 1
 1 7 -4 3312.57 197.36 1
 1 7 -4 3114.97 216.24 1
 1 7 -4 3287.07 211.41 1
 1 7 -4 3294.07 295.43 1
 1 7 -4 3024.57 249.51 1
 1 7 -4 3639.97 225.55 1
 1 7 -4 3142.17 220.63 1
 -1 -7 5 2726.98 169.36 1
 -1 -7 5 2766.48 170.41 1
 -1 -7 5 2997.37 176.91 1
 -1 -7 5 2709.38 152.41 1
 -1 -7 5 2956.97 177.7 1
 -1 -7 5 2548.68 187.71 1
 -1 -7 5 2932.37 239.51 1
 -1 -7 5 2948.17 239.68 1
 -1 -7 5 2433.68 178.66 1
 1 7 -5 2663.68 158.21 1
 1 7 -5 2820.87 209.3 1
 1 7 -5 2364.38 174.01 1
 1 7 -5 2656.68 160.05 1
 1 7 -5 2643.48 165.14 1
 1 7 -5 2432.78 199.65 1
 1 7 -5 2639.18 216.94 1
 1 7 -5 2319.58 143.81 1
 -1 -7 6 2059.68 127.57 1
 -1 -7 6 2012.28 123.88 1
 -1 -7 6 2071.08 123.35 1
 -1 -7 6 1964.88 118.17 1
 -1 -7 6 2013.98 111.5 1
 -1 -7 6 2040.38 169.53 1
 -1 -7 6 1920.98 157.68 1
 -1 -7 6 1794.58 131.78 1
 -1 -7 6 1917.48 141.09 1
 1 7 -6 1966.58 118 1
 1 7 -6 1879.68 112.64 1
 1 7 -6 1883.18 140.3 1
 1 7 -6 1698.88 127.3 1
 1 7 -6 2072.88 130.73 1
 1 7 -6 2055.28 130.55 1
 -1 -7 7 93.85 8.02 1
 -1 -7 7 74.3 7.7 1
 -1 -7 7 78.84 8.58 1
 -1 -7 7 85.91 15.24 1
 -1 -7 7 81.26 8.04 1
 -1 -7 7 80.86 9.17 1
 -1 -7 7 97.63 17.4 1
 -1 -7 7 108.6 15.94 1
 -1 -7 7 93.85 9.75 1
 1 7 -7 63.46 8.16 1
 1 7 -7 79.46 9.93 1
 1 7 -7 68.14 9.6 1
 1 7 -7 62.91 7.83 1
 1 7 -7 76.44 8.57 1
 1 7 -7 81.11 14.54 1
 1 7 -7 79.19 16.75 1
 1 7 -7 67.46 7.62 1
 -1 -7 8 26.75 7.55 1
 -1 -7 8 48.8 8.37 1
 -1 -7 8 46.58 7.65 1
 -1 -7 8 41.04 7.1 1
 -1 -7 8 47.41 6.17 1
 -1 -7 8 55.28 16.73 1
 -1 -7 8 25.41 10.84 1
 -1 -7 8 72.1 8.96 1
 -1 -7 8 76.98 16.44 1
 1 7 -8 10.39 7.79 1
 1 7 -8 28.45 6.64 1
 1 7 -8 34.91 7.87 1
 1 7 -8 62.85 17.69 1
 1 7 -8 52.96 15.08 1
 1 7 -8 56.93 10.76 1
 1 7 -8 26.12 7.53 1
 1 7 -8 38.44 6.41 1
 -1 -7 9 1438.99 92.27 1
 -1 -7 9 1745.38 111.41 1
 -1 -7 9 1680.38 103.42 1
 -1 -7 9 1899.88 130.64 1
 -1 -7 9 1798.88 107.81 1
 -1 -7 9 1646.19 123.97 1
 -1 -7 9 1967.48 167.95 1
 -1 -7 9 2007.88 168.74 1
 -1 -7 9 1776.08 135.56 1
 1 7 -9 1474.99 96.49 1
 1 7 -9 1697.98 133.8 1
 1 7 -9 1834.88 140.3 1
 1 7 -9 1682.18 106.94 1
 1 7 -9 1638.29 107.81 1
 1 7 -9 1767.28 149.69 1
 1 7 -9 1588.19 135.29 1
 1 7 -9 1702.38 115.36 1
 -1 -7 10 425.9 28.41 1
 -1 -7 10 357.06 23.53 1
 -1 -7 10 379.45 24.31 1
 -1 -7 10 384.46 27.21 1
 -1 -7 10 355.83 27.03 1
 -1 -7 10 380.33 30.38 1
 -1 -7 10 362.86 36.55 1
 -1 -7 10 429.32 40.46 1
 -1 -7 10 423.7 32.47 1
 1 7 -10 349.69 23.92 1
 1 7 -10 361.54 29.19 1
 1 7 -10 317.12 26.29 1
 1 7 -10 395.43 25.62 1
 1 7 -10 380.51 27.21 1
 1 7 -10 353.46 35.25 1
 1 7 -10 346.62 36.65 1
 1 7 -10 363.03 24.71 1
 -1 -7 11 905.17 57.98 1
 -1 -7 11 888.49 56.24 1
 -1 -7 11 997.36 61.56 1
 -1 -7 11 926.24 55.81 1
 -1 -7 11 933.27 56.89 1
 -1 -7 11 961.36 73.75 1
 -1 -7 11 901.66 67.52 1
 -1 -7 11 1064.09 91.31 1
 -1 -7 11 1057.09 90.25 1
 1 7 -11 1026.29 90.34 1
 1 7 -11 983.31 60.3 1
 1 7 -11 865.31 54.49 1
 1 7 -11 932.39 70.98 1
 1 7 -11 1050.89 78.37 1
 1 7 -11 923.61 79.31 1
 1 7 -11 988.58 63.96 1
 1 7 -11 992.97 65.66 1
 -1 -7 12 395.61 26.85 1
 -1 -7 12 447.32 34.58 1
 -1 -7 12 474.97 30.74 1
 -1 -7 12 458.12 31.98 1
 -1 -7 12 425.46 46.52 1
 -1 -7 12 500.43 51.76 1
 -1 -7 12 373.66 30.25 1
 1 7 -12 412.29 28.74 1
 1 7 -12 424.93 29.96 1
 1 7 -12 446.97 30.83 1
 1 7 -12 515.36 51.76 1
 1 7 -12 488.14 48.95 1
 1 7 -12 406.14 32.7 1
 1 7 -12 376.64 26.72 1
 1 7 -12 461.89 36.34 1
 -1 -7 13 15.55 5.41 1
 -1 -7 13 17.72 7.73 1
 -1 -7 13 15.81 11.49 1
 -1 -7 13 37.86 21.54 1
 -1 -7 13 31.22 7.43 1
 1 7 -13 8.2 7.45 1
 1 7 -13 12.99 9.31 1
 1 7 -13 13.4 8.76 1
 1 7 -13 16.97 6.65 1
 1 7 -13 14.98 11.69 1
 -1 -7 14 25.3 8.51 1
 -1 -7 14 25.45 8.48 1
 -1 -7 14 24.25 7.98 1
 -1 -7 14 46.27 18.93 1
 -1 -7 14 46.36 12.75 1
 1 7 -14 23.85 9.15 1
 1 7 -14 38.93 8.37 1
 1 7 -14 20.17 9.01 1
 1 7 -14 33.77 20.75 1
 1 7 -14 30.43 6.62 1
 1 7 -14 43.55 7.44 1
 -1 -7 15 474.45 33.06 1
 -1 -7 15 459.7 30.54 1
 -1 -7 15 496.92 38.42 1
 -1 -7 15 549.86 53.85 1
 -1 -7 15 475.76 33.62 1
 1 7 -15 466.46 31.09 1
 1 7 -15 413.43 28.59 1
 1 7 -15 514.13 52.97 1
 1 7 -15 513.69 39.96 1
 1 7 -15 461.89 29.45 1
 -1 -7 16 1008.79 63.55 1
 -1 -7 16 1024.59 63.27 1
 -1 -7 16 1094.79 62.11 1
 -1 -7 16 1103.59 81.26 1
 -1 -7 16 891.12 84.39 1
 1 7 -16 1016.69 62.31 1
 1 7 -16 870.49 84.99 1
 1 7 -16 903.41 68.55 1
 1 7 -16 945.56 59.77 1
 -1 -7 17 326.6 23.79 1
 -1 -7 17 369.44 25.33 1
 -1 -7 17 367.77 22.77 1
 -1 -7 17 335.03 26.65 1
 -1 -7 17 302.1 40.23 1
 1 7 -17 316.42 24.06 1
 1 7 -17 297.28 38.58 1
 1 7 -17 292.18 24.74 1
 1 7 -17 354.78 24.16 1
 -1 -7 18 182.53 18.16 1
 -1 -7 18 170.85 16.36 1
 -1 -7 18 201.14 22.44 1
 -1 -7 18 193.24 40.4 1
 -1 -7 18 179.1 17.16 1
 1 7 -18 160.14 15.29 1
 1 7 -18 152.32 15.85 1
 1 7 -18 153.99 13.2 1
 1 7 -18 166.9 32.24 1
 -1 -7 19 169.53 36.14 1
 -1 -7 19 97.54 34.06 1
 -1 -7 19 105.97 25.46 1
 -1 -7 19 188.15 70.83 1
 -1 -7 19 53.49 14.69 1
 1 7 -19 76.51 26.13 1
 1 7 -19 103.25 57.87 1
 1 7 -19 27.67 15.81 1
 1 7 -19 73.94 18.64 1
 -1 -7 20 25.23 14.8 1
 -1 -7 21 52.91 17.82 1
 -1 -7 22 150.22 39.88 1
 1 6 22 2.77 15.55 1
 1 6 21 92.62 16.97 1
 1 6 20 303.07 27.76 1
 -1 -6 -19 29.3 12.55 1
 -1 -6 -19 66.33 18.35 1
 -1 -6 -19 43.27 13.34 1
 -1 -6 -19 36.29 29.61 1
 1 6 19 -1.51 14.71 1
 1 6 19 11.76 6.16 1
 1 6 19 20.83 14.92 1
 1 6 19 33.48 29.35 1
 1 6 19 16.52 6.03 1
 1 6 19 27.01 7.99 1
 -1 -6 -18 10.28 11.8 1
 -1 -6 -18 47.04 10.9 1
 -1 -6 -18 10.72 12.32 1
 -1 -6 -18 40.11 26.65 1
 -1 -6 -18 66.82 16.65 1
 1 6 18 54.89 15.26 1
 1 6 18 46.18 14.72 1
 1 6 18 31.76 6.59 1
 1 6 18 23.35 30.23 1
 1 6 18 24.39 8.02 1
 1 6 18 40.47 8.04 1
 -1 -6 -17 168.3 18.57 1
 -1 -6 -17 171.46 15.53 1
 -1 -6 -17 154.52 16.76 1
 -1 -6 -17 182.97 28.95 1
 -1 -6 -17 179.63 18.79 1
 1 6 17 177.96 21.72 1
 1 6 17 167.51 19.5 1
 1 6 17 171.29 12.24 1
 1 6 17 167.6 14.51 1
 1 6 17 168.74 30.28 1
 1 6 17 205.62 15.43 1
 1 6 17 151.71 16.66 1
 -1 -6 -16 263.3 20.32 1
 -1 -6 -16 256.45 20.18 1
 -1 -6 -16 260.66 21.62 1
 -1 -6 -16 247.41 20.78 1
 -1 -6 -16 237.57 29.96 1
 1 6 16 269.88 22.42 1
 1 6 16 259.87 16.65 1
 1 6 16 271.02 21.84 1
 1 6 16 277.96 34.42 1
 1 6 16 280.07 23.92 1
 1 6 16 241 18.85 1
 1 6 16 281.38 20.95 1
 1 6 16 276.2 18.34 1
 -1 -6 -15 402.28 25.09 1
 -1 -6 -15 436.61 33.86 1
 -1 -6 -15 395.78 25.93 1
 -1 -6 -15 322.65 34.84 1
 -1 -6 -15 407.55 43.01 1
 -1 -6 -15 434.5 29.08 1
 1 6 15 446.61 30.57 1
 1 6 15 469.97 28.34 1
 1 6 15 422.12 26.22 1
 1 6 15 423 28.24 1
 1 6 15 356.45 39.01 1
 1 6 15 399.38 39.4 1
 1 6 15 480.24 36.55 1
 1 6 15 415.98 26.65 1
 1 6 15 419.84 33.49 1
 -1 -6 -14 155.66 13.56 1
 -1 -6 -14 197.01 17.14 1
 -1 -6 -14 242.05 16.84 1
 -1 -6 -14 183.14 17.74 1
 -1 -6 -14 195.26 27.79 1
 -1 -6 -14 151.62 23.72 1
 -1 -6 -14 218.87 16.76 1
 1 6 14 255.57 21.11 1
 1 6 14 253.82 22.93 1
 1 6 14 248.99 16.26 1
 1 6 14 226.69 15.79 1
 1 6 14 193.41 25.21 1
 1 6 14 175.15 22.69 1
 1 6 14 200.88 16.01 1
 1 6 14 210.01 16.43 1
 1 6 14 234.5 19.78 1
 -1 -6 -13 1313.39 98.16 1
 -1 -6 -13 1436.29 105.97 1
 -1 -6 -13 1656.69 102.02 1
 -1 -6 -13 1524.09 77.27 1
 -1 -6 -13 1416.99 116.94 1
 -1 -6 -13 1516.19 129.32 1
 -1 -6 -13 1556.59 91.75 1
 1 6 13 1725.18 102.28 1
 1 6 13 1427.59 76.49 1
 1 6 13 1423.19 84.06 1
 1 6 13 1572.39 98.24 1
 1 6 13 1471.49 124.67 1
 1 6 13 1585.59 134.15 1
 1 6 13 1439.89 105.62 1
 1 6 13 1422.29 87.16 1
 1 6 13 1641.79 121.95 1
 -1 -6 -12 235.99 16.37 1
 -1 -6 -12 221.07 15.05 1
 -1 -6 -12 217.91 17.32 1
 -1 -6 -12 256.45 17.23 1
 -1 -6 -12 228.36 15.22 1
 -1 -6 -12 245.21 26.59 1
 -1 -6 -12 289.2 29.87 1
 1 6 12 220.54 14.71 1
 1 6 12 238.54 19.29 1
 1 6 12 255.22 17.8 1
 1 6 12 254.69 27.44 1
 1 6 12 253.11 20.58 1
 1 6 12 286.04 21.69 1
 1 6 12 225.72 28.44 1
 1 6 12 200.53 15.3 1
 1 6 12 212.2 15 1
 -1 -6 -11 3140.47 192.27 1
 -1 -6 -11 3208.07 196.57 1
 -1 -6 -11 2924.47 174.19 1
 -1 -6 -11 3120.27 147.85 1
 -1 -6 -11 3093.07 182.44 1
 -1 -6 -11 3211.57 234.76 1
 -1 -6 -11 3165.07 233.8 1
 -1 -6 -11 2964.87 243.98 1
 -1 -6 -11 3359.07 274.1 1
 1 6 11 3380.97 154.78 1
 1 6 11 3310.77 195.61 1
 1 6 11 3293.17 192.89 1
 1 6 11 3327.47 272.43 1
 1 6 11 2812.97 205.35 1
 1 6 11 3038.57 222.65 1
 1 6 11 3140.47 256.36 1
 1 6 11 3352.87 205.71 1
 1 6 11 3251.07 199.73 1
 -1 -6 -10 390.34 25.97 1
 -1 -6 -10 337.13 23.03 1
 -1 -6 -10 364.61 22.62 1
 -1 -6 -10 410.09 25.41 1
 -1 -6 -10 355.57 22.2 1
 -1 -6 -10 399.12 30.93 1
 -1 -6 -10 367.69 28.14 1
 -1 -6 -10 400 36.8 1
 -1 -6 -10 365.93 36.75 1
 1 6 10 361.01 18.91 1
 1 6 10 343.1 22.2 1
 1 6 10 426.86 25.76 1
 1 6 10 490.51 43.92 1
 1 6 10 399.12 30.29 1
 1 6 10 405.35 32.69 1
 1 6 10 420.45 39.9 1
 1 6 10 429.06 27.29 1
 1 6 10 389.64 25.31 1
 -1 -6 -9 971.9 60.16 1
 -1 -6 -9 998.23 73.31 1
 -1 -6 -9 967.51 59.45 1
 -1 -6 -9 847.31 50.53 1
 -1 -6 -9 838.01 51.5 1
 -1 -6 -9 969.26 82.93 1
 -1 -6 -9 931.51 77.89 1
 -1 -6 -9 963.99 71.83 1
 1 6 9 894.64 67.68 1
 1 6 9 925.36 55.21 1
 1 6 9 835.9 41.29 1
 1 6 9 894.64 56.39 1
 1 6 9 1036.89 88.94 1
 1 6 9 907.8 66.45 1
 1 6 9 960.48 83.38 1
 1 6 9 951.7 58.99 1
 1 6 9 909.56 56.77 1
 -1 -6 -8 203.77 13.9 1
 -1 -6 -8 195.78 17.17 1
 -1 -6 -8 183.32 16.01 1
 -1 -6 -8 191.92 12.55 1
 -1 -6 -8 179.81 13.73 1
 -1 -6 -8 212.2 14.51 1
 -1 -6 -8 206.14 22.55 1
 -1 -6 -8 169.36 22.19 1
 -1 -6 -8 180.07 14 1
 -1 -6 -8 196.49 17.31 1
 1 6 8 208.25 14.03 1
 1 6 8 195.96 13.9 1
 1 6 8 223.61 15.92 1
 1 6 8 177.96 13.49 1
 1 6 8 219.23 17.36 1
 1 6 8 224.58 25.64 1
 1 6 8 156.8 19.75 1
 1 6 8 191.22 13.26 1
 1 6 8 207.99 14.02 1
 1 6 8 184.02 15.07 1
 -1 -6 -7 2037.78 119.75 1
 -1 -6 -7 2111.48 130.02 1
 -1 -6 -7 2150.98 130.81 1
 -1 -6 -7 2227.38 92.27 1
 -1 -6 -7 2035.98 110.18 1
 -1 -6 -7 2139.58 129.06 1
 -1 -6 -7 2351.18 173.84 1
 -1 -6 -7 2042.98 167.07 1
 -1 -6 -7 2343.28 195.52 1
 -1 -6 -7 2009.68 146.62 1
 1 6 7 2249.28 131.69 1
 1 6 7 2115.88 126.07 1
 1 6 7 2108.88 90.25 1
 1 6 7 2160.68 100.88 1
 1 6 7 2350.28 144.6 1
 1 6 7 2071.98 152.5 1
 1 6 7 2108.88 153.55 1
 1 6 7 2280.88 188.06 1
 1 6 7 2265.08 187.71 1
 1 6 7 2085.98 127.04 1
 -1 -6 -6 6098.25 380.86 1
 -1 -6 -6 6840.14 424.05 1
 -1 -6 -6 6301.94 372.25 1
 -1 -6 -6 6041.25 299.03 1
 -1 -6 -6 6546.94 323 1
 -1 -6 -6 6675.94 492.09 1
 -1 -6 -6 6002.55 444.95 1
 1 6 6 5754.95 470.93 1
 1 6 6 6307.24 376.91 1
 1 6 6 5934.95 482.26 1
 1 6 6 5484.55 403.6 1
 1 6 6 5858.55 433.36 1
 1 6 6 5882.25 362.86 1
 1 6 6 6461.74 397.27 1
 -1 -6 -5 778.13 46.65 1
 -1 -6 -5 738.62 47.1 1
 -1 -6 -5 792.79 49.63 1
 -1 -6 -5 780.76 35.5 1
 -1 -6 -5 757.06 36.13 1
 -1 -6 -5 740.99 44.96 1
 -1 -6 -5 688.14 51.72 1
 -1 -6 -5 792.7 66.19 1
 -1 -6 -5 711.85 62.11 1
 -1 -6 -5 808.07 59.63 1
 1 6 5 771.2 45.64 1
 1 6 5 802.19 48.53 1
 1 6 5 874.62 47.46 1
 1 6 5 778.66 35.55 1
 1 6 5 785.94 49.2 1
 1 6 5 739.68 53.95 1
 1 6 5 793.67 59.32 1
 1 6 5 790.16 67.98 1
 1 6 5 714.22 60.43 1
 1 6 5 806.23 49.55 1
 -1 -6 -4 7099.14 439.33 1
 -1 -6 -4 8113.13 608.33 1
 -1 -6 -4 7357.23 484.1 1
 -1 -6 -4 7455.63 421.07 1
 -1 -6 -4 7765.53 601.93 1
 -1 -6 -4 7220.34 597.89 1
 -1 -6 -4 7330.93 614.13 1
 -1 -6 -4 7529.33 559.17 1
 1 6 4 7945.53 489.11 1
 1 6 4 7442.43 456.62 1
 1 6 4 8560.02 474.01 1
 1 6 4 8102.63 394.2 1
 1 6 4 7401.13 557.06 1
 1 6 4 7121.14 584.01 1
 1 6 4 7589.03 622.65 1
 1 6 4 7374.83 461.54 1
 1 6 4 8316.83 530.28 1
 1 6 4 7645.23 578.66 1
 -1 -6 -3 45.35 7.12 1
 -1 -6 -3 65.43 9.81 1
 -1 -6 -3 54.21 6.27 1
 -1 -6 -3 54.42 11.79 1
 -1 -6 -3 59.1 7.3 1
 -1 -6 -3 77.5 12.88 1
 -1 -6 -3 69.84 10.68 1
 -1 -6 -3 60.61 14.04 1
 1 6 3 68.48 6.73 1
 1 6 3 57.78 5.32 1
 1 6 3 50.55 10.32 1
 1 6 3 62.05 7.27 1
 1 6 3 61.83 6.23 1
 1 6 3 86.7 11.57 1
 1 6 3 82.12 13.59 1
 1 6 3 66.46 5.92 1
 1 6 3 49.69 5.33 1
 1 6 3 75.33 7.41 1
 -1 -6 -2 862.33 48.81 1
 -1 -6 -2 840.03 62.84 1
 -1 -6 -2 801.75 67.97 1
 -1 -6 -2 968.38 48.75 1
 -1 -6 -2 859.96 64.81 1
 -1 -6 -2 800.17 66 1
 -1 -6 -2 722.38 60.59 1
 1 6 2 791.48 67.91 1
 1 6 2 873.3 53.96 1
 1 6 2 884.1 44.12 1
 1 6 2 926.24 45.4 1
 1 6 2 834.67 62.47 1
 1 6 2 771.02 65.58 1
 1 6 2 792.35 78.02 1
 1 6 2 869 54.5 1
 1 6 2 726.86 59.1 1
 1 6 2 842.31 63.34 1
 -1 -6 -1 3488.07 204.04 1
 -1 -6 -1 3721.67 320.37 1
 -1 -6 -1 4117.56 319.49 1
 -1 -6 -1 3416.17 304.74 1
 -1 -6 -1 3451.27 223.44 1
 -1 -6 -1 3300.27 287.53 1
 -1 -6 -1 3337.07 273.83 1
 -1 -6 -1 3361.67 291.48 1
 -1 -6 -1 3507.47 286.3 1
 -1 -6 -1 3289.67 280.33 1
 1 6 1 2694.48 354.43 1
 1 6 1 3182.57 283.93 1
 1 6 1 3579.47 265.05 1
 1 6 1 3435.47 455.22 1
 1 6 1 2957.87 351.09 1
 1 6 1 3121.97 444.51 1
 1 6 1 3258.07 321.07 1
 1 6 1 3215.97 401.58 1
 1 6 1 2799.77 281.38 1
 1 6 1 3563.57 455.75 1
 -1 -6 0 1750.68 102.81 1
 -1 -6 0 1980.68 153.12 1
 -1 -6 0 1854.28 118.44 1
 -1 -6 0 1970.98 124.58 1
 -1 -6 0 2168.58 177.87 1
 -1 -6 0 2018.38 167.6 1
 1 6 0 1734.88 102.02 1
 1 6 0 1914.78 93.5 1
 1 6 0 1664.59 91.04 1
 1 6 0 1632.99 174.45 1
 1 6 0 1659.29 191.66 1
 1 6 0 2058.78 243.02 1
 1 6 0 1851.58 150.92 1
 1 6 0 1824.38 181.82 1
 1 6 0 1881.48 115.1 1
 1 6 0 1920.08 139.86 1
 -1 -6 1 6936.74 535.2 1
 -1 -6 1 8239.63 618.69 1
 -1 -6 1 8227.33 541.17 1
 -1 -6 1 8289.63 655.31 1
 -1 -6 1 7042.04 578.75 1
 -1 -6 1 7279.13 596.39 1
 -1 -6 1 7041.24 443.54 1
 1 6 -1 6957.84 433.45 1
 1 6 -1 7164.94 1078.09 1
 1 6 -1 6811.14 395.52 1
 1 6 -1 6511.74 667.51 1
 1 6 -1 6215.04 552.67 1
 1 6 -1 6875.24 571.11 1
 1 6 -1 6815.54 786.47 1
 1 6 -1 6236.94 540.29 1
 1 6 -1 7243.13 465.49 1
 1 6 -1 6199.24 625.02 1
 -1 -6 2 1819.08 106.32 1
 -1 -6 2 1942.88 124.76 1
 -1 -6 2 1685.68 106.15 1
 -1 -6 2 1791.88 148.9 1
 -1 -6 2 1783.98 147.14 1
 1 6 -2 1825.28 110.8 1
 1 6 -2 1773.48 102.55 1
 1 6 -2 1402.99 126.51 1
 1 6 -2 1511.89 133.54 1
 1 6 -2 1704.08 140.3 1
 1 6 -2 1620.69 150.13 1
 1 6 -2 1856.88 140.82 1
 1 6 -2 1669.88 104.65 1
 1 6 -2 1690.98 126.25 1
 -1 -6 3 7522.33 598.33 1
 -1 -6 3 6575.84 441.79 1
 -1 -6 3 6235.24 425.46 1
 -1 -6 3 6114.94 387.09 1
 -1 -6 3 6906.84 565.14 1
 -1 -6 3 6106.15 524.67 1
 1 6 -3 5727.75 352.94 1
 1 6 -3 6272.94 438.19 1
 1 6 -3 5843.65 385.51 1
 1 6 -3 5990.25 394.11 1
 1 6 -3 6650.54 565.31 1
 1 6 -3 6711.04 553.2 1
 1 6 -3 6101.75 490.78 1
 1 6 -3 5737.45 366.55 1
 1 6 -3 5812.05 451.71 1
 -1 -6 4 2395.08 153.2 1
 -1 -6 4 2197.48 140.03 1
 -1 -6 4 2381.88 141.61 1
 -1 -6 4 2351.18 155.13 1
 -1 -6 4 2291.48 175.59 1
 -1 -6 4 2159.78 182.79 1
 -1 -6 4 2137.78 175.24 1
 -1 -6 4 2563.58 134.15 1
 1 6 -4 2215.08 139.42 1
 1 6 -4 2280.88 136.96 1
 1 6 -4 2081.58 129.94 1
 1 6 -4 2182.58 181.74 1
 1 6 -4 2059.68 180.77 1
 1 6 -4 2071.08 165.23 1
 1 6 -4 2277.38 149.34 1
 1 6 -4 2299.38 171.03 1
 -1 -6 5 1035.09 77.31 1
 -1 -6 5 1236.99 91.57 1
 -1 -6 5 1165.09 71.34 1
 -1 -6 5 984.19 61 1
 -1 -6 5 1041.29 89.2 1
 -1 -6 5 1154.49 67.08 1
 -1 -6 5 1299.39 108.43 1
 1 6 -5 979.8 66.94 1
 1 6 -5 1061.49 73.39 1
 1 6 -5 978.04 65.28 1
 1 6 -5 1158.89 100.17 1
 1 6 -5 1144.89 100.88 1
 1 6 -5 1133.39 93.59 1
 1 6 -5 1082.49 71.83 1
 1 6 -5 1050.89 85.13 1
 -1 -6 6 1308.99 81.35 1
 -1 -6 6 1402.09 105 1
 -1 -6 6 1258.09 78.29 1
 -1 -6 6 1442.49 87.23 1
 -1 -6 6 1309.89 82.4 1
 -1 -6 6 1177.29 100.35 1
 -1 -6 6 1288.79 81.03 1
 -1 -6 6 1210.69 89.46 1
 -1 -6 6 1372.29 113.26 1
 1 6 -6 1179.99 75.51 1
 1 6 -6 1165.89 72.63 1
 1 6 -6 1347.69 83.97 1
 1 6 -6 1511.89 127.65 1
 1 6 -6 1373.09 117.82 1
 1 6 -6 1388.09 104.3 1
 1 6 -6 1301.09 86.71 1
 1 6 -6 1429.29 107.9 1
 -1 -6 7 3019.27 184.28 1
 -1 -6 7 2618.98 163.74 1
 -1 -6 7 2851.57 171.11 1
 -1 -6 7 2968.37 181.56 1
 -1 -6 7 3171.17 192.8 1
 -1 -6 7 3322.17 249.08 1
 -1 -6 7 2913.97 237.22 1
 -1 -6 7 3251.07 269.36 1
 -1 -6 7 3201.07 236.61 1
 1 6 -7 2960.47 193.68 1
 1 6 -7 2970.07 238.72 1
 1 6 -7 2861.27 225.46 1
 1 6 -7 2484.58 166.81 1
 1 6 -7 2883.17 186.92 1
 1 6 -7 3014.87 254.26 1
 1 6 -7 3201.87 268.48 1
 1 6 -7 2740.98 180.95 1
 -1 -6 8 6206.24 396.66 1
 -1 -6 8 4895.46 378.57 1
 -1 -6 8 6305.44 391.13 1
 -1 -6 8 6316.84 381.82 1
 -1 -6 8 6086.85 368.21 1
 -1 -6 8 6035.95 500.43 1
 -1 -6 8 5929.75 482.17 1
 -1 -6 8 5929.75 442.58 1
 1 6 -8 5884.95 474.1 1
 1 6 -8 5183.45 418.78 1
 1 6 -8 5417.85 389.64 1
 1 6 -8 5469.65 353.03 1
 1 6 -8 5690.95 474.8 1
 1 6 -8 5700.55 503.86 1
 1 6 -8 6532.84 454.87 1
 1 6 -8 5200.95 351.44 1
 -1 -6 9 2018.38 124.76 1
 -1 -6 9 1856.88 116.24 1
 -1 -6 9 1839.28 113.26 1
 -1 -6 9 1984.18 124.49 1
 -1 -6 9 2006.08 119.14 1
 -1 -6 9 1692.68 126.86 1
 -1 -6 9 1891.98 155.4 1
 -1 -6 9 2109.68 177.35 1
 -1 -6 9 1849.88 136.17 1
 1 6 -9 1877.08 114.4 1
 1 6 -9 1787.48 133.71 1
 1 6 -9 1912.18 144.69 1
 1 6 -9 1757.68 106.58 1
 1 6 -9 1815.58 115.01 1
 1 6 -9 1710.28 148.02 1
 1 6 -9 1764.68 147.41 1
 1 6 -9 1683.88 108.52 1
 -1 -6 10 26.36 5.81 1
 -1 -6 10 29.68 6.89 1
 -1 -6 10 26.94 7.6 1
 -1 -6 10 30.28 14.77 1
 -1 -6 10 23.22 7.5 1
 -1 -6 10 31.1 6.84 1
 -1 -6 10 28.88 15.15 1
 -1 -6 10 6.23 9.96 1
 -1 -6 10 20.63 6.55 1
 1 6 -10 32.32 7.27 1
 1 6 -10 34.23 9.1 1
 1 6 -10 21.77 6.38 1
 1 6 -10 16.68 7.29 1
 1 6 -10 35.6 6.99 1
 1 6 -10 9.01 8.15 1
 1 6 -10 7.84 8.76 1
 1 6 -10 17.72 5.89 1
 -1 -6 11 319.4 21.33 1
 -1 -6 11 368.48 25.65 1
 -1 -6 11 364.09 24.1 1
 -1 -6 11 282.7 25.86 1
 -1 -6 11 401.93 26.36 1
 -1 -6 11 336.17 26.3 1
 -1 -6 11 427.83 45.09 1
 -1 -6 11 369 38.9 1
 -1 -6 11 395.52 30.96 1
 1 6 -11 309.65 22.61 1
 1 6 -11 315.36 27.02 1
 1 6 -11 337.84 27.65 1
 1 6 -11 346 23.99 1
 1 6 -11 327.48 23.35 1
 1 6 -11 337.05 40.03 1
 1 6 -11 360.84 37.53 1
 1 6 -11 375.76 24.93 1
 -1 -6 12 578.66 38.29 1
 -1 -6 12 563.03 37.44 1
 -1 -6 12 615.62 38.53 1
 -1 -6 12 495.43 41.9 1
 -1 -6 12 625.37 40.2 1
 -1 -6 12 615.71 48.97 1
 -1 -6 12 640.03 48.23 1
 -1 -6 12 571.81 50.55 1
 -1 -6 12 641.08 59.06 1
 1 6 -12 588.05 54.29 1
 1 6 -12 651.71 40.12 1
 1 6 -12 622.91 40.03 1
 1 6 -12 594.11 44.92 1
 1 6 -12 520.8 41.1 1
 1 6 -12 559.52 53.42 1
 1 6 -12 575.67 36.76 1
 1 6 -12 610.62 40 1
 -1 -6 13 498.77 31.75 1
 -1 -6 13 478.57 31.47 1
 -1 -6 13 464.79 33.9 1
 -1 -6 13 489.99 34.18 1
 -1 -6 13 456.62 35.49 1
 1 6 -13 448.2 28.44 1
 1 6 -13 398.33 26.67 1
 1 6 -13 420.45 27.75 1
 1 6 -13 487.44 32.01 1
 1 6 -13 472.87 36.59 1
 1 6 -13 449.69 34.03 1
 -1 -6 14 451.71 31.09 1
 -1 -6 14 475.06 31.17 1
 -1 -6 14 493.06 37.79 1
 -1 -6 14 464.44 46.95 1
 -1 -6 14 465.49 33.91 1
 1 6 -14 431.51 29.59 1
 1 6 -14 399.91 26.68 1
 1 6 -14 487.18 37.01 1
 1 6 -14 443.89 47.23 1
 1 6 -14 481.12 32.42 1
 1 6 -14 447.32 29.48 1
 -1 -6 15 415.01 27.8 1
 -1 -6 15 375.59 24.43 1
 -1 -6 15 414.57 32.09 1
 -1 -6 15 338.8 39.92 1
 -1 -6 15 452.32 36.41 1
 1 6 -15 389.28 27.2 1
 1 6 -15 360.75 24.6 1
 1 6 -15 379.89 41.21 1
 1 6 -15 403.07 32.07 1
 1 6 -15 408.42 26.86 1
 -1 -6 16 496.66 33.34 1
 -1 -6 16 457.15 30.11 1
 -1 -6 16 461.45 32.22 1
 -1 -6 16 414.83 31.83 1
 -1 -6 16 451.79 50.78 1
 1 6 -16 432.04 28.9 1
 1 6 -16 339.15 43.01 1
 1 6 -16 369.27 29.04 1
 1 6 -16 418.08 27.59 1
 -1 -6 17 198.86 16.08 1
 -1 -6 17 208.43 16.7 1
 -1 -6 17 188.41 23.35 1
 -1 -6 17 258.29 22.69 1
 -1 -6 17 223.88 38.64 1
 1 6 -17 197.01 18.16 1
 1 6 -17 225.81 36 1
 1 6 -17 222.39 20.09 1
 1 6 -17 194.29 16.1 1
 -1 -6 18 40.87 10.4 1
 -1 -6 18 35.79 11.25 1
 -1 -6 18 29.24 14.81 1
 -1 -6 18 35.21 31.55 1
 -1 -6 18 39.32 8.17 1
 1 6 -18 28.51 10.54 1
 1 6 -18 34.67 10.33 1
 1 6 -18 32.93 9.06 1
 1 6 -18 32.88 26.24 1
 -1 -6 19 -4.21 15.02 1
 -1 -6 19 4.57 11.79 1
 -1 -6 19 -14.65 11.22 1
 -1 -6 19 93.85 37.05 1
 -1 -6 19 3.08 13.64 1
 1 6 -19 8.26 10.26 1
 1 6 -19 1.71 34.32 1
 1 6 -19 10.12 13.48 1
 1 6 -19 8.54 11.02 1
 -1 -6 20 118.7 17.11 1
 -1 -6 21 71.3 16.75 1
 -1 -6 22 47.89 24.81 1
 1 5 22 37.29 16.44 1
 1 5 21 559.17 40.28 1
 -1 -5 -20 78.97 17.14 1
 -1 -5 -20 52.07 17.47 1
 -1 -5 -20 51.09 33.55 1
 -1 -5 -20 109.13 28.15 1
 1 5 20 84.23 21.29 1
 1 5 20 75.23 8.99 1
 1 5 20 81.61 34.86 1
 1 5 20 68.21 9.91 1
 1 5 20 73.27 10.67 1
 -1 -5 -19 91.92 13.12 1
 -1 -5 -19 52.64 17.77 1
 -1 -5 -19 85.15 14.13 1
 -1 -5 -19 103.07 29.46 1
 1 5 19 80.62 9.67 1
 1 5 19 74.9 18.3 1
 1 5 19 68.12 18.68 1
 1 5 19 80.58 9.53 1
 1 5 19 166.55 35.47 1
 1 5 19 74.19 10.69 1
 -1 -5 -18 115.63 14.9 1
 -1 -5 -18 94.47 18.09 1
 -1 -5 -18 59.67 16.89 1
 -1 -5 -18 116.24 44.3 1
 -1 -5 -18 82.44 17.79 1
 1 5 18 123.26 16.86 1
 1 5 18 90.17 15.48 1
 1 5 18 122.56 12.98 1
 1 5 18 116.15 13.64 1
 1 5 18 107.29 12.5 1
 1 5 18 181.47 42.06 1
 -1 -5 -17 67.81 13.55 1
 -1 -5 -17 61.73 10.18 1
 -1 -5 -17 57.09 12.96 1
 -1 -5 -17 79.5 26.7 1
 -1 -5 -17 82.33 13.24 1
 1 5 17 52.63 13.35 1
 1 5 17 62.48 15.7 1
 1 5 17 66.19 7.3 1
 1 5 17 61.3 7.78 1
 1 5 17 83.59 23.23 1
 1 5 17 70.71 9.96 1
 1 5 17 76.77 7.88 1
 -1 -5 -16 33.33 8.26 1
 -1 -5 -16 17.49 10.55 1
 -1 -5 -16 23.85 14.78 1
 -1 -5 -16 51.09 10.36 1
 -1 -5 -16 13.77 17.66 1
 1 5 16 35.72 5.52 1
 1 5 16 20.95 10.85 1
 1 5 16 37.49 16.67 1
 1 5 16 10.72 13.98 1
 1 5 16 16.2 12.06 1
 1 5 16 39.04 6.65 1
 1 5 16 38.49 7.04 1
 1 5 16 32.56 10.97 1
 -1 -5 -15 515.45 29.97 1
 -1 -5 -15 427.48 33.94 1
 -1 -5 -15 436.17 28.4 1
 -1 -5 -15 511.67 49.1 1
 -1 -5 -15 438.45 44.43 1
 -1 -5 -15 408.42 28.02 1
 1 5 15 471.29 31.62 1
 1 5 15 392.09 24.02 1
 1 5 15 433.1 27.01 1
 1 5 15 476.2 31.64 1
 1 5 15 498.15 47.59 1
 1 5 15 515.01 54.46 1
 1 5 15 530.64 40.44 1
 1 5 15 414.83 26.94 1
 1 5 15 499.91 37.53 1
 -1 -5 -14 74.64 9.93 1
 -1 -5 -14 83.17 8.67 1
 -1 -5 -14 98.95 10.97 1
 -1 -5 -14 63.5 13.07 1
 -1 -5 -14 73.33 18.73 1
 -1 -5 -14 82.98 19.12 1
 1 5 14 78.02 6.69 1
 1 5 14 70.5 15.59 1
 1 5 14 65.61 9.62 1
 1 5 14 87.88 9.74 1
 1 5 14 80.56 20.04 1
 1 5 14 92.8 20.18 1
 1 5 14 65.77 9.53 1
 1 5 14 80.81 7.52 1
 1 5 14 70.35 8.92 1
 -1 -5 -13 2253.68 166.2 1
 -1 -5 -13 2470.58 180.33 1
 -1 -5 -13 2295.88 140.91 1
 -1 -5 -13 1957.88 123.09 1
 -1 -5 -13 2727.78 225.37 1
 -1 -5 -13 2552.18 212.11 1
 -1 -5 -13 2582.08 126.34 1
 1 5 13 2665.48 164.88 1
 1 5 13 2374.88 120.63 1
 1 5 13 2268.68 133.36 1
 1 5 13 2222.98 131.87 1
 1 5 13 2316.88 191.57 1
 1 5 13 2294.98 190.52 1
 1 5 13 2636.48 194.47 1
 1 5 13 2292.38 141 1
 1 5 13 2245.78 164.18 1
 -1 -5 -12 1409.09 87.46 1
 -1 -5 -12 1368.69 84.35 1
 -1 -5 -12 1394.19 82.49 1
 -1 -5 -12 1315.19 60.24 1
 -1 -5 -12 1385.39 82.57 1
 -1 -5 -12 1411.79 104.04 1
 -1 -5 -12 1345.89 99.3 1
 -1 -5 -12 1229.09 104.48 1
 -1 -5 -12 1323.09 111.5 1
 1 5 12 1310.79 64.78 1
 1 5 12 1517.09 88.76 1
 1 5 12 1524.09 90.25 1
 1 5 12 1307.29 112.03 1
 1 5 12 1435.49 106.15 1
 1 5 12 1400.29 102.55 1
 1 5 12 1255.49 107.11 1
 1 5 12 1491.69 91.22 1
 1 5 12 1518.89 92.98 1
 -1 -5 -11 828 51.58 1
 -1 -5 -11 738.01 46.27 1
 -1 -5 -11 765.14 46.74 1
 -1 -5 -11 771.81 36.7 1
 -1 -5 -11 824.93 49.58 1
 -1 -5 -11 760.31 56.75 1
 -1 -5 -11 737.57 54.73 1
 -1 -5 -11 725.19 62.49 1
 -1 -5 -11 735.11 63.27 1
 1 5 11 806.58 42.53 1
 1 5 11 802.1 48.06 1
 1 5 11 798.76 49.46 1
 1 5 11 726.95 63.19 1
 1 5 11 899.9 67.08 1
 1 5 11 751.18 55.36 1
 1 5 11 846.26 74.65 1
 1 5 11 811.14 49.96 1
 1 5 11 798.59 49.27 1
 -1 -5 -10 362.59 23.66 1
 -1 -5 -10 368.83 24.58 1
 -1 -5 -10 380.94 24.78 1
 -1 -5 -10 380.51 23.93 1
 -1 -5 -10 349.25 22.02 1
 -1 -5 -10 351.88 26.9 1
 -1 -5 -10 360.75 27.87 1
 -1 -5 -10 335.47 33.46 1
 -1 -5 -10 376.47 35 1
 1 5 10 404.91 25.83 1
 1 5 10 418.61 27.27 1
 1 5 10 398.85 24.85 1
 1 5 10 335.2 31.98 1
 1 5 10 412.11 30.68 1
 1 5 10 387.7 29.49 1
 1 5 10 408.16 38.95 1
 1 5 10 372.25 24.75 1
 1 5 10 403.42 25.83 1
 -1 -5 -9 238.1 16.37 1
 -1 -5 -9 222.12 18.56 1
 -1 -5 -9 221.95 15.05 1
 -1 -5 -9 236.26 16.06 1
 -1 -5 -9 226.86 14.67 1
 -1 -5 -9 193.85 22.7 1
 -1 -5 -9 204.74 24.74 1
 -1 -5 -9 199.21 15.07 1
 1 5 9 216.15 17.05 1
 1 5 9 270.15 18.51 1
 1 5 9 247.58 18.22 1
 1 5 9 262.51 17.11 1
 1 5 9 199.21 21.49 1
 1 5 9 235.64 18.95 1
 1 5 9 237.22 25 1
 1 5 9 240.38 16.8 1
 1 5 9 260.58 17.12 1
 -1 -5 -8 1229.99 77.22 1
 -1 -5 -8 1172.09 72.19 1
 -1 -5 -8 1172.09 69.4 1
 -1 -5 -8 1139.59 64.89 1
 -1 -5 -8 1085.99 66.4 1
 -1 -5 -8 1145.69 84.05 1
 -1 -5 -8 1098.29 81.61 1
 -1 -5 -8 1278.29 106.76 1
 -1 -5 -8 1223.89 101.14 1
 1 5 8 1119.39 60.12 1
 1 5 8 1062.29 66.35 1
 1 5 8 1230.89 72.6 1
 1 5 8 1233.49 104.04 1
 1 5 8 1200.19 87.97 1
 1 5 8 1117.59 83.89 1
 1 5 8 1257.19 104.04 1
 1 5 8 1226.49 75.71 1
 1 5 8 1275.69 80.64 1
 -1 -5 -7 866.8 54.23 1
 -1 -5 -7 994.72 60.83 1
 -1 -5 -7 928.88 54.77 1
 -1 -5 -7 963.12 46.06 1
 -1 -5 -7 834.67 54.89 1
 -1 -5 -7 897.27 66.38 1
 -1 -5 -7 872.07 64.76 1
 -1 -5 -7 889.37 73.82 1
 -1 -5 -7 818.96 71.47 1
 1 5 7 983.31 49.55 1
 1 5 7 985.94 58.74 1
 1 5 7 999.99 60.14 1
 1 5 7 908.68 77.03 1
 1 5 7 829.05 62.62 1
 1 5 7 934.14 68.26 1
 1 5 7 743.28 63.49 1
 1 5 7 935.9 58.85 1
 1 5 7 968.38 59.74 1
 -1 -5 -6 130.02 13.56 1
 -1 -5 -6 131.87 11.42 1
 -1 -5 -6 147.06 17.6 1
 -1 -5 -6 127.3 10.17 1
 -1 -5 -6 144.07 10.18 1
 -1 -5 -6 161.02 19.1 1
 -1 -5 -6 121.42 14.57 1
 -1 -5 -6 139.24 10.01 1
 -1 -5 -6 159.44 12.88 1
 1 5 6 153.91 10.11 1
 1 5 6 153.64 11.51 1
 1 5 6 167.51 15.36 1
 1 5 6 137.84 12.68 1
 1 5 6 142.05 19.33 1
 1 5 6 145.39 17.63 1
 1 5 6 141.97 10.88 1
 1 5 6 158.03 11.06 1
 1 5 6 149.87 11.9 1
 -1 -5 -5 9104.42 547.76 1
 -1 -5 -5 9130.72 585.51 1
 -1 -5 -5 8937.62 611.06 1
 -1 -5 -5 7940.23 385.6 1
 -1 -5 -5 9262.42 689.11 1
 -1 -5 -5 8212.43 684.28 1
 -1 -5 -5 7906.83 720.8 1
 1 5 5 8832.22 544.16 1
 1 5 5 8884.92 530.99 1
 1 5 5 10289.61 757.5 1
 1 5 5 8424.82 352.85 1
 1 5 5 9394.12 767.42 1
 1 5 5 8281.73 622.29 1
 1 5 5 8482.82 643.37 1
 1 5 5 8797.12 734.5 1
 1 5 5 8404.62 535.99 1
 1 5 5 8999.02 564.26 1
 -1 -5 -4 6318.64 467.42 1
 -1 -5 -4 5940.25 458.29 1
 -1 -5 -4 5965.75 382 1
 -1 -5 -4 5755.85 309.92 1
 -1 -5 -4 5246.65 493.41 1
 -1 -5 -4 5579.35 454.52 1
 -1 -5 -4 5360.75 450.13 1
 -1 -5 -4 5438.05 493.85 1
 1 5 4 5582.05 336.96 1
 1 5 4 5684.75 269.97 1
 1 5 4 5783.05 359.08 1
 1 5 4 5444.15 407.99 1
 1 5 4 5697.95 464.96 1
 1 5 4 5728.65 468.12 1
 1 5 4 5811.15 363.47 1
 1 5 4 5419.65 340.73 1
 1 5 4 6033.35 451.44 1
 -1 -5 -3 2776.08 351.53 1
 -1 -5 -3 2870.87 282.96 1
 -1 -5 -3 3030.67 240.47 1
 -1 -5 -3 2541.68 359.26 1
 -1 -5 -3 2638.28 293.41 1
 -1 -5 -3 2736.58 227.92 1
 -1 -5 -3 2942.07 244.6 1
 -1 -5 -3 2809.47 225.72 1
 1 5 3 3129.07 193.5 1
 1 5 3 2969.27 193.24 1
 1 5 3 3308.97 218.52 1
 1 5 3 3004.37 138.72 1
 1 5 3 2877.07 215.45 1
 1 5 3 3035.97 251.36 1
 1 5 3 3082.47 256.01 1
 1 5 3 2850.67 183.84 1
 1 5 3 3155.37 200.26 1
 1 5 3 2693.58 278.93 1
 -1 -5 -2 3316.07 328.44 1
 -1 -5 -2 3073.67 270.32 1
 -1 -5 -2 3056.17 195.43 1
 -1 -5 -2 3013.97 139.42 1
 -1 -5 -2 3182.57 258.12 1
 -1 -5 -2 3073.67 253.38 1
 -1 -5 -2 2859.47 246.79 1
 -1 -5 -2 2914.77 244.16 1
 1 5 2 2977.17 270.76 1
 1 5 2 3025.47 201.93 1
 1 5 2 3124.67 307.9 1
 1 5 2 2963.97 172.43 1
 1 5 2 3026.27 230.81 1
 1 5 2 3251.97 304.65 1
 1 5 2 2816.47 276.64 1
 1 5 2 2944.67 203.42 1
 1 5 2 2884.07 186.65 1
 1 5 2 2907.77 225.37 1
 -1 -5 -1 11536.3 963.12 1
 -1 -5 -1 10921.8 813.86 1
 -1 -5 -1 11106.1 650.3 1
 -1 -5 -1 12019.19 813.69 1
 -1 -5 -1 10307.21 739.59 1
 -1 -5 -1 10491.51 1120.29 1
 -1 -5 -1 13590.78 1112.39 1
 -1 -5 -1 11202.7 783.13 1
 -1 -5 -1 10649.6 943.8 1
 1 5 1 11106.1 663.65 1
 1 5 1 10245.71 1438.99 1
 1 5 1 10149.11 1848.08 1
 1 5 1 11922.59 824.05 1
 1 5 1 11123.7 823.35 1
 1 5 1 11940.19 977.16 1
 1 5 1 10465.21 1381.89 1
 1 5 1 11150 688.4 1
 1 5 1 9754.11 1125.49 1
 1 5 1 11018.3 1405.59 1
 -1 -5 0 11694.39 1043.89 1
 -1 -5 0 11431 917.46 1
 -1 -5 0 10807.6 753.11 1
 -1 -5 0 11360.7 1006.99 1
 -1 -5 0 11764.59 1026.29 1
 -1 -5 0 11071 952.58 1
 -1 -5 0 11536.3 768.91 1
 1 5 0 10491.51 811.67 1
 1 5 0 9148.32 2418.78 1
 1 5 0 10956.9 1694.48 1
 1 5 0 9956.01 1381.89 1
 1 5 0 10500.31 1097.49 1
 1 5 0 9824.31 1376.59 1
 1 5 0 9815.51 1312.59 1
 1 5 0 9157.02 1218.59 1
 1 5 0 10263.31 819.39 1
 1 5 0 10289.61 1296.79 1
 -1 -5 1 3379.27 213.43 1
 -1 -5 1 3174.67 293.5 1
 -1 -5 1 3182.57 200.79 1
 -1 -5 1 3092.17 239.33 1
 -1 -5 1 3323.07 276.47 1
 -1 -5 1 3736.57 313.43 1
 -1 -5 1 3214.17 246.27 1
 1 5 -1 2897.27 424.84 1
 1 5 -1 2880.57 213.78 1
 1 5 -1 2474.98 415.1 1
 1 5 -1 3190.47 238.1 1
 1 5 -1 2745.38 243.63 1
 1 5 -1 3034.17 322.47 1
 1 5 -1 3136.97 233.54 1
 1 5 -1 2656.68 270.5 1
 -1 -5 2 780.76 49.78 1
 -1 -5 2 738.62 56.25 1
 -1 -5 2 581.56 33.6 1
 -1 -5 2 681.99 41.81 1
 -1 -5 2 727.82 60.58 1
 -1 -5 2 712.9 60.26 1
 1 5 -2 643.1 38.76 1
 1 5 -2 563.56 101.32 1
 1 5 -2 600.08 52 1
 1 5 -2 579.19 49.37 1
 1 5 -2 733.09 55.29 1
 1 5 -2 693.5 62.27 1
 1 5 -2 648.02 59.58 1
 1 5 -2 740.12 45.8 1
 1 5 -2 710.97 60.84 1
 -1 -5 3 10166.71 664.79 1
 -1 -5 3 11281.7 858.29 1
 -1 -5 3 9359.02 711.32 1
 -1 -5 3 10921.8 709.65 1
 -1 -5 3 10939.3 935.02 1
 -1 -5 3 9771.61 803.94 1
 1 5 -3 9604.81 763.73 1
 1 5 -3 9727.71 634.23 1
 1 5 -3 8344.92 864.26 1
 1 5 -3 10482.81 830.54 1
 1 5 -3 9789.21 825.63 1
 1 5 -3 10368.61 838.27 1
 1 5 -3 10333.51 672.07 1
 1 5 -3 11352 942.05 1
 -1 -5 4 7446.83 497.89 1
 -1 -5 4 6769.04 437.84 1
 -1 -5 4 6497.74 414.31 1
 -1 -5 4 6641.74 556.18 1
 -1 -5 4 6160.64 504.74 1
 -1 -5 4 7260.63 555.31 1
 1 5 -4 6563.54 415.71 1
 1 5 -4 6282.64 384.72 1
 1 5 -4 6386.24 489.55 1
 1 5 -4 6100.95 473.39 1
 1 5 -4 6663.64 414.31 1
 1 5 -4 6929.74 449.95 1
 -1 -5 5 2776.08 171.9 1
 -1 -5 5 2976.27 185.42 1
 -1 -5 5 2638.28 163.3 1
 -1 -5 5 3121.97 234.41 1
 -1 -5 5 2896.37 171.82 1
 -1 -5 5 2992.97 244.25 1
 -1 -5 5 2901.67 240.03 1
 -1 -5 5 3004.37 222.21 1
 1 5 -5 2661.98 164.09 1
 1 5 -5 2961.37 223.7 1
 1 5 -5 2874.37 215.01 1
 1 5 -5 2765.58 167.69 1
 1 5 -5 2949.07 188.23 1
 1 5 -5 2979.77 244.69 1
 1 5 -5 2920.97 246.79 1
 1 5 -5 2735.68 173.75 1
 -1 -5 6 679.45 44.75 1
 -1 -5 6 619.4 39.53 1
 -1 -5 6 640.56 39.78 1
 -1 -5 6 605.79 48.11 1
 -1 -5 6 641.78 39.19 1
 -1 -5 6 637.22 47.67 1
 -1 -5 6 642.31 56.29 1
 -1 -5 6 596.92 52.03 1
 -1 -5 6 659.78 50.16 1
 1 5 -6 567.77 37.56 1
 1 5 -6 609.39 48.56 1
 1 5 -6 641.17 50.41 1
 1 5 -6 642.58 40.69 1
 1 5 -6 597.27 39.46 1
 1 5 -6 623.08 54.71 1
 1 5 -6 628.26 58.76 1
 1 5 -6 537.48 37 1
 -1 -5 7 1063.19 68.88 1
 -1 -5 7 1286.19 79.38 1
 -1 -5 7 1045.69 63.34 1
 -1 -5 7 1137.79 55.57 1
 -1 -5 7 1208.09 72.99 1
 -1 -5 7 1143.09 84.53 1
 -1 -5 7 1127.29 84.37 1
 1 5 -7 1054.39 92.36 1
 1 5 -7 1000.89 94.12 1
 1 5 -7 1119.39 72.13 1
 1 5 -7 964.87 59.75 1
 1 5 -7 1176.49 88.67 1
 1 5 -7 1209.79 94.29 1
 1 5 -7 1305.49 86.05 1
 1 5 -7 1238.79 77.72 1
 -1 -5 8 805.44 49.18 1
 -1 -5 8 836.6 62.15 1
 -1 -5 8 773.04 48.95 1
 -1 -5 8 812.63 50.58 1
 -1 -5 8 756.53 47.51 1
 -1 -5 8 981.55 84 1
 -1 -5 8 860.75 51.51 1
 -1 -5 8 885.86 66.9 1
 -1 -5 8 786.56 67.45 1
 1 5 -8 725.1 45.93 1
 1 5 -8 829.58 51.39 1
 1 5 -8 739.5 63.09 1
 1 5 -8 702.1 64.13 1
 1 5 -8 793.41 60.25 1
 1 5 -8 640.73 41.57 1
 1 5 -8 643.28 49.56 1
 -1 -5 9 206.5 14.51 1
 -1 -5 9 234.85 16.44 1
 -1 -5 9 216.77 15.93 1
 -1 -5 9 205.71 16.26 1
 -1 -5 9 175.59 12.61 1
 -1 -5 9 219.05 17.95 1
 -1 -5 9 191.83 24.35 1
 -1 -5 9 212.73 27.28 1
 -1 -5 9 205.53 16.78 1
 1 5 -9 208.51 14.06 1
 1 5 -9 194.03 15.57 1
 1 5 -9 181.47 16.08 1
 1 5 -9 200.79 15.15 1
 1 5 -9 179.98 13.92 1
 1 5 -9 218.35 23.36 1
 1 5 -9 224.84 26.55 1
 1 5 -9 190.6 14.06 1
 -1 -5 10 34.35 5.49 1
 -1 -5 10 31.93 7.3 1
 -1 -5 10 34.31 6.87 1
 -1 -5 10 35.7 15.04 1
 -1 -5 10 33.15 7.58 1
 -1 -5 10 35.12 6.46 1
 -1 -5 10 41.16 15.22 1
 -1 -5 10 48.45 13.58 1
 -1 -5 10 35.16 6.11 1
 1 5 -10 19.95 5.7 1
 1 5 -10 42.69 6.78 1
 1 5 -10 40.14 8.39 1
 1 5 -10 24.2 5.94 1
 1 5 -10 33.46 6.15 1
 1 5 -10 41.28 16.35 1
 1 5 -10 29.15 12.9 1
 1 5 -10 39.97 6.71 1
 -1 -5 11 247.14 20.77 1
 -1 -5 11 278.49 24.61 1
 -1 -5 11 256.63 19.56 1
 -1 -5 11 257.59 18.13 1
 -1 -5 11 256.19 37.44 1
 -1 -5 11 272.6 29.52 1
 -1 -5 11 289.46 31.64 1
 1 5 -11 266.72 19.14 1
 1 5 -11 283.93 21.52 1
 1 5 -11 253.55 17.03 1
 1 5 -11 261.45 19.61 1
 1 5 -11 252.32 35.52 1
 1 5 -11 242.84 28.08 1
 1 5 -11 257.15 20.97 1
 1 5 -11 269.53 23.28 1
 -1 -5 12 37.17 6.78 1
 -1 -5 12 34.06 7.22 1
 -1 -5 12 35.72 8.49 1
 -1 -5 12 27.6 6.33 1
 -1 -5 12 31.58 6.54 1
 -1 -5 12 8.47 16.57 1
 -1 -5 12 10.43 9.76 1
 -1 -5 12 48.12 9.45 1
 -1 -5 12 36.22 13.26 1
 1 5 -12 24.06 6.58 1
 1 5 -12 25.96 8.26 1
 1 5 -12 20.62 16.94 1
 1 5 -12 8.42 10.22 1
 1 5 -12 27.72 7.04 1
 1 5 -12 32.24 5.95 1
 -1 -5 13 396.31 26.59 1
 -1 -5 13 395.08 25.84 1
 -1 -5 13 400.7 27.56 1
 -1 -5 13 394.64 27.83 1
 -1 -5 13 368.74 25.79 1
 -1 -5 13 346.53 26.55 1
 1 5 -13 402.45 26.36 1
 1 5 -13 336.7 22.26 1
 1 5 -13 345.12 23.11 1
 1 5 -13 327.83 36.97 1
 1 5 -13 327.48 36.31 1
 1 5 -13 321.33 25.63 1
 1 5 -13 343.72 23.33 1
 1 5 -13 347.41 26.87 1
 -1 -5 14 6.69 5.24 1
 -1 -5 14 8.04 7.58 1
 -1 -5 14 5.16 4.88 1
 -1 -5 14 22.02 17.06 1
 -1 -5 14 -1.12 17.81 1
 -1 -5 14 13.4 6.99 1
 1 5 -14 0.75 4.1 1
 1 5 -14 3.25 8.26 1
 1 5 -14 7.9 4.11 1
 1 5 -14 16.94 13.13 1
 1 5 -14 1.16 7.99 1
 1 5 -14 11.89 4.34 1
 1 5 -14 16.13 6.47 1
 -1 -5 15 33.35 8.03 1
 -1 -5 15 29.69 7.44 1
 -1 -5 15 37.82 6.82 1
 -1 -5 15 29.63 20.5 1
 -1 -5 15 35.96 14.97 1
 1 5 -15 33.18 9.02 1
 1 5 -15 38.52 7.38 1
 1 5 -15 48.57 20.73 1
 1 5 -15 23.05 9.23 1
 1 5 -15 27.62 6.52 1
 -1 -5 16 492.62 32 1
 -1 -5 16 447.05 29.13 1
 -1 -5 16 421.86 32.87 1
 -1 -5 16 448.55 45.65 1
 -1 -5 16 428.09 33.79 1
 1 5 -16 446 29.8 1
 1 5 -16 366.9 38.79 1
 1 5 -16 373.04 30.02 1
 1 5 -16 427.83 29.18 1
 -1 -5 17 252.85 20.32 1
 -1 -5 17 227.04 17.94 1
 -1 -5 17 276.12 22.92 1
 -1 -5 17 236.43 39.44 1
 -1 -5 17 264.35 22.06 1
 1 5 -17 226.6 17.8 1
 1 5 -17 235.12 33.51 1
 1 5 -17 257.15 22.34 1
 1 5 -17 220.02 16.55 1
 -1 -5 18 18.81 8.88 1
 -1 -5 18 22.88 10.22 1
 -1 -5 18 24.56 9.59 1
 -1 -5 18 44.19 32.95 1
 -1 -5 18 26.87 22.3 1
 1 5 -18 31.83 11.91 1
 1 5 -18 45.27 28.46 1
 1 5 -18 7.51 8.27 1
 1 5 -18 20.21 8.59 1
 -1 -5 19 119.93 15.9 1
 -1 -5 19 88.85 13.05 1
 -1 -5 19 96.49 19.53 1
 -1 -5 19 107.46 14.16 1
 -1 -5 19 83.12 34.68 1
 1 5 -19 97.63 14.93 1
 1 5 -19 72.33 34.48 1
 1 5 -19 92.45 12.24 1
 1 5 -19 110.01 12.27 1
 -1 -5 20 92.19 17.44 1
 -1 -5 21 20.81 16.23 1
 -1 -5 22 16.38 18.43 1
 1 4 23 43.24 40.72 1
 1 4 22 141.09 20.05 1
 1 4 21 341.7 26 1
 -1 -4 -20 274.54 28.95 1
 -1 -4 -20 293.41 26.01 1
 -1 -4 -20 297.1 48.31 1
 -1 -4 -20 317.12 32.4 1
 1 4 20 338.89 28.68 1
 1 4 20 339.07 23.45 1
 1 4 20 364.53 57.35 1
 1 4 20 347.05 28.23 1
 1 4 20 354.78 26.19 1
 -1 -4 -19 31.44 10.39 1
 -1 -4 -19 36.84 15.36 1
 -1 -4 -19 29.42 10.39 1
 -1 -4 -19 44.04 24.04 1
 1 4 19 26.14 7.92 1
 1 4 19 33 14.12 1
 1 4 19 22.84 7.14 1
 1 4 19 0.56 26.39 1
 1 4 19 20.22 7.85 1
 -1 -4 -18 26.26 12.71 1
 -1 -4 -18 2.41 6.53 1
 -1 -4 -18 7.16 12.88 1
 -1 -4 -18 25.6 23.43 1
 -1 -4 -18 31.1 10.82 1
 1 4 18 7.62 6.68 1
 1 4 18 18.02 12.65 1
 1 4 18 21.85 11.33 1
 1 4 18 -5.13 16.37 1
 1 4 18 21.76 6.24 1
 1 4 18 7.77 6.24 1
 -1 -4 -17 59.41 15 1
 -1 -4 -17 76.23 12.67 1
 -1 -4 -17 71.69 15.56 1
 -1 -4 -17 82.75 26.05 1
 -1 -4 -17 68.02 13.63 1
 1 4 17 57.38 12.12 1
 1 4 17 53.7 14.68 1
 1 4 17 56.63 9.17 1
 1 4 17 55.54 8.9 1
 1 4 17 21.95 27.19 1
 1 4 17 83.06 10.99 1
 1 4 17 65.7 10.97 1
 -1 -4 -16 210.53 22.66 1
 -1 -4 -16 221.42 17.08 1
 -1 -4 -16 212.73 19.63 1
 -1 -4 -16 216.24 33.34 1
 -1 -4 -16 209.66 17.57 1
 1 4 16 176.12 12.4 1
 1 4 16 198.86 24.06 1
 1 4 16 226.07 22.41 1
 1 4 16 198.77 16.51 1
 1 4 16 247.41 31.47 1
 1 4 16 217.03 15.88 1
 1 4 16 191.48 16.86 1
 -1 -4 -15 427.74 28.5 1
 -1 -4 -15 434.15 28.5 1
 -1 -4 -15 410.27 33.04 1
 -1 -4 -15 430.81 26.26 1
 1 4 15 401.93 31.37 1
 1 4 15 431.87 26.77 1
 1 4 15 478.13 31.45 1
 1 4 15 428.97 27.88 1
 1 4 15 432.31 43.83 1
 1 4 15 427.92 40.71 1
 1 4 15 378.05 28.64 1
 1 4 15 520.28 34.28 1
 1 4 15 453.81 35.8 1
 -1 -4 -14 139.51 11.37 1
 -1 -4 -14 133.01 13.03 1
 -1 -4 -14 131.52 14.21 1
 -1 -4 -14 123.62 11.13 1
 -1 -4 -14 153.82 25.86 1
 -1 -4 -14 132.4 20.88 1
 1 4 14 135.91 9.7 1
 1 4 14 139.77 15.21 1
 1 4 14 122.21 14.28 1
 1 4 14 136.35 12.55 1
 1 4 14 143.81 14.67 1
 1 4 14 139.42 20.75 1
 1 4 14 136.61 11.85 1
 1 4 14 137.66 10.81 1
 1 4 14 139.33 22.78 1
 -1 -4 -13 3635.57 227.74 1
 -1 -4 -13 3416.97 249.43 1
 -1 -4 -13 3359.07 205.62 1
 -1 -4 -13 3303.77 195.52 1
 -1 -4 -13 3539.07 211.59 1
 -1 -4 -13 3437.17 183.05 1
 -1 -4 -13 3554.87 293.06 1
 -1 -4 -13 3235.27 264.79 1
 -1 -4 -13 3444.17 257.24 1
 1 4 13 3168.57 186.04 1
 1 4 13 3495.97 208.87 1
 1 4 13 3806.77 222.12 1
 1 4 13 3232.67 236.87 1
 1 4 13 3273.87 267.95 1
 1 4 13 2946.37 239.77 1
 1 4 13 3178.17 195.43 1
 1 4 13 3906.06 244.16 1
 1 4 13 3762.87 278.22 1
 -1 -4 -12 751.62 47.21 1
 -1 -4 -12 664.09 42.42 1
 -1 -4 -12 762.85 48.75 1
 -1 -4 -12 759.08 43.76 1
 -1 -4 -12 658.99 41.31 1
 -1 -4 -12 790.86 59.26 1
 -1 -4 -12 775.76 68.02 1
 -1 -4 -12 727.3 55.46 1
 -1 -4 -12 941.17 86.5 1
 1 4 12 576.2 37.22 1
 1 4 12 846.79 51.41 1
 1 4 12 694.11 43.05 1
 1 4 12 765.4 57.35 1
 1 4 12 774.8 57.88 1
 1 4 12 707.19 45.18 1
 1 4 12 763.47 67.93 1
 1 4 12 828.88 52.02 1
 -1 -4 -11 33.8 6.64 1
 -1 -4 -11 30.93 5.35 1
 -1 -4 -11 36.82 8.64 1
 -1 -4 -11 21.53 10.7 1
 -1 -4 -11 26.91 4.84 1
 -1 -4 -11 27.01 9.24 1
 -1 -4 -11 48.34 18.7 1
 -1 -4 -11 25.22 4.69 1
 -1 -4 -11 21.57 15.87 1
 1 4 11 31.11 12.23 1
 1 4 11 57.35 8.52 1
 1 4 11 38.94 8.23 1
 1 4 11 23.96 7.17 1
 1 4 11 26.09 5.72 1
 1 4 11 32.1 7.82 1
 1 4 11 9.23 12.19 1
 1 4 11 23.69 5.57 1
 -1 -4 -10 63.94 6.78 1
 -1 -4 -10 44.75 4.8 1
 -1 -4 -10 49.06 5.27 1
 -1 -4 -10 60.05 11.8 1
 -1 -4 -10 64.42 7.93 1
 -1 -4 -10 57.17 7.47 1
 -1 -4 -10 47.86 6.11 1
 -1 -4 -10 66.1 12.84 1
 -1 -4 -10 48.88 14.41 1
 1 4 10 63.9 10.88 1
 1 4 10 64.74 6.68 1
 1 4 10 63.95 8.87 1
 1 4 10 52.36 14.65 1
 1 4 10 53.59 7.37 1
 1 4 10 64.54 7.31 1
 1 4 10 72.71 15.5 1
 1 4 10 62.84 7.37 1
 1 4 10 51.59 6.97 1
 -1 -4 -9 599.55 44.71 1
 -1 -4 -9 693.76 51.21 1
 -1 -4 -9 666.54 41.03 1
 -1 -4 -9 697.89 44.11 1
 -1 -4 -9 573.74 49.85 1
 -1 -4 -9 535.29 49.42 1
 -1 -4 -9 628.53 39.24 1
 -1 -4 -9 628.7 38.63 1
 1 4 9 593.58 37.07 1
 1 4 9 700.17 41.51 1
 1 4 9 668.03 41.97 1
 1 4 9 637.4 40.1 1
 1 4 9 623.79 54.85 1
 1 4 9 604.65 56 1
 1 4 9 581.91 44.01 1
 1 4 9 688.49 42.72 1
 1 4 9 585.68 43.2 1
 -1 -4 -8 2403.88 147.85 1
 -1 -4 -8 2359.98 150.48 1
 -1 -4 -8 2363.48 149.52 1
 -1 -4 -8 2193.08 128.18 1
 -1 -4 -8 2295.88 169.09 1
 -1 -4 -8 2206.28 125.37 1
 -1 -4 -8 2125.48 161.28 1
 1 4 8 2078.08 154.34 1
 1 4 8 2184.38 135.2 1
 1 4 8 2325.68 140.91 1
 1 4 8 2350.28 183.05 1
 1 4 8 2603.98 213.96 1
 1 4 8 2338.88 195.7 1
 1 4 8 2159.78 139.59 1
 1 4 8 2509.18 155.84 1
 1 4 8 2349.38 173.13 1
 -1 -4 -7 3459.17 202.72 1
 -1 -4 -7 2985.07 220.1 1
 -1 -4 -7 3317.77 208.25 1
 -1 -4 -7 3669.87 224.67 1
 -1 -4 -7 2740.98 206.06 1
 -1 -4 -7 2905.17 236.08 1
 -1 -4 -7 3056.17 250.74 1
 -1 -4 -7 3050.87 146.18 1
 -1 -4 -7 2969.27 181.82 1
 1 4 7 2613.68 145.48 1
 1 4 7 3375.77 201.84 1
 1 4 7 3277.37 195.35 1
 1 4 7 3481.07 258.12 1
 1 4 7 3251.07 269.88 1
 1 4 7 3195.77 261.19 1
 1 4 7 3078.97 191.66 1
 1 4 7 3088.67 192.1 1
 1 4 7 3470.57 256.45 1
 -1 -4 -6 1819.08 112.73 1
 -1 -4 -6 1955.18 142.84 1
 -1 -4 -6 1993.88 151.01 1
 -1 -4 -6 1961.38 116.33 1
 -1 -4 -6 1754.98 151.97 1
 -1 -4 -6 1937.68 159.17 1
 1 4 6 1581.19 108.69 1
 1 4 6 1567.19 135.2 1
 1 4 6 1801.58 106.76 1
 1 4 6 1840.18 113.61 1
 1 4 6 1871.78 137.22 1
 1 4 6 1697.98 143.19 1
 1 4 6 2000.88 155.75 1
 1 4 6 1891.98 126.86 1
 1 4 6 1578.59 131.69 1
 -1 -4 -5 12089.39 913.07 1
 -1 -4 -5 10579.3 1256.39 1
 -1 -4 -5 11729.49 763.47 1
 -1 -4 -5 10236.91 843.54 1
 -1 -4 -5 13274.68 1092.19 1
 -1 -4 -5 11931.39 1002.59 1
 -1 -4 -5 11290.5 706.67 1
 1 4 5 11501.2 705.26 1
 1 4 5 10377.41 894.64 1
 1 4 5 9815.51 672.16 1
 1 4 5 12642.59 964.87 1
 1 4 5 10632 902.54 1
 1 4 5 13450.28 1109.69 1
 1 4 5 11185.1 699.2 1
 1 4 5 11343.2 745.82 1
 1 4 5 11035.9 827.03 1
 -1 -4 -4 4742.76 261.81 1
 -1 -4 -4 4543.46 424.58 1
 -1 -4 -4 4976.26 338.63 1
 -1 -4 -4 4861.26 616.06 1
 -1 -4 -4 4740.06 401.49 1
 -1 -4 -4 5199.25 436.43 1
 -1 -4 -4 4950.76 383.31 1
 1 4 4 4674.26 287.44 1
 1 4 4 4855.96 318.87 1
 1 4 4 5358.15 513.25 1
 1 4 4 4971.86 270.85 1
 1 4 4 5210.65 389.55 1
 1 4 4 5350.25 449.07 1
 1 4 4 5000.85 409.13 1
 1 4 4 4934.06 309.13 1
 1 4 4 4826.16 350.83 1
 1 4 4 5200.15 410 1
 -1 -4 -3 5641.75 447.14 1
 -1 -4 -3 5533.75 681.73 1
 -1 -4 -3 5299.35 547.49 1
 -1 -4 -3 5454.75 465.75 1
 -1 -4 -3 5330.05 745.82 1
 -1 -4 -3 5596.05 528.35 1
 -1 -4 -3 5995.55 539.77 1
 -1 -4 -3 5651.35 454.87 1
 1 4 3 5401.15 414.13 1
 1 4 3 4884.06 421.86 1
 1 4 3 5517.05 341.35 1
 1 4 3 5314.25 452.41 1
 1 4 3 5962.15 516.5 1
 1 4 3 5760.25 442.67 1
 1 4 3 6086.85 473.22 1
 1 4 3 5708.45 474.8 1
 1 4 3 5711.95 393.94 1
 1 4 3 5100.05 445.91 1
 -1 -4 -2 2391.58 262.51 1
 -1 -4 -2 2889.37 217.03 1
 -1 -4 -2 2769.98 193.68 1
 -1 -4 -2 2211.58 271.46 1
 -1 -4 -2 2445.08 227.3 1
 -1 -4 -2 2878.77 234.41 1
 -1 -4 -2 2603.18 267.86 1
 -1 -4 -2 2764.68 240.47 1
 -1 -4 -2 2839.27 254.08 1
 1 4 2 2671.58 317.64 1
 1 4 2 2698.88 324.32 1
 1 4 2 2498.68 276.12 1
 1 4 2 2703.18 176.21 1
 1 4 2 2462.68 519.75 1
 1 4 2 2366.08 203.6 1
 1 4 2 2143.08 225.63 1
 1 4 2 2688.28 285.77 1
 1 4 2 2438.08 214.05 1
 1 4 2 2546.08 293.5 1
 -1 -4 -1 16084.16 1435.49 1
 -1 -4 -1 15820.76 1296.79 1
 -1 -4 -1 15504.66 991.21 1
 -1 -4 -1 16830.35 1070.19 1
 -1 -4 -1 14907.67 1185.19 1
 -1 -4 -1 17322.04 1275.69 1
 -1 -4 -1 15890.96 1242.29 1
 -1 -4 -1 13529.28 1581.19 1
 -1 -4 -1 17093.75 1579.49 1
 -1 -4 -1 14205.27 1748.88 1
 1 4 1 14705.77 1049.99 1
 1 4 1 13941.87 1459.19 1
 1 4 1 16926.95 1558.39 1
 1 4 1 16268.45 1682.18 1
 1 4 1 17164.05 2286.18 1
 1 4 1 15232.46 2340.58 1
 1 4 1 14811.07 1487.29 1
 1 4 1 11878.69 1409.99 1
 1 4 1 14126.27 2074.58 1
 1 4 1 14082.37 990.33 1
 -1 -4 0 13151.78 1213.29 1
 -1 -4 0 12791.78 1044.79 1
 -1 -4 0 13300.98 1049.99 1
 -1 -4 0 15847.06 1342.39 1
 -1 -4 0 14969.17 1387.19 1
 -1 -4 0 15267.66 1421.39 1
 -1 -4 0 12695.19 1262.49 1
 -1 -4 0 14126.27 1670.78 1
 -1 -4 0 15320.26 1065.79 1
 1 4 0 13818.98 1121.19 1
 1 4 0 13485.38 3365.17 1
 1 4 0 12493.29 3352.87 1
 1 4 0 12861.98 1863.88 1
 1 4 0 11281.7 1291.49 1
 1 4 0 13169.28 1710.28 1
 1 4 0 14161.37 1402.99 1
 1 4 0 12502.09 1574.19 1
 1 4 0 11404.6 1077.29 1
 1 4 0 15504.66 2129.08 1
 -1 -4 1 17769.84 1387.19 1
 -1 -4 1 14328.17 1146.59 1
 -1 -4 1 15451.96 1087.79 1
 -1 -4 1 14609.17 1049.19 1
 -1 -4 1 15996.36 1452.99 1
 -1 -4 1 16259.75 1384.49 1
 -1 -4 1 14380.87 1250.19 1
 -1 -4 1 12984.98 922.73 1
 1 4 -1 15320.26 1266.89 1
 1 4 -1 15697.86 1076.39 1
 1 4 -1 15768.06 1475.89 1
 1 4 -1 13871.68 3215.07 1
 1 4 -1 15917.36 1312.59 1
 1 4 -1 14152.67 1739.18 1
 1 4 -1 15153.46 1533.79 1
 1 4 -1 14793.57 1249.29 1
 1 4 -1 14556.47 1869.18 1
 1 4 -1 15890.96 1551.39 1
 1 4 -1 13950.67 1569.79 1
 1 4 -1 16031.46 1128.19 1
 1 4 -1 18919.93 1578.59 1
 1 4 -1 13081.48 1771.68 1
 -1 -4 2 2438.08 158.65 1
 -1 -4 2 2687.38 208.34 1
 -1 -4 2 2708.48 181.3 1
 -1 -4 2 2516.18 164.97 1
 -1 -4 2 2353.78 182.18 1
 -1 -4 2 2734.88 227.13 1
 -1 -4 2 2516.18 214.22 1
 1 4 -2 2366.08 177.96 1
 1 4 -2 2560.08 192.18 1
 1 4 -2 2582.08 255.48 1
 1 4 -2 2471.48 160.31 1
 1 4 -2 2486.38 204.83 1
 1 4 -2 2525.88 231.52 1
 1 4 -2 2555.68 165.49 1
 1 4 -2 2713.78 174.71 1
 -1 -4 3 492.8 33.35 1
 -1 -4 3 499.2 38.71 1
 -1 -4 3 514.39 32.5 1
 -1 -4 3 464 31.71 1
 -1 -4 3 496.4 44.24 1
 -1 -4 3 553.02 49.3 1
 1 4 -3 465.49 28.79 1
 1 4 -3 502.1 37.29 1
 1 4 -3 462.68 39.38 1
 1 4 -3 520.19 31.98 1
 1 4 -3 518.7 43.83 1
 1 4 -3 512.11 39.46 1
 1 4 -3 489.72 31.66 1
 1 4 -3 435.11 32.54 1
 -1 -4 4 2091.28 157.15 1
 -1 -4 4 2211.58 135.91 1
 -1 -4 4 1927.98 123.26 1
 -1 -4 4 2537.28 208.6 1
 -1 -4 4 2373.98 196.84 1
 -1 -4 4 2066.68 161.72 1
 1 4 -4 1961.38 130.29 1
 1 4 -4 2226.48 148.46 1
 1 4 -4 1816.48 140.03 1
 1 4 -4 2292.38 195.08 1
 1 4 -4 2527.68 215.27 1
 1 4 -4 2411.78 187.18 1
 1 4 -4 2359.08 153.91 1
 1 4 -4 2092.18 162.33 1
 -1 -4 5 14679.37 1105.39 1
 -1 -4 5 13590.78 861.19 1
 -1 -4 5 14486.27 935.02 1
 -1 -4 5 13827.78 1151.89 1
 -1 -4 5 13801.48 1841.08 1
 -1 -4 5 14556.47 1321.29 1
 1 4 -5 12168.49 883.22 1
 1 4 -5 12695.19 1229.99 1
 1 4 -5 13652.18 1106.19 1
 1 4 -5 13871.68 1336.29 1
 1 4 -5 12809.38 1108.89 1
 1 4 -5 13230.78 956.97 1
 1 4 -5 12774.29 1035.09 1
 -1 -4 6 376.91 25.23 1
 -1 -4 6 331.69 22.57 1
 -1 -4 6 402.81 27.16 1
 -1 -4 6 373.66 30.16 1
 -1 -4 6 362.95 23.83 1
 -1 -4 6 351.01 33.26 1
 -1 -4 6 366.11 33.98 1
 1 4 -6 328.09 23.9 1
 1 4 -6 364.09 26.37 1
 1 4 -6 277.43 26.87 1
 1 4 -6 365.4 34.83 1
 1 4 -6 337.92 26.52 1
 1 4 -6 357.33 25.65 1
 1 4 -6 338.8 23.1 1
 -1 -4 7 3355.57 211.68 1
 -1 -4 7 3891.96 244.77 1
 -1 -4 7 3657.57 232.66 1
 -1 -4 7 3006.07 185.69 1
 -1 -4 7 3475.87 259.26 1
 -1 -4 7 3654.07 274.27 1
 -1 -4 7 3347.67 216.68 1
 1 4 -7 3199.27 207.37 1
 1 4 -7 2992.07 183.14 1
 1 4 -7 4188.76 260.66 1
 1 4 -7 3520.57 238.36 1
 1 4 -7 3515.37 274.36 1
 -1 -4 8 3106.17 192.18 1
 -1 -4 8 3229.07 238.89 1
 -1 -4 8 2781.37 170.94 1
 -1 -4 8 3074.57 196.4 1
 -1 -4 8 3068.47 206.76 1
 -1 -4 8 3302.87 274.54 1
 -1 -4 8 2692.68 286.83 1
 -1 -4 8 3170.27 250.13 1
 -1 -4 8 3093.07 264.79 1
 1 4 -8 2677.78 187.62 1
 1 4 -8 2820.87 221.51 1
 1 4 -8 2726.08 199.82 1
 1 4 -8 2943.77 256.98 1
 1 4 -8 3230.87 272.08 1
 1 4 -8 2781.37 239.59 1
 1 4 -8 2473.18 173.31 1
 1 4 -8 2373.08 195.43 1
 -1 -4 9 207.46 15.14 1
 -1 -4 9 178.84 15.36 1
 -1 -4 9 176.12 15.06 1
 -1 -4 9 192.45 17.13 1
 -1 -4 9 170.76 13.78 1
 -1 -4 9 191.39 15.79 1
 -1 -4 9 168.66 25.28 1
 -1 -4 9 181.91 24.27 1
 -1 -4 9 187.62 16.8 1
 1 4 -9 165.58 14.1 1
 1 4 -9 167.95 16.43 1
 1 4 -9 161.89 15.91 1
 1 4 -9 176.47 15.74 1
 1 4 -9 168.48 14.76 1
 1 4 -9 160.67 22.56 1
 1 4 -9 167.86 24.54 1
 1 4 -9 154.26 12.73 1
 -1 -4 10 173.66 13.64 1
 -1 -4 10 178.58 14.83 1
 -1 -4 10 182.44 15.46 1
 -1 -4 10 172.87 20.27 1
 -1 -4 10 179.1 13.14 1
 -1 -4 10 160.14 15.61 1
 -1 -4 10 148.55 19.72 1
 -1 -4 10 193.41 28.6 1
 -1 -4 10 184.02 15.22 1
 1 4 -10 168.92 12.36 1
 1 4 -10 148.73 12.67 1
 1 4 -10 152.41 14.87 1
 1 4 -10 148.81 11.76 1
 1 4 -10 154.43 12.91 1
 1 4 -10 155.22 20.84 1
 1 4 -10 173.66 23.79 1
 1 4 -10 160.75 12.62 1
 -1 -4 11 200.79 16.92 1
 -1 -4 11 172.08 15.38 1
 -1 -4 11 206.58 14.76 1
 -1 -4 11 198.33 15.67 1
 -1 -4 11 199.3 16.8 1
 -1 -4 11 224.84 30.32 1
 -1 -4 11 178.05 21.92 1
 -1 -4 11 195.52 18.55 1
 -1 -4 11 157.24 25.55 1
 1 4 -11 196.57 16.4 1
 1 4 -11 183.14 15.48 1
 1 4 -11 185.51 15.13 1
 1 4 -11 217.38 28.39 1
 1 4 -11 220.54 32.93 1
 1 4 -11 163.65 16.79 1
 1 4 -11 174.19 14.45 1
 1 4 -11 146.44 13.42 1
 -1 -4 12 229.85 15.83 1
 -1 -4 12 238.98 20.46 1
 -1 -4 12 258.73 18.61 1
 -1 -4 12 205 16.51 1
 -1 -4 12 223.09 17.33 1
 -1 -4 12 210.89 27 1
 -1 -4 12 226.95 27.86 1
 -1 -4 12 248.37 20.32 1
 -1 -4 12 262.16 28.38 1
 1 4 -12 239.42 18.06 1
 1 4 -12 213.43 15.54 1
 1 4 -12 182.09 15.48 1
 1 4 -12 209.48 26.83 1
 1 4 -12 217.21 26.65 1
 1 4 -12 213.34 18.22 1
 1 4 -12 222.74 15.65 1
 1 4 -12 201.75 18.03 1
 -1 -4 13 866.45 57.27 1
 -1 -4 13 855.39 52.29 1
 -1 -4 13 852.76 53.36 1
 -1 -4 13 899.9 67.83 1
 -1 -4 13 733.44 74.32 1
 -1 -4 13 751.88 48.27 1
 -1 -4 13 818.52 60.66 1
 1 4 -13 732.39 47.24 1
 1 4 -13 687.79 44 1
 1 4 -13 795.08 52.24 1
 1 4 -13 712.99 65.21 1
 1 4 -13 744.33 69.6 1
 1 4 -13 864.52 67.12 1
 1 4 -13 715.01 47.23 1
 1 4 -13 809.3 65.61 1
 -1 -4 14 149.69 13.08 1
 -1 -4 14 148.37 11.22 1
 -1 -4 14 144.42 22.74 1
 -1 -4 14 143.02 12.73 1
 -1 -4 14 159.79 14.63 1
 -1 -4 14 170.59 26.05 1
 -1 -4 14 151.53 13.88 1
 1 4 -14 159.88 13.62 1
 1 4 -14 152.24 12.53 1
 1 4 -14 145.74 12.62 1
 1 4 -14 161.37 13.56 1
 1 4 -14 188.23 23.85 1
 -1 -4 15 170.32 13.31 1
 -1 -4 15 143.72 11.98 1
 -1 -4 15 147.23 19.79 1
 -1 -4 15 184.63 16.4 1
 -1 -4 15 198.68 28.72 1
 1 4 -15 141.97 11.8 1
 1 4 -15 148.37 14.5 1
 1 4 -15 136.35 14.04 1
 1 4 -15 159.7 13.24 1
 1 4 -15 192.62 28.41 1
 -1 -4 16 1050.89 66.53 1
 -1 -4 16 989.45 59.95 1
 -1 -4 16 932.39 52.55 1
 -1 -4 16 860.48 64.29 1
 -1 -4 16 1010.49 87.35 1
 1 4 -16 909.56 56.27 1
 1 4 -16 981.55 86.55 1
 1 4 -16 917.46 69.17 1
 1 4 -16 920.1 58.1 1
 -1 -4 17 139.95 14.12 1
 -1 -4 17 154.08 13.92 1
 -1 -4 17 153.12 19.45 1
 -1 -4 17 183.67 17.59 1
 -1 -4 17 228.44 32.49 1
 1 4 -17 137.93 14.17 1
 1 4 -17 218.96 28.57 1
 1 4 -17 179.1 18.87 1
 1 4 -17 178.93 14.88 1
 -1 -4 18 247.76 19.19 1
 -1 -4 18 286.04 21.12 1
 -1 -4 18 276.91 21.24 1
 -1 -4 18 265.67 39.06 1
 -1 -4 18 236.61 20.28 1
 1 4 -18 261.19 19.94 1
 1 4 -18 263.91 23.05 1
 1 4 -18 210.45 16.62 1
 1 4 -18 213.26 29.31 1
 -1 -4 19 13.47 12.41 1
 -1 -4 19 34.18 15.24 1
 -1 -4 19 35.75 13.39 1
 -1 -4 19 -8.24 47.9 1
 1 4 -19 26.81 15.1 1
 1 4 -19 35 12.97 1
 1 4 -19 84.47 38.22 1
 1 4 -19 4.8 11.98 1
 -1 -4 20 69.41 18.49 1
 -1 -4 20 100.88 25.5 1
 -1 -4 20 87.47 38.28 1
 -1 -4 20 59.69 12.81 1
 1 4 -20 105.18 27.2 1
 1 4 -20 69.62 34.95 1
 1 4 -20 88.94 19.98 1
 -1 -4 21 19.35 15.09 1
 -1 -4 22 53.78 18.27 1
 1 3 23 2.47 28.74 1
 1 3 22 110.36 16 1
 1 3 21 385.33 35 1
 -1 -3 -20 68.86 12.41 1
 -1 -3 -20 79.89 17.42 1
 -1 -3 -20 87.39 15.46 1
 -1 -3 -20 34.73 25.97 1
 1 3 20 75.58 9.73 1
 1 3 20 72.66 15.77 1
 1 3 20 65.48 9.31 1
 1 3 20 67.51 31.82 1
 1 3 20 78.65 10.01 1
 -1 -3 -19 181.21 17.98 1
 -1 -3 -19 145.3 19.85 1
 -1 -3 -19 209.04 21.42 1
 -1 -3 -19 230.37 42.16 1
 1 3 19 166.28 15.89 1
 1 3 19 183.67 22.35 1
 1 3 19 209.83 18.92 1
 1 3 19 257.06 42.38 1
 1 3 19 181.65 16.96 1
 -1 -3 -18 17.6 7.88 1
 -1 -3 -18 -11.34 10.32 1
 -1 -3 -18 4.75 7.91 1
 -1 -3 -18 5.57 21.81 1
 -1 -3 -18 -0.73 6.91 1
 1 3 18 17.3 7.28 1
 1 3 18 6.79 14.57 1
 1 3 18 15.5 13.78 1
 1 3 18 6.44 5.63 1
 1 3 18 10.82 7.52 1
 1 3 18 -5.81 19.82 1
 -1 -3 -17 340.82 23.61 1
 -1 -3 -17 335.38 25.07 1
 -1 -3 -17 344.68 26.51 1
 -1 -3 -17 351.44 36.35 1
 -1 -3 -17 378.22 30.32 1
 1 3 17 329.76 21.83 1
 1 3 17 322.39 24.58 1
 1 3 17 322.3 25.36 1
 1 3 17 369.88 28.42 1
 1 3 17 373.48 24.7 1
 1 3 17 378.22 42.44 1
 -1 -3 -16 298.86 22.41 1
 -1 -3 -16 323.35 25.63 1
 -1 -3 -16 324.84 28.1 1
 -1 -3 -16 347.85 39.9 1
 -1 -3 -16 298.33 25.67 1
 1 3 16 280.33 18.98 1
 1 3 16 271.38 22.24 1
 1 3 16 249.25 27.7 1
 1 3 16 262.6 24.06 1
 1 3 16 234.68 18.64 1
 1 3 16 303.95 21.83 1
 1 3 16 301.75 39.34 1
 -1 -3 -15 396.48 25.84 1
 -1 -3 -15 371.37 25.35 1
 -1 -3 -15 384.19 29.96 1
 -1 -3 -15 382.96 24.58 1
 1 3 15 418.08 26.88 1
 1 3 15 376.47 23.6 1
 1 3 15 439.07 28.65 1
 1 3 15 465.93 30.3 1
 1 3 15 332.04 37.14 1
 1 3 15 382.35 40.87 1
 1 3 15 408.42 31.48 1
 1 3 15 420.63 27.25 1
 1 3 15 467.16 37.36 1
 -1 -3 -14 690.86 33.1 1
 -1 -3 -14 683.05 50.85 1
 -1 -3 -14 732.83 45.43 1
 -1 -3 -14 691.74 63.93 1
 -1 -3 -14 777.52 68.23 1
 1 3 14 773.3 47.95 1
 1 3 14 709.56 44.65 1
 1 3 14 755.04 40.05 1
 1 3 14 804.12 48.53 1
 1 3 14 694.46 62.54 1
 1 3 14 719.04 63.52 1
 1 3 14 676.81 51.46 1
 1 3 14 752.49 46.59 1
 1 3 14 736.52 54.55 1
 -1 -3 -13 2107.08 130.29 1
 -1 -3 -13 1691.78 125.37 1
 -1 -3 -13 1847.18 113.08 1
 -1 -3 -13 1906.88 112.64 1
 -1 -3 -13 1923.58 116.68 1
 -1 -3 -13 2033.38 105.71 1
 -1 -3 -13 1908.68 158.3 1
 -1 -3 -13 1879.68 154.43 1
 -1 -3 -13 1855.98 135.64 1
 1 3 13 1808.58 108.16 1
 1 3 13 1985.98 120.45 1
 1 3 13 1823.48 100.53 1
 1 3 13 2035.98 150.66 1
 1 3 13 1860.38 153.64 1
 1 3 13 1872.68 155.92 1
 1 3 13 1838.48 113.08 1
 1 3 13 1898.18 116.15 1
 1 3 13 2159.78 160.49 1
 -1 -3 -12 1647.89 101.67 1
 -1 -3 -12 1614.59 99.74 1
 -1 -3 -12 1561.89 91.66 1
 -1 -3 -12 1656.69 78.46 1
 -1 -3 -12 1648.79 99.3 1
 -1 -3 -12 1546.99 113.87 1
 -1 -3 -12 1499.59 109.74 1
 -1 -3 -12 1611.09 134.33 1
 -1 -3 -12 1412.59 118.17 1
 1 3 12 1632.99 78.45 1
 1 3 12 1622.49 95.96 1
 1 3 12 1603.19 94.99 1
 1 3 12 1704.08 142.93 1
 1 3 12 1445.09 106.06 1
 1 3 12 1557.49 113.78 1
 1 3 12 1595.29 131.52 1
 1 3 12 1462.69 90.43 1
 1 3 12 1387.19 86.29 1
 -1 -3 -11 2511.78 155.57 1
 -1 -3 -11 2482.88 152.24 1
 -1 -3 -11 2356.48 140.38 1
 -1 -3 -11 2675.98 124.76 1
 -1 -3 -11 2105.38 127.39 1
 -1 -3 -11 2363.48 173.13 1
 -1 -3 -11 2473.18 182.26 1
 -1 -3 -11 2438.08 199.73 1
 -1 -3 -11 2374.88 197.1 1
 1 3 11 2503.08 109.39 1
 1 3 11 2152.78 126.78 1
 1 3 11 2357.28 140.47 1
 1 3 11 2636.48 217.21 1
 1 3 11 2134.28 158.56 1
 1 3 11 2511.78 184.46 1
 1 3 11 2508.28 208.87 1
 1 3 11 2099.18 130.29 1
 1 3 11 2424.88 152.5 1
 -1 -3 -10 458.29 29.52 1
 -1 -3 -10 472.87 34.86 1
 -1 -3 -10 552.23 34.42 1
 -1 -3 -10 480.68 29.96 1
 -1 -3 -10 444.68 27.3 1
 -1 -3 -10 508.07 33.78 1
 -1 -3 -10 415.71 37.43 1
 -1 -3 -10 399.03 37.33 1
 -1 -3 -10 453.29 34.64 1
 1 3 10 465.4 28.02 1
 1 3 10 464.26 30.2 1
 1 3 10 487.97 30.17 1
 1 3 10 421.77 33.96 1
 1 3 10 485.33 44.07 1
 1 3 10 417.03 37.92 1
 1 3 10 436.17 27.9 1
 1 3 10 444.95 28.88 1
 1 3 10 481.91 36.3 1
 -1 -3 -9 1530.29 113.17 1
 -1 -3 -9 1436.29 105.53 1
 -1 -3 -9 1386.29 81.8 1
 -1 -3 -9 1359.09 85.04 1
 -1 -3 -9 1579.49 130.99 1
 -1 -3 -9 1498.69 123.35 1
 -1 -3 -9 1406.49 86.1 1
 -1 -3 -9 1359.09 81.66 1
 1 3 9 1490.79 70.85 1
 1 3 9 1373.99 81.72 1
 1 3 9 1557.49 92.1 1
 1 3 9 1244.09 77.54 1
 1 3 9 1416.99 119.23 1
 1 3 9 1293.19 107.64 1
 1 3 9 1526.79 112.64 1
 1 3 9 1426.69 87.88 1
 1 3 9 1559.29 113.78 1
 -1 -3 -8 2634.78 166.37 1
 -1 -3 -8 2100.08 159.35 1
 -1 -3 -8 2309.88 142.4 1
 -1 -3 -8 2575.88 155.31 1
 -1 -3 -8 2386.28 141 1
 -1 -3 -8 2451.28 141.26 1
 -1 -3 -8 2396.78 196.31 1
 -1 -3 -8 2309.88 189.37 1
 -1 -3 -8 2513.58 184.81 1
 1 3 8 2350.28 142.93 1
 1 3 8 2614.58 157.68 1
 1 3 8 2705.88 143.9 1
 1 3 8 2384.48 176.91 1
 1 3 8 2153.58 179.63 1
 1 3 8 2427.58 200.44 1
 1 3 8 2558.38 158.47 1
 1 3 8 2523.28 158.47 1
 1 3 8 2511.78 185.95 1
 -1 -3 -7 3463.57 201.58 1
 -1 -3 -7 3484.57 254.17 1
 -1 -3 -7 3609.27 243.9 1
 -1 -3 -7 3665.47 222.3 1
 -1 -3 -7 3918.26 319.05 1
 -1 -3 -7 3831.37 330.02 1
 -1 -3 -7 3879.67 279.01 1
 -1 -3 -7 3455.67 234.85 1
 1 3 7 3836.67 320.98 1
 1 3 7 3572.37 240.03 1
 1 3 7 3807.67 225.63 1
 1 3 7 3450.37 253.47 1
 1 3 7 3586.47 294.82 1
 1 3 7 4042.96 349.78 1
 1 3 7 3715.47 248.11 1
 1 3 7 3575.87 218.26 1
 1 3 7 3929.76 315.62 1
 -1 -3 -6 5219.45 384.46 1
 -1 -3 -6 4982.36 305 1
 -1 -3 -6 5710.25 348.55 1
 -1 -3 -6 5406.45 324.23 1
 -1 -3 -6 5894.55 495.08 1
 -1 -3 -6 5849.85 480.5 1
 1 3 6 5228.25 317.56 1
 1 3 6 6647.04 393.94 1
 1 3 6 5245.75 332.13 1
 1 3 6 5940.25 366.63 1
 1 3 6 5110.55 420.01 1
 1 3 6 5587.35 474.53 1
 1 3 6 5012.25 365.14 1
 1 3 6 5308.15 341.7 1
 1 3 6 4758.56 376.38 1
 -1 -3 -5 6614.54 410.62 1
 -1 -3 -5 7299.33 545.47 1
 -1 -3 -5 8002.53 658.99 1
 -1 -3 -5 6526.74 393.67 1
 -1 -3 -5 7344.93 604.65 1
 -1 -3 -5 6685.64 575.5 1
 1 3 5 6848.04 424.49 1
 1 3 5 7602.23 599.47 1
 1 3 5 6815.54 446.35 1
 1 3 5 7075.44 438.8 1
 1 3 5 6268.64 491.74 1
 1 3 5 6639.94 543.28 1
 1 3 5 7717.23 573.3 1
 1 3 5 5958.65 388.41 1
 1 3 5 6666.34 569.27 1
 -1 -3 -4 3984.16 254.34 1
 -1 -3 -4 4141.26 308.16 1
 -1 -3 -4 3977.96 279.72 1
 -1 -3 -4 4038.56 257.06 1
 -1 -3 -4 3795.37 315.62 1
 -1 -3 -4 4080.76 347.67 1
 1 3 4 4019.26 255.22 1
 1 3 4 4185.16 316.77 1
 1 3 4 4192.26 252.85 1
 1 3 4 3879.67 248.37 1
 1 3 4 3970.96 297.89 1
 1 3 4 4003.46 338.01 1
 1 3 4 4200.96 318.26 1
 1 3 4 3804.17 240.47 1
 1 3 4 4241.36 348.72 1
 -1 -3 -3 22502 2577.68 1
 -1 -3 -3 29314.94 2425.78 1
 -1 -3 -3 26689.86 2231.78 1
 -1 -3 -3 22036.7 3974.46 1
 -1 -3 -3 26637.16 2481.08 1
 -1 -3 -3 24767.08 3382.77 1
 -1 -3 -3 25469.47 2247.58 1
 -1 -3 -3 26645.96 3121.97 1
 -1 -3 -3 23309.69 3105.37 1
 -1 -3 -3 28753.04 5542.55 1
 1 3 3 27436.05 1871.78 1
 1 3 3 28682.74 2036.88 1
 1 3 3 27910.15 2441.58 1
 1 3 3 28796.94 2528.48 1
 1 3 3 30561.62 2633.88 1
 1 3 3 28015.55 1898.98 1
 1 3 3 26496.66 1940.28 1
 -1 -3 -2 6345.84 579.45 1
 -1 -3 -2 4531.96 1121.99 1
 -1 -3 -2 6133.34 596.04 1
 -1 -3 -2 6239.64 683.22 1
 -1 -3 -2 6075.45 634.06 1
 -1 -3 -2 5082.45 678.57 1
 -1 -3 -2 5703.15 715.97 1
 -1 -3 -2 6524.94 703.15 1
 -1 -3 -2 6030.65 725.1 1
 -1 -3 -2 5146.55 771.46 1
 1 3 2 5616.25 486.3 1
 1 3 2 6449.44 743.54 1
 1 3 2 6157.94 465.14 1
 1 3 2 5309.85 607.72 1
 1 3 2 6553.04 564.88 1
 1 3 2 6316.04 546.7 1
 1 3 2 6264.24 788.49 1
 1 3 2 5679.45 572.16 1
 1 3 2 4870.86 486.39 1
 1 3 2 5574.15 525.37 1
 -1 -3 -1 4358.16 427.48 1
 -1 -3 -1 4300.26 412.64 1
 -1 -3 -1 4116.76 441.08 1
 -1 -3 -1 3866.47 396.66 1
 -1 -3 -1 3848.07 409.39 1
 -1 -3 -1 4088.66 363.91 1
 -1 -3 -1 3508.27 447.23 1
 -1 -3 -1 4414.36 390.08 1
 -1 -3 -1 3590.87 447.41 1
 -1 -3 -1 4157.16 560.4 1
 1 3 1 3901.66 746.26 1
 1 3 1 4490.76 440.56 1
 1 3 1 3001.77 400.79 1
 1 3 1 4067.56 585.86 1
 1 3 1 3618.97 410.88 1
 1 3 1 3331.87 407.63 1
 1 3 1 4502.16 342.67 1
 1 3 1 3268.67 542.31 1
 -1 -3 0 30131.43 15952.46 1
 -1 -3 0 96487.13 11027.1 1
 -1 -3 0 92185.17 7788.33 1
 1 3 0 55521.8 11466.1 1
 1 3 0 99999 11211.5 1
 1 3 0 41492.13 7939.33 1
 1 3 0 88058.81 7451.23 1
 1 3 0 54459.51 11150 1
 -1 -3 1 30956.72 20807.51 1
 -1 -3 1 61948.44 5490.75 1
 -1 -3 1 61254.85 5684.75 1
 1 3 -1 53458.62 6842.74 1
 1 3 -1 41597.53 6884.94 1
 1 3 -1 62923.03 5575.85 1
 1 3 -1 59007.27 7550.43 1
 1 3 -1 44433.3 6741.84 1
 -1 -3 2 13204.48 878.83 1
 -1 -3 2 12475.69 981.55 1
 -1 -3 2 12967.38 906.05 1
 -1 -3 2 12721.59 883.22 1
 -1 -3 2 13476.58 887.61 1
 -1 -3 2 12993.68 1190.49 1
 -1 -3 2 13028.88 1108.89 1
 -1 -3 2 12273.79 1045.69 1
 -1 -3 2 11878.69 922.73 1
 1 3 -2 12765.49 874.62 1
 1 3 -2 13134.18 792.62 1
 1 3 -2 11632.9 887.61 1
 1 3 -2 12554.79 969.26 1
 1 3 -2 9938.41 1157.19 1
 1 3 -2 11615.3 961.36 1
 1 3 -2 12317.69 834.58 1
 1 3 -2 10895.4 947.31 1
 1 3 -2 11589 1149.29 1
 -1 -3 3 2096.58 134.5 1
 -1 -3 3 2467.08 183.14 1
 -1 -3 3 1975.38 120.19 1
 -1 -3 3 2252.88 140.21 1
 -1 -3 3 2121.98 176.91 1
 -1 -3 3 2004.38 166.2 1
 1 3 -3 2121.98 132.66 1
 1 3 -3 2075.48 123.09 1
 1 3 -3 2150.08 132.66 1
 1 3 -3 2157.18 167.69 1
 1 3 -3 2097.48 176.21 1
 1 3 -3 2158.88 161.37 1
 1 3 -3 2102.68 132.13 1
 1 3 -3 2208.08 181.3 1
 -1 -3 4 4973.66 375.15 1
 -1 -3 4 5207.15 329.5 1
 -1 -3 4 4856.86 301.84 1
 -1 -3 4 4560.96 381.38 1
 -1 -3 4 5424.05 473.57 1
 -1 -3 4 5179.95 429.58 1
 1 3 -4 5353.75 330.29 1
 1 3 -4 5115.85 304.12 1
 1 3 -4 5079.85 318.79 1
 1 3 -4 5023.65 420.89 1
 1 3 -4 5106.15 414.75 1
 1 3 -4 4937.66 319.66 1
 1 3 -4 5205.35 399.12 1
 -1 -3 5 1434.59 87.62 1
 -1 -3 5 1565.39 114.75 1
 -1 -3 5 1560.09 138.19 1
 -1 -3 5 1736.58 102.37 1
 -1 -3 5 1588.19 132.4 1
 -1 -3 5 1387.19 115.19 1
 1 3 -5 1533.79 113.96 1
 1 3 -5 1458.29 122.21 1
 1 3 -5 1272.99 107.46 1
 1 3 -5 1522.39 94.91 1
 -1 -3 6 7048.24 565.05 1
 -1 -3 6 7576.73 511.94 1
 -1 -3 6 7737.43 524.31 1
 -1 -3 6 6876.14 602.98 1
 -1 -3 6 7812.93 815.88 1
 -1 -3 6 7738.33 663.12 1
 1 3 -6 7405.53 556.45 1
 1 3 -6 8015.73 549.42 1
 1 3 -6 7521.43 647.84 1
 1 3 -6 7503.83 671.11 1
 1 3 -6 7070.14 556.89 1
 1 3 -6 7562.73 610.62 1
 -1 -3 7 109.48 9.1 1
 -1 -3 7 97.72 7.48 1
 -1 -3 7 122.21 9.08 1
 -1 -3 7 137.22 14.13 1
 -1 -3 7 124.67 9.32 1
 -1 -3 7 98.77 9.64 1
 -1 -3 7 99.65 13.26 1
 -1 -3 7 102.55 9.93 1
 -1 -3 7 74.91 13.42 1
 1 3 -7 114.31 9.66 1
 1 3 -7 120.19 8.49 1
 1 3 -7 82.11 13.03 1
 1 3 -7 56.36 12.71 1
 1 3 -7 86.08 9.36 1
 1 3 -7 93.24 7.64 1
 1 3 -7 114.75 10.05 1
 -1 -3 8 817.9 52.81 1
 -1 -3 8 907.8 56.75 1
 -1 -3 8 892.88 55.21 1
 -1 -3 8 929.75 55.02 1
 -1 -3 8 884.98 54.56 1
 -1 -3 8 830.02 63.92 1
 -1 -3 8 716.32 61.58 1
 -1 -3 8 842.66 72.62 1
 -1 -3 8 793.76 59.17 1
 1 3 -8 839.24 53.36 1
 1 3 -8 708.42 55.54 1
 1 3 -8 822.56 64.13 1
 1 3 -8 837.57 54.36 1
 1 3 -8 889.37 60.48 1
 1 3 -8 772.95 67.87 1
 1 3 -8 737.39 63.89 1
 1 3 -8 991.21 63.34 1
 -1 -3 9 2279.18 149.95 1
 -1 -3 9 2071.08 128.44 1
 -1 -3 9 2458.28 146.62 1
 -1 -3 9 2390.68 169.36 1
 -1 -3 9 2463.58 155.05 1
 -1 -3 9 2308.98 173.84 1
 -1 -3 9 2434.58 199.82 1
 -1 -3 9 2359.98 200.09 1
 -1 -3 9 2316.88 177 1
 1 3 -9 2273.88 149.08 1
 1 3 -9 2433.68 187.88 1
 1 3 -9 1894.58 145.65 1
 1 3 -9 2157.98 135.29 1
 1 3 -9 2153.58 142.93 1
 1 3 -9 2129.08 179.81 1
 1 3 -9 2155.38 183.14 1
 1 3 -9 2114.98 135.82 1
 -1 -3 10 949.95 62.98 1
 -1 -3 10 925.36 59.13 1
 -1 -3 10 929.75 61.33 1
 -1 -3 10 942.05 69.31 1
 -1 -3 10 974.53 61.11 1
 -1 -3 10 946.43 71.46 1
 -1 -3 10 1028.09 88.59 1
 -1 -3 10 1116.79 96.75 1
 -1 -3 10 1041.29 80.82 1
 1 3 -10 950.82 64.45 1
 1 3 -10 1042.09 82.91 1
 1 3 -10 904.29 72.4 1
 1 3 -10 1057.09 68.2 1
 1 3 -10 894.64 60.43 1
 1 3 -10 1017.59 88.5 1
 1 3 -10 964.87 86.14 1
 1 3 -10 913.07 60.47 1
 -1 -3 11 25.66 5.8 1
 -1 -3 11 22.3 6.37 1
 -1 -3 11 22 5.94 1
 -1 -3 11 24.83 10.02 1
 -1 -3 11 31.39 7.74 1
 -1 -3 11 17.94 4.93 1
 -1 -3 11 32.12 15.39 1
 -1 -3 11 21.94 12.45 1
 -1 -3 11 16.63 5.53 1
 1 3 -11 22.53 5.59 1
 1 3 -11 26.9 4.75 1
 1 3 -11 17.79 6.83 1
 1 3 -11 33.17 7.61 1
 1 3 -11 25.83 5.94 1
 1 3 -11 30.37 16.8 1
 1 3 -11 27.8 13.85 1
 1 3 -11 25.55 5.25 1
 -1 -3 12 66.79 7.19 1
 -1 -3 12 78.91 10.19 1
 -1 -3 12 81.97 11.62 1
 -1 -3 12 74.56 15.41 1
 -1 -3 12 82.73 9.55 1
 -1 -3 12 81.4 10.48 1
 -1 -3 12 56.64 26.91 1
 -1 -3 12 85.14 20.79 1
 -1 -3 12 81.52 10.54 1
 1 3 -12 91.66 12.77 1
 1 3 -12 69.79 8.04 1
 1 3 -12 44.95 11.94 1
 1 3 -12 79.6 7.94 1
 1 3 -12 76.15 7.7 1
 1 3 -12 55.66 17.69 1
 1 3 -12 93.68 25.03 1
 1 3 -12 67.5 9.82 1
 -1 -3 13 1313.39 77.94 1
 -1 -3 13 1220.39 91.4 1
 -1 -3 13 1176.49 74.13 1
 -1 -3 13 1368.69 84.1 1
 -1 -3 13 1328.39 85.21 1
 -1 -3 13 1110.59 94.47 1
 -1 -3 13 1306.39 91.04 1
 -1 -3 13 1076.39 79.84 1
 -1 -3 13 1167.69 99.91 1
 1 3 -13 1334.49 82.57 1
 1 3 -13 1170.29 73.59 1
 1 3 -13 1244.99 80.43 1
 1 3 -13 1077.29 93.85 1
 1 3 -13 1067.59 92.36 1
 1 3 -13 997.36 74.94 1
 1 3 -13 1129.89 70.97 1
 1 3 -13 1177.29 90.34 1
 -1 -3 14 201.67 15.02 1
 -1 -3 14 215.54 17.73 1
 -1 -3 14 176.12 21.58 1
 -1 -3 14 206.41 16.58 1
 -1 -3 14 204.04 16.12 1
 1 3 -14 189.46 15.52 1
 1 3 -14 190.87 17.37 1
 1 3 -14 188.76 15.98 1
 1 3 -14 203.42 15.86 1
 -1 -3 15 7.22 6.9 1
 -1 -3 15 9.38 7.97 1
 -1 -3 15 11.28 6.74 1
 -1 -3 15 17.44 13.27 1
 -1 -3 15 20.62 6.32 1
 -1 -3 15 -5.71 12.03 1
 1 3 -15 6.54 7.6 1
 1 3 -15 7.89 4.84 1
 1 3 -15 33.84 17.23 1
 1 3 -15 20.18 7.51 1
 1 3 -15 20.67 6.29 1
 -1 -3 16 57.13 11.06 1
 -1 -3 16 66.16 11.6 1
 -1 -3 16 39.08 15.27 1
 -1 -3 16 77.59 28.97 1
 -1 -3 16 72.55 10.45 1
 1 3 -16 95.7 14.67 1
 1 3 -16 90.17 13.54 1
 1 3 -16 87.73 10.86 1
 1 3 -16 105.27 24.93 1
 -1 -3 17 300.35 22.04 1
 -1 -3 17 337.57 22.41 1
 -1 -3 17 270.06 22.78 1
 -1 -3 17 252.41 31.96 1
 -1 -3 17 349.07 26.51 1
 1 3 -17 378.05 26.21 1
 1 3 -17 250.39 31.18 1
 1 3 -17 252.76 22.7 1
 1 3 -17 318.35 21.89 1
 -1 -3 18 540.03 36.28 1
 -1 -3 18 550.92 34.49 1
 -1 -3 18 593.5 40.86 1
 -1 -3 18 574.27 43.79 1
 -1 -3 18 590.78 57.26 1
 1 3 -18 560.75 36.87 1
 1 3 -18 458.73 48.53 1
 1 3 -18 465.84 37.31 1
 1 3 -18 568.56 35.79 1
 -1 -3 19 104.39 11.93 1
 -1 -3 19 112.38 12.3 1
 -1 -3 19 147.32 17.17 1
 -1 -3 19 117.82 31.3 1
 -1 -3 19 128.62 13.89 1
 1 3 -19 139.95 16.38 1
 1 3 -19 125.02 14.95 1
 1 3 -19 125.02 12.38 1
 1 3 -19 86.05 31.66 1
 -1 -3 20 19.53 10.46 1
 -1 -3 20 -1.91 11 1
 -1 -3 20 6.64 9.57 1
 -1 -3 20 14.73 34.77 1
 -1 -3 20 8.88 9.81 1
 1 3 -20 6.3 12.65 1
 1 3 -20 22.26 25.49 1
 1 3 -20 24.56 10.62 1
 1 3 -20 14.63 10.59 1
 -1 -3 21 36.13 16.76 1
 -1 -3 22 37.51 22.24 1
 -1 -3 23 165.67 41.5 1
 1 2 23 32.58 21.52 1
 1 2 22 341.35 26.94 1
 1 2 21 151.89 19.44 1
 -1 -2 -20 85.02 11.86 1
 -1 -2 -20 89.2 17.09 1
 -1 -2 -20 95.08 15.28 1
 -1 -2 -20 131.61 28.32 1
 1 2 20 88.94 18.67 1
 1 2 20 97.19 10.32 1
 1 2 20 62.79 30.42 1
 1 2 20 88.06 10.51 1
 1 2 20 56.01 9.06 1
 -1 -2 -19 121.51 13.18 1
 -1 -2 -19 79.13 14.39 1
 -1 -2 -19 117.65 15.7 1
 -1 -2 -19 99.38 29.69 1
 1 2 19 75.28 10.47 1
 1 2 19 67.98 16.41 1
 1 2 19 114.66 12.63 1
 1 2 19 109.48 28.61 1
 1 2 19 99.47 12.09 1
 -1 -2 -18 160.23 13.39 1
 -1 -2 -18 152.5 16.52 1
 -1 -2 -18 90.96 15.98 1
 -1 -2 -18 158.82 26.84 1
 -1 -2 -18 165.41 16.28 1
 1 2 18 133.54 11.8 1
 1 2 18 145.21 20.53 1
 1 2 18 142.67 14.89 1
 1 2 18 155.49 13.49 1
 1 2 18 171.99 37.93 1
 -1 -2 -17 57.83 8.81 1
 -1 -2 -17 80.76 11.77 1
 -1 -2 -17 71.63 9.93 1
 -1 -2 -17 65.94 22.87 1
 -1 -2 -17 63.34 11.72 1
 1 2 17 81.94 9.67 1
 1 2 17 85.37 15.24 1
 1 2 17 70.49 8.34 1
 1 2 17 95.79 26.72 1
 -1 -2 -16 685.95 38.83 1
 -1 -2 -16 613.25 40.32 1
 -1 -2 -16 628 41.21 1
 -1 -2 -16 578.4 52.86 1
 -1 -2 -16 664.52 50.23 1
 1 2 16 699.73 42.35 1
 1 2 16 709.65 45.48 1
 1 2 16 669.53 43.22 1
 1 2 16 582.96 44.12 1
 1 2 16 626.68 56.92 1
 1 2 16 715.97 46.31 1
 1 2 16 635.38 40.75 1
 -1 -2 -15 799.64 36.99 1
 -1 -2 -15 614.39 39.73 1
 -1 -2 -15 744.51 57.01 1
 1 2 15 646.7 40.27 1
 1 2 15 660.22 42.3 1
 1 2 15 675.23 43.39 1
 1 2 15 688.58 50.94 1
 1 2 15 663.21 51.04 1
 1 2 15 655.22 41.72 1
 1 2 15 629.14 40.58 1
 -1 -2 -14 225.72 18.64 1
 -1 -2 -14 246.18 20.72 1
 -1 -2 -14 201.84 16.86 1
 -1 -2 -14 233.62 28.95 1
 -1 -2 -14 232.92 26.74 1
 -1 -2 -14 187.36 13.56 1
 1 2 14 189.2 13.41 1
 1 2 14 194.82 23.29 1
 1 2 14 200 16.8 1
 1 2 14 209.3 18.07 1
 1 2 14 236.26 29.55 1
 1 2 14 225.28 29.25 1
 1 2 14 196.31 15.01 1
 1 2 14 197.98 15 1
 1 2 14 228 18.4 1
 -1 -2 -13 271.9 18.83 1
 -1 -2 -13 262.24 18.26 1
 -1 -2 -13 241.52 16.32 1
 -1 -2 -13 372.78 19.87 1
 -1 -2 -13 269.36 19.57 1
 -1 -2 -13 305.44 23.45 1
 -1 -2 -13 353.03 28.64 1
 -1 -2 -13 386.91 39.99 1
 -1 -2 -13 321.24 33.33 1
 1 2 13 235.55 20.51 1
 1 2 13 230.02 15.53 1
 1 2 13 213.43 17.59 1
 1 2 13 326.34 36.76 1
 1 2 13 308.51 23.97 1
 1 2 13 318.43 26.18 1
 1 2 13 340.82 33.81 1
 1 2 13 257.86 18.03 1
 1 2 13 243.72 16.84 1
 -1 -2 -12 945.56 59.18 1
 -1 -2 -12 1017.59 75.72 1
 -1 -2 -12 958.73 59.32 1
 -1 -2 -12 899.9 54.73 1
 -1 -2 -12 834.14 53.7 1
 -1 -2 -12 941.17 52.82 1
 -1 -2 -12 1054.39 90.25 1
 -1 -2 -12 1064.99 92.1 1
 -1 -2 -12 1051.79 78.11 1
 1 2 12 966.63 58.21 1
 1 2 12 991.21 59.32 1
 1 2 12 830.98 47.6 1
 1 2 12 892 66.18 1
 1 2 12 1150.99 100.53 1
 1 2 12 1088.69 93.41 1
 1 2 12 964.87 60.89 1
 1 2 12 916.58 57.16 1
 1 2 12 1072.89 80.26 1
 -1 -2 -11 247.32 19.46 1
 -1 -2 -11 235.2 19.58 1
 -1 -2 -11 216.5 15.47 1
 -1 -2 -11 241 16.08 1
 -1 -2 -11 212.73 17.32 1
 -1 -2 -11 211.06 24.14 1
 -1 -2 -11 149.87 21.21 1
 -1 -2 -11 168.83 14.19 1
 -1 -2 -11 210.89 14.14 1
 1 2 11 249.08 16.67 1
 1 2 11 241.88 19.36 1
 1 2 11 236.7 15.86 1
 1 2 11 217.47 17.44 1
 1 2 11 214.66 25.65 1
 1 2 11 191.83 24.47 1
 1 2 11 212.47 14.42 1
 1 2 11 257.94 18.16 1
 1 2 11 201.75 17.22 1
 -1 -2 -10 1012.29 65.23 1
 -1 -2 -10 990.33 61.53 1
 -1 -2 -10 987.7 59.27 1
 -1 -2 -10 1012.29 50.49 1
 -1 -2 -10 1024.59 60.87 1
 -1 -2 -10 1056.19 78.05 1
 -1 -2 -10 1159.79 85.91 1
 -1 -2 -10 988.58 84.06 1
 -1 -2 -10 1033.39 87.88 1
 1 2 10 1050.89 54.39 1
 1 2 10 995.6 59.08 1
 1 2 10 981.55 58.42 1
 1 2 10 1138.69 97.01 1
 1 2 10 1016.69 75.64 1
 1 2 10 942.92 69.56 1
 1 2 10 952.58 82.69 1
 1 2 10 1045.69 66.7 1
 1 2 10 990.33 60.81 1
 -1 -2 -9 179.28 12.6 1
 -1 -2 -9 151.89 11.82 1
 -1 -2 -9 190.87 14.06 1
 -1 -2 -9 173.22 15.8 1
 -1 -2 -9 152.59 11.67 1
 -1 -2 -9 196.84 15.78 1
 -1 -2 -9 173.22 13.57 1
 -1 -2 -9 180.24 21.03 1
 -1 -2 -9 175.06 20.68 1
 1 2 9 174.19 11.96 1
 1 2 9 176.56 11.85 1
 1 2 9 179.72 15.2 1
 1 2 9 173.22 21.21 1
 1 2 9 190.96 15.57 1
 1 2 9 178.58 15.22 1
 1 2 9 195.61 21.57 1
 1 2 9 183.49 13.14 1
 1 2 9 146.44 11.22 1
 -1 -2 -8 5290.55 394.73 1
 -1 -2 -8 5060.55 373.66 1
 -1 -2 -8 5379.25 318.7 1
 -1 -2 -8 5115.85 320.19 1
 -1 -2 -8 4540.76 373.48 1
 -1 -2 -8 5639.95 456.97 1
 -1 -2 -8 5421.35 332.57 1
 -1 -2 -8 5402.95 330.99 1
 1 2 8 5393.25 334.76 1
 1 2 8 4989.46 309.39 1
 1 2 8 5410.85 326.86 1
 1 2 8 5399.45 337.66 1
 1 2 8 5452.05 447.76 1
 1 2 8 4459.96 367.42 1
 1 2 8 4416.16 328.71 1
 1 2 8 4791.86 304.56 1
 1 2 8 5692.65 420.28 1
 -1 -2 -7 1428.39 88.06 1
 -1 -2 -7 1447.79 124.05 1
 -1 -2 -7 1453.89 79.79 1
 -1 -2 -7 1494.29 90.08 1
 -1 -2 -7 1704.08 124.58 1
 -1 -2 -7 1706.78 142.14 1
 -1 -2 -7 1913.08 156.1 1
 1 2 7 1654.09 99.21 1
 1 2 7 1529.39 100.97 1
 1 2 7 1614.59 98.68 1
 1 2 7 1584.69 130.29 1
 1 2 7 1549.59 116.77 1
 1 2 7 1923.58 159.26 1
 1 2 7 1738.38 107.9 1
 1 2 7 1827.88 116.24 1
 -1 -2 -6 326.6 20.8 1
 -1 -2 -6 320.8 24.75 1
 -1 -2 -6 306.67 24.37 1
 -1 -2 -6 365.23 23.6 1
 -1 -2 -6 347.32 32.46 1
 -1 -2 -6 351.71 31.4 1
 1 2 6 314.13 21.69 1
 1 2 6 298.77 24.69 1
 1 2 6 305.79 20.51 1
 1 2 6 336.34 25.7 1
 1 2 6 397.54 36.22 1
 1 2 6 359.35 34.19 1
 1 2 6 302.81 22.19 1
 1 2 6 347.93 22.06 1
 -1 -2 -5 3198.37 236.26 1
 -1 -2 -5 3077.27 198.42 1
 -1 -2 -5 3862.97 230.11 1
 -1 -2 -5 3249.27 391.92 1
 -1 -2 -5 3258.07 291.13 1
 -1 -2 -5 3268.67 268.39 1
 1 2 5 3474.97 212.73 1
 1 2 5 3679.47 317.03 1
 1 2 5 3323.07 227.92 1
 1 2 5 3204.57 234.68 1
 1 2 5 3445.97 284.11 1
 1 2 5 3497.77 329.15 1
 1 2 5 2977.17 240.56 1
 1 2 5 3555.67 221.07 1
 1 2 5 3599.57 267.78 1
 -1 -2 -4 8028.93 617.99 1
 -1 -2 -4 7551.33 487.7 1
 -1 -2 -4 8981.52 740.12 1
 -1 -2 -4 8395.92 718.69 1
 1 2 4 8187.83 523.7 1
 1 2 4 7669.83 470.23 1
 1 2 4 8026.23 626.33 1
 1 2 4 8051.73 530.9 1
 1 2 4 8143.03 675.41 1
 1 2 4 8431.02 708.51 1
 1 2 4 8893.72 671.2 1
 1 2 4 7856.83 509.56 1
 1 2 4 7557.43 581.47 1
 -1 -2 -3 26408.86 2013.98 1
 -1 -2 -3 28612.54 2703.18 1
 -1 -2 -3 23520.39 2588.18 1
 -1 -2 -3 28665.24 1955.18 1
 -1 -2 -3 27488.75 1841.98 1
 -1 -2 -3 27207.76 6088.65 1
 -1 -2 -3 23933.08 2540.78 1
 -1 -2 -3 24626.58 2999.97 1
 -1 -2 -3 24231.58 1860.38 1
 -1 -2 -3 29429.04 1618.09 1
 1 2 3 31325.42 2362.58 1
 1 2 3 31536.12 2335.38 1
 1 2 3 23862.79 2203.68 1
 1 2 3 26452.76 2274.78 1
 1 2 3 27321.95 2245.78 1
 1 2 3 25469.47 1691.78 1
 1 2 3 23046.29 1777.88 1
 -1 -2 -2 11975.29 1539.89 1
 -1 -2 -2 11457.3 835.02 1
 -1 -2 -2 11501.2 1441.59 1
 -1 -2 -2 13546.88 942.05 1
 -1 -2 -2 13107.88 1580.29 1
 -1 -2 -2 12993.68 964.87 1
 -1 -2 -2 12616.19 1151.89 1
 -1 -2 -2 12212.39 1036.89 1
 -1 -2 -2 12414.29 1609.29 1
 -1 -2 -2 11422.2 1647.89 1
 1 2 2 11158.8 884.1 1
 1 2 2 12519.59 825.19 1
 1 2 2 11290.5 2721.68 1
 1 2 2 14372.07 916.58 1
 1 2 2 12379.19 904.29 1
 1 2 2 11264.2 1174.69 1
 1 2 2 10605.7 1235.29 1
 1 2 2 11720.69 1097.49 1
 1 2 2 10904.2 1155.39 1
 1 2 2 11922.59 1273.89 1
 -1 -2 -1 296.57 22.7 1
 -1 -2 -1 274.45 19.16 1
 -1 -2 -1 268.83 18.76 1
 -1 -2 -1 345.12 31.16 1
 -1 -2 -1 247.06 24.87 1
 -1 -2 -1 204.48 19.73 1
 1 2 1 318.61 23.57 1
 1 2 1 322.03 36.15 1
 1 2 1 295.87 21.17 1
 1 2 1 321.95 22.8 1
 1 2 1 245.65 20.18 1
 1 2 1 249.78 22.59 1
 1 2 1 200.35 19.45 1
 1 2 1 272.43 22.2 1
 1 2 1 202.9 23.36 1
 -1 -2 0 2652.28 287.62 1
 -1 -2 0 2793.67 333.89 1
 -1 -2 0 2848.97 321.95 1
 -1 -2 0 3030.67 358.91 1
 -1 -2 0 3201.07 256.71 1
 -1 -2 0 3123.77 336.87 1
 -1 -2 0 3334.47 397.45 1
 -1 -2 0 3170.27 338.63 1
 -1 -2 0 2701.48 295.96 1
 -1 -2 0 2800.67 287.88 1
 1 2 0 2450.38 382.61 1
 1 2 0 2737.48 626.33 1
 1 2 0 2977.17 604.82 1
 1 2 0 2649.68 330.02 1
 1 2 0 3064.97 330.55 1
 1 2 0 2827.87 347.85 1
 1 2 0 3100.97 454.25 1
 1 2 0 3078.07 370.58 1
 1 2 0 2841.97 261.19 1
 1 2 0 2956.97 489.9 1
 -1 -2 1 29279.74 24898.78 1
 -1 -2 1 47734.37 6551.34 1
 -1 -2 1 59358.47 5294.05 1
 -1 -2 1 62642.04 5408.15 1
 1 2 -1 38129.56 6217.64 1
 1 2 -1 45636.09 5032.45 1
 1 2 -1 51992.43 5149.15 1
 1 2 -1 66030.91 5740.95 1
 1 2 -1 36935.57 6680.34 1
 -1 -2 2 7843.63 584.81 1
 -1 -2 2 8779.52 675.94 1
 -1 -2 2 8056.13 600.52 1
 -1 -2 2 8652.22 530.81 1
 -1 -2 2 6634.74 511.06 1
 -1 -2 2 7734.73 649.69 1
 -1 -2 2 7873.53 653.37 1
 1 2 -2 8197.43 526.6 1
 1 2 -2 7674.23 544.86 1
 1 2 -2 8379.22 533.88 1
 1 2 -2 7143.94 592.18 1
 1 2 -2 8920.02 663.3 1
 1 2 -2 7747.93 646.35 1
 1 2 -2 7582.93 580.33 1
 1 2 -2 8238.73 535.55 1
 1 2 -2 8012.23 516.5 1
 -1 -2 3 2574.18 157.86 1
 -1 -2 3 2432.78 184.55 1
 -1 -2 3 2257.18 160.23 1
 -1 -2 3 2426.68 154.08 1
 -1 -2 3 2121.98 132.57 1
 -1 -2 3 2348.48 196.75 1
 -1 -2 3 2304.68 146 1
 -1 -2 3 2344.18 176.47 1
 -1 -2 3 2132.58 174.98 1
 1 2 -3 2168.58 143.55 1
 1 2 -3 2323.08 140.82 1
 1 2 -3 2421.38 150.57 1
 1 2 -3 2393.28 196.84 1
 1 2 -3 2165.08 177.7 1
 1 2 -3 2564.48 194.99 1
 1 2 -3 2255.48 144.25 1
 1 2 -3 2111.48 156.8 1
 -1 -2 4 35179.58 2718.98 1
 -1 -2 4 37752.06 2514.48 1
 -1 -2 4 32677.51 2236.98 1
 -1 -2 4 36075.18 3092.17 1
 -1 -2 4 30719.62 2686.58 1
 -1 -2 4 40078.64 3324.77 1
 1 2 -4 33450.1 2271.28 1
 1 2 -4 31439.52 2114.08 1
 1 2 -4 34960.19 2377.48 1
 1 2 -4 33019.9 2805.07 1
 1 2 -4 33476.4 2924.47 1
 1 2 -4 30710.82 2031.58 1
 1 2 -4 33160.3 2631.28 1
 -1 -2 5 382.61 29.13 1
 -1 -2 5 377.78 24.76 1
 -1 -2 5 424.58 26.8 1
 -1 -2 5 387.97 35.57 1
 -1 -2 5 439.94 34.99 1
 -1 -2 5 403.16 34.96 1
 1 2 -5 418.61 26.95 1
 1 2 -5 429.14 26.18 1
 1 2 -5 394.9 37.1 1
 1 2 -5 393.15 34.67 1
 1 2 -5 362.51 23.42 1
 1 2 -5 390.87 30.19 1
 -1 -2 6 4897.26 308.43 1
 -1 -2 6 5239.65 388.76 1
 -1 -2 6 5538.15 360.58 1
 -1 -2 6 5612.75 348.11 1
 -1 -2 6 5340.55 457.5 1
 -1 -2 6 5281.75 437.75 1
 1 2 -6 4913.06 300.44 1
 1 2 -6 5593.45 461.98 1
 1 2 -6 5783.95 435.11 1
 1 2 -6 5708.45 482.79 1
 1 2 -6 5634.75 352.59 1
 -1 -2 7 120.89 10.2 1
 -1 -2 7 109.92 8.13 1
 -1 -2 7 130.29 10.81 1
 -1 -2 7 180.86 20.53 1
 -1 -2 7 188.06 19.58 1
 -1 -2 7 120.28 15.5 1
 1 2 -7 104.74 9.65 1
 1 2 -7 119.49 10.15 1
 1 2 -7 187.44 20.61 1
 1 2 -7 175.24 19.07 1
 1 2 -7 148.11 13.09 1
 -1 -2 8 363.21 24.7 1
 -1 -2 8 338.8 23.34 1
 -1 -2 8 328.44 21.71 1
 -1 -2 8 292.01 28.04 1
 -1 -2 8 307.72 21.07 1
 -1 -2 8 306.32 23.94 1
 -1 -2 8 321.6 33.32 1
 -1 -2 8 299.82 32.62 1
 -1 -2 8 311.67 24.94 1
 1 2 -8 274.71 20.42 1
 1 2 -8 339.94 28.13 1
 1 2 -8 286.83 24.09 1
 1 2 -8 326.95 22.34 1
 1 2 -8 363.91 24.74 1
 1 2 -8 264 27.08 1
 1 2 -8 295.52 29.53 1
 1 2 -8 304.74 21.07 1
 -1 -2 9 1291.49 80.43 1
 -1 -2 9 1176.49 88.85 1
 -1 -2 9 1251.09 79.09 1
 -1 -2 9 1312.59 82.05 1
 -1 -2 9 1337.09 83.35 1
 -1 -2 9 1281.79 110.36 1
 -1 -2 9 1386.29 94.64 1
 -1 -2 9 1460.89 111.32 1
 -1 -2 9 1480.19 126.51 1
 1 2 -9 1312.59 88.85 1
 1 2 -9 1393.29 89.38 1
 1 2 -9 1286.19 84.85 1
 1 2 -9 1391.59 121.33 1
 1 2 -9 1343.29 116.68 1
 1 2 -9 1211.59 94.73 1
 1 2 -9 1390.69 90.25 1
 1 2 -9 1234.39 98.42 1
 -1 -2 10 1219.49 73.73 1
 -1 -2 10 1152.79 85.28 1
 -1 -2 10 1232.69 77.11 1
 -1 -2 10 1346.79 80.73 1
 -1 -2 10 1295.89 80.7 1
 -1 -2 10 1076.39 92.01 1
 -1 -2 10 1374.89 76.76 1
 -1 -2 10 978.92 72.75 1
 -1 -2 10 1272.99 107.73 1
 1 2 -10 1238.79 76.78 1
 1 2 -10 1203.69 72.66 1
 1 2 -10 1191.39 74.86 1
 1 2 -10 1143.99 97.63 1
 1 2 -10 1064.99 91.13 1
 1 2 -10 1109.69 83.6 1
 1 2 -10 1335.39 83.25 1
 1 2 -10 1143.09 87.01 1
 -1 -2 11 646.09 41.53 1
 -1 -2 11 722.12 47.43 1
 -1 -2 11 618.17 41.31 1
 -1 -2 11 521.42 52.62 1
 -1 -2 11 656.62 41.65 1
 -1 -2 11 621.86 46.83 1
 -1 -2 11 619.05 57.75 1
 -1 -2 11 662.07 57.03 1
 -1 -2 11 608.07 47.04 1
 1 2 -11 663.3 42.18 1
 1 2 -11 601.66 45.74 1
 1 2 -11 684.98 55.86 1
 1 2 -11 699.29 46.25 1
 1 2 -11 621.86 42.88 1
 1 2 -11 559.34 54.19 1
 1 2 -11 631.51 61.01 1
 1 2 -11 591.48 42.3 1
 -1 -2 12 1024.59 64.99 1
 -1 -2 12 1087.79 68.83 1
 -1 -2 12 945.56 59.92 1
 -1 -2 12 1025.49 71.97 1
 -1 -2 12 1021.89 63.06 1
 -1 -2 12 1164.19 86.24 1
 -1 -2 12 1172.99 100.35 1
 -1 -2 12 1032.49 93.15 1
 -1 -2 12 1071.09 80.47 1
 1 2 -12 1078.09 66.19 1
 1 2 -12 879.71 69.58 1
 1 2 -12 1003.49 75.42 1
 1 2 -12 1018.39 64.03 1
 1 2 -12 1021.09 65.52 1
 1 2 -12 1077.29 91.57 1
 1 2 -12 1036.89 88.76 1
 1 2 -12 1004.39 64.04 1
 -1 -2 13 838.71 52.77 1
 -1 -2 13 816.41 51.31 1
 -1 -2 13 850.12 55.98 1
 -1 -2 13 855.92 63.01 1
 -1 -2 13 904.29 54.98 1
 -1 -2 13 1013.99 78.09 1
 -1 -2 13 1002.59 88.67 1
 -1 -2 13 952.58 84.02 1
 -1 -2 13 940.29 70.25 1
 1 2 -13 884.98 55.86 1
 1 2 -13 877.16 66.72 1
 1 2 -13 849.77 64.99 1
 1 2 -13 851.88 54.49 1
 1 2 -13 808.95 51.07 1
 1 2 -13 872.69 78.51 1
 1 2 -13 872.07 77.37 1
 1 2 -13 801.4 51.53 1
 -1 -2 14 60.66 8.1 1
 -1 -2 14 59.15 7.65 1
 -1 -2 14 67.57 11.18 1
 -1 -2 14 56.59 16.7 1
 -1 -2 14 63.77 9.46 1
 -1 -2 14 72.18 8.87 1
 -1 -2 14 67.4 9.34 1
 1 2 -14 53.9 9.2 1
 1 2 -14 9.34 11.37 1
 1 2 -14 46.91 6.93 1
 1 2 -14 45.17 15.29 1
 1 2 -14 79.77 10.84 1
 1 2 -14 59.68 8.04 1
 1 2 -14 54.77 8.42 1
 -1 -2 15 658.73 43.71 1
 -1 -2 15 614.22 39.42 1
 -1 -2 15 608.69 45.92 1
 -1 -2 15 591.74 36.48 1
 -1 -2 15 614.57 41.92 1
 -1 -2 15 638.27 47.34 1
 -1 -2 15 531.07 53.41 1
 1 2 -15 590.69 39.13 1
 1 2 -15 560.49 36.33 1
 1 2 -15 626.95 48.37 1
 1 2 -15 646.26 42.83 1
 1 2 -15 591.04 54.43 1
 -1 -2 16 1393.29 88.06 1
 -1 -2 16 1587.39 98.07 1
 -1 -2 16 1410.89 98.42 1
 -1 -2 16 1545.19 93.33 1
 -1 -2 16 1457.39 108.87 1
 -1 -2 16 1421.39 120.37 1
 1 2 -16 1342.39 84.29 1
 1 2 -16 1581.19 134.33 1
 1 2 -16 1352.89 101.93 1
 1 2 -16 1245.79 79.51 1
 -1 -2 17 322.65 23.32 1
 -1 -2 17 322.39 22.29 1
 -1 -2 17 333.01 27.44 1
 -1 -2 17 399.64 32.1 1
 -1 -2 17 393.94 46.63 1
 1 2 -17 276.82 25.57 1
 1 2 -17 283.4 37.59 1
 1 2 -17 352.06 31.01 1
 1 2 -17 305.35 22.45 1
 -1 -2 18 262.86 19.25 1
 -1 -2 18 288.14 20.38 1
 -1 -2 18 273.31 27.94 1
 -1 -2 18 297.19 24.48 1
 -1 -2 18 292.8 42.11 1
 1 2 -18 318.08 25.86 1
 1 2 -18 304.91 36.06 1
 1 2 -18 350.22 29.19 1
 1 2 -18 282.44 21.26 1
 -1 -2 19 46.12 10.57 1
 -1 -2 19 31.06 9.3 1
 -1 -2 19 48.03 14.9 1
 -1 -2 19 46.07 10.48 1
 -1 -2 19 39.36 32.29 1
 1 2 -19 41.73 11.55 1
 1 2 -19 39.74 22.3 1
 1 2 -19 38.67 10.04 1
 1 2 -19 39.17 8.7 1
 -1 -2 20 112.73 17.02 1
 -1 -2 20 120.72 17.26 1
 -1 -2 20 129.41 17.77 1
 -1 -2 20 117.38 15.84 1
 -1 -2 20 206.58 50.65 1
 1 2 -20 91.31 21.96 1
 1 2 -20 118.96 45.14 1
 1 2 -20 122.56 17.44 1
 1 2 -20 111.85 15.77 1
 -1 -2 21 52.63 15.24 1
 -1 -2 22 32.6 15.98 1
 -1 -2 23 32.33 19.01 1
 1 1 23 134.41 22.41 1
 1 1 22 236.08 24.65 1
 1 1 21 67.1 17.46 1
 -1 -1 -20 127.04 15.31 1
 -1 -1 -20 126.43 13.93 1
 -1 -1 -20 132.48 31.9 1
 -1 -1 -20 96.4 15.7 1
 1 1 20 103.86 19.3 1
 1 1 20 107.55 11.93 1
 1 1 20 136.08 32.01 1
 1 1 20 122.91 13.76 1
 1 1 20 147.76 13.7 1
 -1 -1 -19 441.52 32.48 1
 -1 -1 -19 432.48 33.42 1
 -1 -1 -19 523.44 66.5 1
 -1 -1 -19 429.06 35.1 1
 1 1 19 416.33 32.66 1
 1 1 19 416.59 33.13 1
 1 1 19 460.75 32.79 1
 -1 -1 -18 14.78 12.83 1
 -1 -1 -18 10.41 6.36 1
 -1 -1 -18 19.16 11.88 1
 -1 -1 -18 44.29 25.2 1
 -1 -1 -18 12.97 7.72 1
 1 1 18 15.51 7.59 1
 1 1 18 -0.13 9.68 1
 1 1 18 14.81 19 1
 1 1 18 5.97 5.03 1
 1 1 18 12.43 7.52 1
 -1 -1 -17 308.78 24.78 1
 -1 -1 -17 281.56 20.33 1
 -1 -1 -17 326.86 26.3 1
 -1 -1 -17 284.98 36.04 1
 -1 -1 -17 315.89 23.86 1
 1 1 17 365.58 28.69 1
 1 1 17 291.66 24.02 1
 1 1 17 323.09 21.24 1
 1 1 17 301.84 35.71 1
 1 1 17 359.26 27.26 1
 1 1 17 337.05 23.2 1
 -1 -1 -16 728.26 46.8 1
 -1 -1 -16 722.29 45.1 1
 -1 -1 -16 801.92 40.9 1
 -1 -1 -16 831.95 74.83 1
 -1 -1 -16 714.04 53.63 1
 1 1 16 815.18 53.21 1
 1 1 16 806.75 49.58 1
 1 1 16 785.24 54.83 1
 1 1 16 857.76 54.24 1
 1 1 16 744.68 55.15 1
 1 1 16 718.52 65.45 1
 1 1 16 919.22 58.22 1
 -1 -1 -15 782.08 49.45 1
 -1 -1 -15 706.4 44.68 1
 -1 -1 -15 835.02 51.48 1
 -1 -1 -15 772.34 40.79 1
 -1 -1 -15 696.39 52.05 1
 -1 -1 -15 679.19 62.52 1
 1 1 15 923.61 50.87 1
 1 1 15 796.92 47.95 1
 1 1 15 776.81 48.53 1
 1 1 15 822.47 62.29 1
 1 1 15 741.26 65.57 1
 1 1 15 879.71 65.1 1
 1 1 15 825.98 52.52 1
 1 1 15 796.83 50.11 1
 -1 -1 -14 457.77 28.61 1
 -1 -1 -14 392.97 25.67 1
 -1 -1 -14 413.34 26.22 1
 -1 -1 -14 397.71 23.73 1
 -1 -1 -14 395.61 38.43 1
 -1 -1 -14 329.15 33.85 1
 -1 -1 -14 377.34 23.64 1
 1 1 14 388.41 23.82 1
 1 1 14 438.45 26.85 1
 1 1 14 424.67 28.28 1
 1 1 14 384.02 28.84 1
 1 1 14 429.67 40.1 1
 1 1 14 420.45 43.01 1
 1 1 14 405.35 25.94 1
 1 1 14 368.13 23.99 1
 1 1 14 346.35 27.7 1
 -1 -1 -13 1642.69 97.8 1
 -1 -1 -13 1388.09 101.67 1
 -1 -1 -13 1483.79 91.13 1
 -1 -1 -13 1487.29 91.66 1
 -1 -1 -13 1396.79 102.9 1
 -1 -1 -13 1469.69 123.26 1
 -1 -1 -13 1614.59 136.87 1
 -1 -1 -13 1529.39 71.82 1
 -1 -1 -13 1563.69 91.75 1
 1 1 13 1461.79 64.66 1
 1 1 13 1499.59 91.48 1
 1 1 13 1380.99 83.51 1
 1 1 13 1373.99 101.14 1
 1 1 13 1441.59 121.16 1
 1 1 13 1503.09 128.27 1
 1 1 13 1461.79 91.31 1
 1 1 13 1362.59 84.7 1
 1 1 13 1568.89 115.98 1
 -1 -1 -12 565.93 36.94 1
 -1 -1 -12 599.12 39.08 1
 -1 -1 -12 593.5 36.87 1
 -1 -1 -12 486.56 32 1
 -1 -1 -12 607.63 36.58 1
 -1 -1 -12 563.82 42.3 1
 -1 -1 -12 535.9 41.75 1
 -1 -1 -12 473.22 43.38 1
 -1 -1 -12 532.66 50.26 1
 1 1 12 577.61 33.11 1
 1 1 12 589.11 36.84 1
 1 1 12 615.27 37.43 1
 1 1 12 491.65 46.16 1
 1 1 12 517.55 39.48 1
 1 1 12 564.79 42.11 1
 1 1 12 499.64 48.42 1
 1 1 12 521.15 33.56 1
 1 1 12 572.34 37.06 1
 -1 -1 -11 899.02 55.86 1
 -1 -1 -11 927.12 57.41 1
 -1 -1 -11 864.61 51.72 1
 -1 -1 -11 960.48 50.63 1
 -1 -1 -11 832.65 50.35 1
 -1 -1 -11 915.71 68.05 1
 -1 -1 -11 920.97 68.41 1
 -1 -1 -11 949.95 82.31 1
 -1 -1 -11 1006.09 83.91 1
 1 1 11 956.09 44.89 1
 1 1 11 913.95 55.3 1
 1 1 11 906.93 54.02 1
 1 1 11 945.56 81.06 1
 1 1 11 808.07 59.38 1
 1 1 11 894.64 66.57 1
 1 1 11 936.78 79.77 1
 1 1 11 915.71 56.72 1
 1 1 11 856.8 53.14 1
 -1 -1 -10 340.29 22.18 1
 -1 -1 -10 367.51 28.17 1
 -1 -1 -10 316.59 20.88 1
 -1 -1 -10 369.18 23.57 1
 -1 -1 -10 352.15 22.1 1
 -1 -1 -10 310.88 17.65 1
 -1 -1 -10 336.78 33.93 1
 -1 -1 -10 320.8 31.7 1
 -1 -1 -10 369.62 28.25 1
 1 1 10 333.36 20.54 1
 1 1 10 305.44 19.62 1
 1 1 10 333.36 20.63 1
 1 1 10 344.86 27.25 1
 1 1 10 328.71 33.28 1
 1 1 10 295.26 30.82 1
 1 1 10 339.15 21.71 1
 1 1 10 338.45 21.91 1
 1 1 10 310.09 24.21 1
 -1 -1 -9 296.75 19.07 1
 -1 -1 -9 308.34 21.57 1
 -1 -1 -9 280.51 18.24 1
 -1 -1 -9 251.45 15.72 1
 -1 -1 -9 244.95 15.81 1
 -1 -1 -9 315.45 24.29 1
 -1 -1 -9 298.24 23.11 1
 -1 -1 -9 252.59 25.5 1
 -1 -1 -9 260.05 24.36 1
 1 1 9 271.64 17.39 1
 1 1 9 247.41 16.61 1
 1 1 9 281.91 17.86 1
 1 1 9 271.99 28.76 1
 1 1 9 294.38 23.23 1
 1 1 9 241.52 20.33 1
 1 1 9 258.21 27.19 1
 1 1 9 265.84 17.15 1
 1 1 9 251.18 16.91 1
 -1 -1 -8 175.68 13.36 1
 -1 -1 -8 158.03 13.49 1
 -1 -1 -8 188.32 13.29 1
 -1 -1 -8 155.4 10 1
 -1 -1 -8 151.62 12.56 1
 -1 -1 -8 160.4 19.86 1
 -1 -1 -8 140.38 18.41 1
 -1 -1 -8 149.08 12.59 1
 1 1 8 170.76 12.49 1
 1 1 8 159.17 12.98 1
 1 1 8 177.08 15.41 1
 1 1 8 184.55 14.05 1
 1 1 8 164.62 15.14 1
 1 1 8 181.47 19.13 1
 1 1 8 180.24 21.92 1
 1 1 8 166.55 11.2 1
 1 1 8 152.68 11.6 1
 -1 -1 -7 1683.88 103.77 1
 -1 -1 -7 1677.78 100.44 1
 -1 -1 -7 1726.08 116.77 1
 -1 -1 -7 1593.49 116.5 1
 1 1 7 1557.49 103.25 1
 1 1 7 1529.39 128.71 1
 1 1 7 1720.78 143.46 1
 1 1 7 1715.48 106.32 1
 1 1 7 1675.18 123.7 1
 1 1 7 1726.98 111.68 1
 1 1 7 1733.98 143.98 1
 -1 -1 -6 391.92 24.26 1
 -1 -1 -6 420.36 25.48 1
 -1 -1 -6 375.85 28.45 1
 -1 -1 -6 360.75 23.59 1
 1 1 6 330.37 21.47 1
 1 1 6 411.5 26.36 1
 1 1 6 390.34 25.4 1
 1 1 6 355.22 32.14 1
 1 1 6 374.1 35.07 1
 1 1 6 421.07 27.05 1
 1 1 6 410.88 31.39 1
 -1 -1 -5 1189.59 99.3 1
 -1 -1 -5 1180.89 86 1
 -1 -1 -5 1233.49 75.76 1
 -1 -1 -5 1086.89 89.55 1
 -1 -1 -5 1253.69 106.15 1
 -1 -1 -5 1207.19 71.32 1
 1 1 5 1193.99 75.81 1
 1 1 5 1319.59 91.92 1
 1 1 5 1190.49 71.18 1
 1 1 5 1201.09 101.05 1
 1 1 5 1219.49 107.2 1
 1 1 5 1247.59 92.71 1
 1 1 5 1227.39 77.98 1
 1 1 5 1219.49 75.73 1
 -1 -1 -4 49823.95 9552.11 1
 -1 -1 -4 61860.64 9236.12 1
 -1 -1 -4 46882.78 23669.69 1
 -1 -1 -4 95609.24 8040.33 1
 -1 -1 -4 84257.24 7125.44 1
 1 1 4 70201.27 8151.83 1
 1 1 4 60148.66 8055.23 1
 1 1 4 96048.24 8247.53 1
 1 1 4 86926.22 7606.63 1
 1 1 4 65267.11 8031.53 1
 -1 -1 -3 7287.03 478.75 1
 -1 -1 -3 7476.63 693.93 1
 -1 -1 -3 6009.65 431.16 1
 -1 -1 -3 6844.54 493.85 1
 -1 -1 -3 7539.83 495.69 1
 -1 -1 -3 6762.84 701.75 1
 -1 -1 -3 6704.94 574.62 1
 -1 -1 -3 6626.84 341.08 1
 1 1 3 6156.24 399.73 1
 1 1 3 7324.73 599.2 1
 1 1 3 7161.44 454.78 1
 1 1 3 7176.44 440.91 1
 1 1 3 6695.24 513.69 1
 1 1 3 7576.73 637.22 1
 1 1 3 7026.24 603.51 1
 1 1 3 6503.84 451.62 1
 1 1 3 7512.63 498.77 1
 1 1 3 7337.93 582.08 1
 -1 -1 -2 6229.04 433.1 1
 -1 -1 -2 6083.35 651.53 1
 -1 -1 -2 5927.05 738.1 1
 -1 -1 -2 6184.34 1066.69 1
 -1 -1 -2 6654.04 399.12 1
 -1 -1 -2 5798.05 678.75 1
 -1 -1 -2 6799.74 584.37 1
 -1 -1 -2 6317.74 786.12 1
 -1 -1 -2 6785.74 525.28 1
 -1 -1 -2 6121.14 572.07 1
 1 1 2 6651.34 486.91 1
 1 1 2 6177.24 1061.49 1
 1 1 2 6996.44 465.23 1
 1 1 2 5720.75 428.27 1
 1 1 2 6999.94 466.28 1
 1 1 2 6573.24 515.8 1
 -1 -1 -1 8637.32 905.17 1
 -1 -1 -1 8301.93 1380.19 1
 -1 -1 -1 8356.32 790.07 1
 -1 -1 -1 8296.63 1176.49 1
 -1 -1 -1 8541.62 765.4 1
 -1 -1 -1 9639.91 779.36 1
 -1 -1 -1 9060.52 775.15 1
 -1 -1 -1 7304.53 1097.49 1
 -1 -1 -1 8928.82 791.83 1
 -1 -1 -1 8416.92 1136.09 1
 1 1 1 8788.32 693.85 1
 1 1 1 8399.42 2026.28 1
 1 1 1 8841.02 627.56 1
 1 1 1 8911.22 702.45 1
 1 1 1 6783.04 885.86 1
 1 1 1 7247.53 954.34 1
 1 1 1 8597.82 875.5 1
 1 1 1 7152.74 884.1 1
 1 1 1 6982.34 761.45 1
 1 1 1 9060.52 928 1
 -1 -1 0 34301.69 5299.35 1
 -1 -1 0 31773.21 4892.86 1
 -1 -1 0 39446.44 3960.46 1
 -1 -1 0 43063.61 5646.15 1
 1 1 0 31474.62 4811.16 1
 1 1 0 27023.46 4329.16 1
 1 1 0 36847.77 5135.15 1
 1 1 0 40877.53 5020.15 1
 1 1 0 35899.58 5831.35 1
 -1 -1 1 52931.82 3340.57 1
 -1 -1 1 46066.29 4150.96 1
 -1 -1 1 50657.94 4287.96 1
 -1 -1 1 47093.48 4434.56 1
 1 1 -1 46505.28 4753.26 1
 1 1 -1 47734.37 4388.06 1
 1 1 -1 56250.49 4694.46 1
 1 1 -1 51746.63 6005.25 1
 -1 -1 2 3246.67 203.69 1
 -1 -1 2 2747.98 209.83 1
 -1 -1 2 3503.07 215.63 1
 -1 -1 2 2772.58 167.25 1
 -1 -1 2 3368.67 203.16 1
 -1 -1 2 2802.47 174.63 1
 -1 -1 2 3230.87 266.99 1
 -1 -1 2 3068.47 251.97 1
 -1 -1 2 3039.47 228.18 1
 1 1 -2 2877.97 185.25 1
 1 1 -2 3048.27 180.24 1
 1 1 -2 2790.97 204.91 1
 1 1 -2 2892.87 215.19 1
 1 1 -2 3291.47 270.94 1
 1 1 -2 3201.87 280.51 1
 1 1 -2 3504.77 219.05 1
 1 1 -2 2942.87 183.14 1
 1 1 -2 3187.87 236.87 1
 -1 -1 3 3229.97 199.73 1
 -1 -1 3 3000.87 190.52 1
 -1 -1 3 3542.57 211.68 1
 -1 -1 3 3097.47 166.46 1
 -1 -1 3 2895.47 177.87 1
 -1 -1 3 2981.57 224.67 1
 -1 -1 3 2947.27 240.56 1
 -1 -1 3 3382.77 276.29 1
 -1 -1 3 3062.27 226.25 1
 1 1 -3 3121.17 192.01 1
 1 1 -3 2847.17 174.01 1
 1 1 -3 2833.17 182.18 1
 1 1 -3 3205.37 262.33 1
 1 1 -3 3251.07 266.81 1
 1 1 -3 3071.97 193.76 1
 -1 -1 4 20965.51 1443.39 1
 -1 -1 4 18990.13 1471.49 1
 -1 -1 4 21825.9 1422.29 1
 -1 -1 4 21413.31 1546.09 1
 -1 -1 4 20763.61 1288.79 1
 -1 -1 4 20912.91 1870.08 1
 -1 -1 4 16918.15 1404.69 1
 -1 -1 4 20930.41 1762.88 1
 1 1 -4 19420.33 1655.79 1
 1 1 -4 21413.31 1470.59 1
 1 1 -4 19525.72 1291.49 1
 1 1 -4 21053.31 1666.39 1
 1 1 -4 21448.41 1817.38 1
 1 1 -4 16286.05 1172.99 1
 1 1 -4 20280.72 1375.79 1
 -1 -1 5 4912.16 339.15 1
 -1 -1 5 5236.95 359.35 1
 -1 -1 5 5578.55 324.49 1
 -1 -1 5 5326.55 321.77 1
 -1 -1 5 4409.96 349.25 1
 -1 -1 5 5457.35 444.77 1
 -1 -1 5 4980.66 437.75 1
 1 1 -5 5119.35 320.89 1
 1 1 -5 4770.76 400.08 1
 1 1 -5 5493.35 437.4 1
 1 1 -5 4709.36 397.27 1
 1 1 -5 5374.85 351.01 1
 -1 -1 6 525.63 33.02 1
 -1 -1 6 528.18 40.7 1
 -1 -1 6 503.24 31.61 1
 -1 -1 6 530.55 34.69 1
 -1 -1 6 574.71 52.43 1
 -1 -1 6 499.38 48.95 1
 -1 -1 6 430.72 24.87 1
 1 1 -6 464.61 31.06 1
 1 1 -6 584.81 51.56 1
 1 1 -6 546.88 48.98 1
 1 1 -6 472.16 31.05 1
 1 1 -6 582.35 45.03 1
 -1 -1 7 1268.69 88.06 1
 -1 -1 7 1059.69 74.27 1
 -1 -1 7 1342.39 75.68 1
 -1 -1 7 1336.29 84.06 1
 -1 -1 7 1327.49 104.92 1
 -1 -1 7 1166.79 100.97 1
 -1 -1 7 1268.69 108.95 1
 1 1 -7 1255.49 81.43 1
 1 1 -7 1079.89 86.56 1
 1 1 -7 1236.99 105.97 1
 1 1 -7 1129.89 96.84 1
 -1 -1 8 15671.46 1107.09 1
 -1 -1 8 10895.4 816.5 1
 -1 -1 8 13511.68 967.51 1
 -1 -1 8 15285.16 938.53 1
 -1 -1 8 13467.78 873.13 1
 -1 -1 8 14336.97 1208.09 1
 -1 -1 8 16979.65 1761.18 1
 -1 -1 8 14328.17 1185.19 1
 -1 -1 8 16514.35 1484.59 1
 1 1 -8 13511.68 826.68 1
 1 1 -8 13283.48 1022.79 1
 1 1 -8 15487.16 1109.69 1
 1 1 -8 14574.07 1287.09 1
 1 1 -8 14407.27 1186.09 1
 1 1 -8 13107.88 1162.39 1
 1 1 -8 13028.88 826.15 1
 1 1 -8 10939.3 833.27 1
 -1 -1 9 479.28 32.98 1
 -1 -1 9 598.94 47.95 1
 -1 -1 9 442.67 29.08 1
 -1 -1 9 481.38 30.99 1
 -1 -1 9 502.37 33.2 1
 -1 -1 9 585.68 54.2 1
 -1 -1 9 512.37 42.62 1
 -1 -1 9 515.71 39.17 1
 -1 -1 9 599.73 54.24 1
 1 1 -9 445.47 29.31 1
 1 1 -9 496.04 32.85 1
 1 1 -9 413.08 26.79 1
 1 1 -9 537.4 47.66 1
 1 1 -9 674.88 61.93 1
 1 1 -9 513.87 40.27 1
 1 1 -9 454.08 31.08 1
 1 1 -9 591.21 46.56 1
 -1 -1 10 1129.89 68.78 1
 -1 -1 10 1069.39 81.09 1
 -1 -1 10 1050.89 69.67 1
 -1 -1 10 1177.29 74.95 1
 -1 -1 10 1021.89 65.38 1
 -1 -1 10 1007.89 85.99 1
 -1 -1 10 1251.09 95.35 1
 -1 -1 10 1094.79 82.26 1
 -1 -1 10 1261.59 108.34 1
 1 1 -10 997.36 64.06 1
 1 1 -10 1118.49 71.12 1
 1 1 -10 1141.39 74.37 1
 1 1 -10 1163.29 99.65 1
 1 1 -10 1000.89 86.09 1
 1 1 -10 1036.89 77.26 1
 1 1 -10 1109.69 68.67 1
 1 1 -10 944.68 73.58 1
 -1 -1 11 478.48 30.28 1
 -1 -1 11 499.12 38.6 1
 -1 -1 11 441.44 29.91 1
 -1 -1 11 432.74 27.12 1
 -1 -1 11 522.47 33.48 1
 -1 -1 11 477.17 46.24 1
 -1 -1 11 439.24 32.02 1
 -1 -1 11 555.22 42.36 1
 -1 -1 11 462.42 43.7 1
 1 1 -11 458.03 30.2 1
 1 1 -11 507.98 32.83 1
 1 1 -11 516.85 33.75 1
 1 1 -11 474.18 45.66 1
 1 1 -11 505.17 45.08 1
 1 1 -11 458.38 35.64 1
 1 1 -11 473.22 31.4 1
 1 1 -11 522.65 41.57 1
 -1 -1 12 978.04 61.59 1
 -1 -1 12 1103.59 84.78 1
 -1 -1 12 918.34 60.55 1
 -1 -1 12 1026.29 62.12 1
 -1 -1 12 991.21 64.1 1
 -1 -1 12 1014.89 90.43 1
 -1 -1 12 997.36 79.02 1
 -1 -1 12 926.24 69.77 1
 -1 -1 12 1250.19 105.53 1
 1 1 -12 1027.19 64.02 1
 1 1 -12 906.93 58.23 1
 1 1 -12 952.58 63.59 1
 1 1 -12 934.14 84.78 1
 1 1 -12 908.68 81.01 1
 1 1 -12 963.12 74.83 1
 1 1 -12 969.26 63.92 1
 1 1 -12 919.22 73.7 1
 -1 -1 13 169.45 13.54 1
 -1 -1 13 183.05 14.48 1
 -1 -1 13 205.71 15.02 1
 -1 -1 13 167.86 22.86 1
 -1 -1 13 205.35 19.17 1
 -1 -1 13 205.35 18.88 1
 -1 -1 13 270.15 36 1
 -1 -1 13 215.19 29.08 1
 -1 -1 13 204.3 16.29 1
 1 1 -13 146.88 13.31 1
 1 1 -13 183.93 16.85 1
 1 1 -13 224.32 20.38 1
 1 1 -13 169.97 14.61 1
 1 1 -13 168.57 15.13 1
 1 1 -13 164.44 24.55 1
 1 1 -13 187.36 28.67 1
 1 1 -13 202.63 16.08 1
 -1 -1 14 593.32 37.24 1
 -1 -1 14 619.92 39.34 1
 -1 -1 14 576.82 35.64 1
 -1 -1 14 637.92 41.18 1
 -1 -1 14 634.67 40.68 1
 -1 -1 14 510.88 47.83 1
 -1 -1 14 576.38 53.24 1
 -1 -1 14 625.19 47.81 1
 -1 -1 14 604.65 45.57 1
 1 1 -14 557.06 41.94 1
 1 1 -14 579.54 37.1 1
 1 1 -14 620.45 37.93 1
 -1 -1 15 348.37 23.27 1
 -1 -1 15 322.39 22.99 1
 -1 -1 15 355.13 24.54 1
 -1 -1 15 380.68 27.84 1
 -1 -1 15 381.47 38.87 1
 -1 -1 15 320.1 37.99 1
 -1 -1 15 334.76 26.27 1
 1 1 -15 351.36 36.26 1
 1 1 -15 325.11 27.41 1
 1 1 -15 316.42 22.87 1
 -1 -1 16 450.21 31.32 1
 -1 -1 16 408.95 26.81 1
 -1 -1 16 442.05 31.36 1
 -1 -1 16 426.69 27.3 1
 -1 -1 16 489.02 37.34 1
 -1 -1 16 363.74 40.08 1
 1 1 -16 438.36 30.3 1
 1 1 -16 419.49 33.01 1
 1 1 -16 438.8 28.62 1
 1 1 -16 321.6 34.9 1
 -1 -1 17 740.29 47.61 1
 -1 -1 17 774.01 47.1 1
 -1 -1 17 760.57 56.58 1
 -1 -1 17 740.64 74.09 1
 -1 -1 17 795.95 58.1 1
 1 1 -17 751.09 47.67 1
 1 1 -17 731.25 67.62 1
 1 1 -17 805.96 60.92 1
 1 1 -17 640.29 42.71 1
 -1 -1 18 5.53 10.13 1
 -1 -1 18 1.97 7.4 1
 -1 -1 18 7.09 12.26 1
 -1 -1 18 -5.85 8.86 1
 -1 -1 18 -8.74 30.54 1
 1 1 -18 20.75 12.86 1
 1 1 -18 17.9 20.84 1
 1 1 -18 -1.06 12.45 1
 1 1 -18 -7.6 9.46 1
 -1 -1 19 42.27 10.71 1
 -1 -1 19 22.69 7.88 1
 -1 -1 19 28.62 14.48 1
 -1 -1 19 5.93 28.64 1
 -1 -1 19 26.67 8.03 1
 1 1 -19 39.14 13.72 1
 1 1 -19 36.54 9.77 1
 1 1 -19 26.35 9.37 1
 1 1 -19 27.89 25.39 1
 -1 -1 20 132.13 13.56 1
 -1 -1 20 103.42 12.68 1
 -1 -1 20 73.56 10.78 1
 -1 -1 20 79.89 36.67 1
 -1 -1 20 105.79 20.75 1
 1 1 -20 96.84 16.3 1
 1 1 -20 90.43 28.16 1
 1 1 -20 96.49 13.58 1
 1 1 -20 105 11.64 1
 -1 -1 21 2.72 14.86 1
 -1 -1 22 27.48 17.49 1
 -1 -1 23 48.36 16.65 1
 1 0 23 129.32 18.73 1
 1 0 22 114.05 19.53 1
 1 0 21 296.13 28.9 1
 -1 0 -20 185.16 15.21 1
 -1 0 -20 220.28 20.7 1
 -1 0 -20 216.24 20.92 1
 -1 0 -20 212.82 34.13 1
 1 0 20 214.48 25.42 1
 1 0 20 206.58 15.85 1
 1 0 20 201.67 37.77 1
 1 0 20 207.11 18.24 1
 1 0 20 209.04 17.98 1
 -1 0 -19 213.08 20.52 1
 -1 0 -19 192.8 15.75 1
 -1 0 -19 215.71 36.44 1
 -1 0 -19 196.75 18.87 1
 1 0 19 197.98 23.87 1
 1 0 19 198.07 14.82 1
 1 0 19 215.27 31.72 1
 1 0 19 206.67 18.52 1
 1 0 19 167.16 15 1
 -1 0 -18 414.13 28.67 1
 -1 0 -18 420.45 31.09 1
 -1 0 -18 439.15 35.04 1
 -1 0 -18 391.74 41.76 1
 1 0 18 510.79 32.39 1
 1 0 18 437.05 36.34 1
 1 0 18 535.55 40.94 1
 1 0 18 423.61 43.28 1
 1 0 18 485.25 32.44 1
 -1 0 -17 21.47 7.26 1
 -1 0 -17 20.32 9.85 1
 -1 0 -17 25.93 13.29 1
 -1 0 -17 58.12 18.16 1
 -1 0 -17 26.83 8.74 1
 1 0 17 28.07 7.51 1
 1 0 17 24.04 13.2 1
 1 0 17 21.85 5.93 1
 1 0 17 40.78 8.82 1
 1 0 17 27.26 19.19 1
 -1 0 -16 393.15 26 1
 -1 0 -16 351.09 24.56 1
 -1 0 -16 343.46 26.11 1
 -1 0 -16 407.9 43.55 1
 -1 0 -16 351.18 29.07 1
 1 0 16 381.56 26.36 1
 1 0 16 356.71 27.68 1
 1 0 16 406.14 28.42 1
 1 0 16 332.48 23.28 1
 1 0 16 378.31 43.78 1
 1 0 16 389.55 24.16 1
 -1 0 -15 2.12 5.96 1
 -1 0 -15 -0.39 3.71 1
 -1 0 -15 13.1 8.05 1
 -1 0 -15 9.71 13.35 1
 -1 0 -15 -5.61 10.05 1
 -1 0 -15 37.55 25.81 1
 -1 0 -15 6.48 9.15 1
 1 0 15 4.74 5.28 1
 1 0 15 22 15 1
 1 0 15 16.87 9.17 1
 1 0 15 1.61 25.6 1
 1 0 15 8.59 4.83 1
 1 0 15 -2.3 5.73 1
 1 0 15 26.05 6.72 1
 1 0 15 20.75 8.14 1
 -1 0 -14 2517.08 155.75 1
 -1 0 -14 2722.58 167.43 1
 -1 0 -14 2794.57 165.93 1
 -1 0 -14 2931.47 146.88 1
 -1 0 -14 2583.78 154.17 1
 -1 0 -14 2583.78 212.82 1
 -1 0 -14 2121.98 179.02 1
 1 0 14 2873.57 170.85 1
 1 0 14 2493.38 153.2 1
 1 0 14 2611.08 154.78 1
 1 0 14 2675.18 221.33 1
 1 0 14 2726.08 201.58 1
 1 0 14 2776.98 205.79 1
 1 0 14 2963.97 245.21 1
 1 0 14 2432.78 151.89 1
 1 0 14 3038.57 188.15 1
 -1 0 -13 1015.79 62.54 1
 -1 0 -13 937.66 59.57 1
 -1 0 -13 922.73 56.32 1
 -1 0 -13 851.18 44.13 1
 -1 0 -13 964.87 57.41 1
 -1 0 -13 1033.39 77.08 1
 -1 0 -13 915.71 67.63 1
 -1 0 -13 785.94 69.81 1
 -1 0 -13 762.5 65.58 1
 1 0 13 971.9 57.99 1
 1 0 13 981.55 60.44 1
 1 0 13 899.9 54.92 1
 1 0 13 837.74 73.81 1
 1 0 13 880.59 65.38 1
 1 0 13 950.82 71.11 1
 1 0 13 852.58 74.35 1
 1 0 13 908.68 56.17 1
 1 0 13 899.9 56.83 1
 -1 0 -12 1734.88 107.9 1
 -1 0 -12 1689.18 103.69 1
 -1 0 -12 1856.88 111.5 1
 -1 0 -12 1662.89 82.5 1
 -1 0 -12 1894.58 112.29 1
 -1 0 -12 2104.48 155.05 1
 -1 0 -12 1657.59 121.77 1
 -1 0 -12 1675.98 139.07 1
 -1 0 -12 1795.38 149.87 1
 1 0 12 1720.78 80.21 1
 1 0 12 1788.38 108.08 1
 1 0 12 1616.29 95.52 1
 1 0 12 1719.08 145.83 1
 1 0 12 1779.58 130.29 1
 1 0 12 1708.48 128.01 1
 1 0 12 1747.08 146.27 1
 1 0 12 1754.98 108.08 1
 1 0 12 1884.98 116.5 1
 -1 0 -11 292.45 19.12 1
 -1 0 -11 293.06 23.18 1
 -1 0 -11 306.23 23.42 1
 -1 0 -11 281.82 18.48 1
 -1 0 -11 286.3 19.03 1
 -1 0 -11 309.04 20.84 1
 -1 0 -11 267.86 27.61 1
 -1 0 -11 280.95 34.85 1
 -1 0 -11 287.18 22.46 1
 1 0 11 262.07 16.49 1
 1 0 11 296.57 21.03 1
 1 0 11 284.72 21.61 1
 1 0 11 294.47 22.55 1
 1 0 11 363.91 38.76 1
 1 0 11 351.62 33.9 1
 1 0 11 273.83 18.95 1
 1 0 11 286.48 18.71 1
 1 0 11 318.26 24.96 1
 -1 0 -10 812.72 49.85 1
 -1 0 -10 803.85 59.31 1
 -1 0 -10 737.48 45.91 1
 -1 0 -10 842.13 52.62 1
 -1 0 -10 938.53 68.81 1
 -1 0 -10 855.83 72.91 1
 -1 0 -10 873.83 74.69 1
 -1 0 -10 897.27 46.51 1
 -1 0 -10 720.27 43.68 1
 1 0 10 839.5 40.74 1
 1 0 10 853.2 51.55 1
 1 0 10 814.21 50.19 1
 1 0 10 824.4 62.41 1
 1 0 10 921.85 81.09 1
 1 0 10 885.86 75.94 1
 1 0 10 864 53.66 1
 1 0 10 839.06 52.39 1
 1 0 10 883.22 65.1 1
 -1 0 -9 703.24 43.07 1
 -1 0 -9 650.92 48.34 1
 -1 0 -9 748.72 47.41 1
 -1 0 -9 692.27 43.19 1
 -1 0 -9 849.68 64.11 1
 -1 0 -9 700.34 60.63 1
 -1 0 -9 652.94 58.31 1
 -1 0 -9 665.31 34.73 1
 -1 0 -9 691.65 41.84 1
 1 0 9 711.76 40.21 1
 1 0 9 683.05 43.34 1
 1 0 9 669.62 41.72 1
 1 0 9 693.93 52.06 1
 1 0 9 645.91 55.79 1
 1 0 9 715.27 62.96 1
 1 0 9 720.98 45.51 1
 1 0 9 755.66 48.28 1
 1 0 9 773.13 57.75 1
 -1 0 -8 1934.18 120.45 1
 -1 0 -8 1908.68 141.17 1
 -1 0 -8 2108.88 128.62 1
 -1 0 -8 1953.48 125.63 1
 -1 0 -8 2114.08 158.91 1
 -1 0 -8 2053.58 169.97 1
 -1 0 -8 1921.88 159.52 1
 -1 0 -8 2037.78 114.05 1
 -1 0 -8 1940.28 115.36 1
 1 0 8 1913.98 111.5 1
 1 0 8 1999.98 121.07 1
 1 0 8 2010.48 121.25 1
 1 0 8 2234.38 165.32 1
 1 0 8 1934.98 161.19 1
 1 0 8 2189.58 182.97 1
 1 0 8 1997.38 134.15 1
 1 0 8 2184.38 136.96 1
 1 0 8 2173.78 164.7 1
[truncated: 3,359,860 more chars]
